# Supplementary material for: Alterations in the hepatocyte epigenetic landscape in steatosis
Source: Epigenetics Chromatin. 2023 Jul 6;16:30. doi: 10.1186/s13072-023-00504-8 (PMC10324225; doi:10.1186/s13072-023-00504-8)
Supplement: Supplementary file 1 — Additional file 1. Primers used for bisulfite-based PCR with subsequent SNuPE and local deep bisulfite sequencing (MiSeq). For MiSeq universal TruSeq adaptor sequences were attached to the specific sequences in silico and used as fusion primers in the PCR. [file 13072_2023_504_MOESM1_ESM.xlsx]

## Sheet: Sheet1
	gene	universal TruSeq forward 5´-3´	universal TruSeq reverse 5´-3´	forward primer 5´-3´	reverse primer 5´-3´	SNuPE primer 5´-3´
	Art3	tctttccctacacgacgctcttccgatct	gtgactggagttcagacgtgtgctcttccgatct	atgaggttgatggttggag	caaaataaccttaaacttctcc	atttaggaagta
	Tns1	tctttccctacacgacgctcttccgatct	gtgactggagttcagacgtgtgctcttccgatct	gtgataaaaagttttttggg	aaaacctatactatcacact	acctctaaacc
	Smarca2	tctttccctacacgacgctcttccgatct	gtgactggagttcagacgtgtgctcttccgatct	ttttagattttaggtagtga	actctacttctattacaact	aactactacac
	Ndrg2	tctttccctacacgacgctcttccgatct	gtgactggagttcagacgtgtgctcttccgatct	aagagatgaattaggattggaaa	ctaaaccttcaaaaaaaaca	gaatggaaga
	Fgfr3	tctttccctacacgacgctcttccgatct	gtgactggagttcagacgtgtgctcttccgatct	tatgggtatttttgttattaggg	aattctttaccattcttcaac	cttatccattc
	Cpn2	tctttccctacacgacgctcttccgatct	gtgactggagttcagacgtgtgctcttccgatct	tgttgaggaagattattttggtt	ctttttattttattttctatcctcc	tagtataatta
	Ahdc1	tctttccctacacgacgctcttccgatct	gtgactggagttcagacgtgtgctcttccgatct	tttgggttttaataattggg	catactactactacctttactta	ttttgatttat
	Lrig1	tctttccctacacgacgctcttccgatct	gtgactggagttcagacgtgtgctcttccgatct	agggtagattgagaaaagaat	ccaaaaactataaactataacacc	taggatgttag
	Inpp5a	tctttccctacacgacgctcttccgatct	gtgactggagttcagacgtgtgctcttccgatct	tttgtattgatgtaagttatatg	aaccaactaaataactcaa	aaatcattcac
	Prdm16	tctttccctacacgacgctcttccgatct	gtgactggagttcagacgtgtgctcttccgatct	tttaatggtataagggtta	accacaaaattaaaccacaa	attcacccttcc
	Arhgef19	tctttccctacacgacgctcttccgatct	gtgactggagttcagacgtgtgctcttccgatct	aagtaagaagatttattttgagg	aacaacaacaaacaatcattaaa	gagttggtttttttgtt
	Tent5a	tctttccctacacgacgctcttccgatct	gtgactggagttcagacgtgtgctcttccgatct	gtgataaggtttaaagtttg	caaaatcattaccaccaaaa	tagttatatttg
	Tars	tctttccctacacgacgctcttccgatct	gtgactggagttcagacgtgtgctcttccgatct	tttttaagatttggttagattaa	atctctcactaaaatctcacaaa	ggtttgaagtta
	Scx	tctttccctacacgacgctcttccgatct	gtgactggagttcagacgtgtgctcttccgatct	gttatttgtattttgaggtgagtt	accaacaacacattacccaaa	acaaaatttctc
