# Supplementary material for: Alterations in the hepatocyte epigenetic landscape in steatosis
Source: Epigenetics Chromatin. 2023 Jul 6;16:30. doi: 10.1186/s13072-023-00504-8 (PMC10324225; doi:10.1186/s13072-023-00504-8)
Supplement: Supplementary file 2 — Additional file 2. The differentially expressed genes in LDC (over Co). [file 13072_2023_504_MOESM2_ESM.xlsx]

## Sheet: ShvsCt_deseq2_diff_expressed_genes
serial	row	baseMean	log2FoldChange	lfcSE	stat	pvalue	padj	diffExp
17	ENSMUSG00000097961.1	0.21373	0.0465388	4.99758	0.00931227	0.99257	NA	0
23	ENSMUSG00000086937.1	0.149675	0.0601574	4.99758	0.0120373	0.990396	NA	0
28	ENSMUSG00000086173.1	0.046659	0.0610094	4.99758	0.0122078	0.99026	NA	0
67	ENSMUSG00000097557.1	0.100985	0.0601574	4.99758	0.0120373	0.990396	NA	0
120	ENSMUSG00000073394.4	0.128444	0.0635842	4.99758	0.012723	0.989849	NA	0
182	ENSMUSG00000075070.6	0.148277	0.0627032	4.99758	0.0125467	0.989989	NA	0
239	ENSMUSG00000086297.1	0.214976	0.073431	4.99758	0.0146933	0.988277	NA	0
277	ENSMUSG00000097278.1	0.547184	0.403342	4.99758	0.0807074	0.935675	NA	0
282	ENSMUSG00000097775.1	0.0763174	0.0601574	4.99758	0.0120373	0.990396	NA	0
284	ENSMUSG00000097848.1	0.266432	0.0601574	4.99758	0.0120373	0.990396	NA	0
294	ENSMUSG00000087202.1	0.16609	0.0601574	4.99758	0.0120373	0.990396	NA	0
337	ENSMUSG00000092404.1	0.0235391	0.0601574	4.99758	0.0120373	0.990396	NA	0
357	ENSMUSG00000085511.1	0.0461162	0.0601574	4.99758	0.0120373	0.990396	NA	0
388	ENSMUSG00000085338.1	0.0616648	0.0601574	4.99758	0.0120373	0.990396	NA	0
411	ENSMUSG00000085872.1	0.140377	-0.695163	4.99758	-0.1391	0.889371	NA	0
439	ENSMUSG00000086900.1	0.221781	0.0635839	4.99758	0.0127229	0.989849	NA	0
442	ENSMUSG00000087058.1	0.112862	0.0635836	4.99758	0.0127229	0.989849	NA	0
450	ENSMUSG00000086677.1	0.148502	0.0601574	4.99758	0.0120373	0.990396	NA	0
469	ENSMUSG00000086460.1	0.202707	0.0730461	4.99758	0.0146163	0.988338	NA	0
472	ENSMUSG00000085531.1	0.201134	0.0635836	4.99758	0.0127229	0.989849	NA	0
497	ENSMUSG00000086612.1	0.182243	0.0601239	4.99758	0.0120306	0.990401	NA	0
670	ENSMUSG00000084895.1	0.114865	0.0635832	4.99758	0.0127228	0.989849	NA	0
673	ENSMUSG00000090732.1	0.115884	0.0618564	4.99758	0.0123773	0.990125	NA	0
684	ENSMUSG00000086156.1	0.239621	0.0601574	4.99758	0.0120373	0.990396	NA	0
707	ENSMUSG00000086770.1	0.46479	0.0592582	4.99758	0.0118574	0.990539	NA	0
728	ENSMUSG00000084964.1	0.325577	0.0600724	4.99758	0.0120203	0.990409	NA	0
765	ENSMUSG00000049661.10	0.124012	0.0635842	4.99758	0.012723	0.989849	NA	0
768	ENSMUSG00000087127.1	0.106471	0.0567139	4.99758	0.0113483	0.990946	NA	0
908	ENSMUSG00000029331.3	0.191302	0.0601574	4.99758	0.0120373	0.990396	NA	0
919	ENSMUSG00000085839.1	0.199736	0.0636167	4.99758	0.0127295	0.989844	NA	0
950	ENSMUSG00000087437.1	0.0822171	0.0618688	4.99758	0.0123797	0.990123	NA	0
951	ENSMUSG00000073699.3	0.0920531	0.0601574	4.99758	0.0120373	0.990396	NA	0
1003	ENSMUSG00000085256.1	0.282401	0.0635839	4.99758	0.0127229	0.989849	NA	0
1015	ENSMUSG00000085863.1	0.17781	0.0720535	4.99758	0.0144177	0.988497	NA	0
1090	ENSMUSG00000085810.1	0.0281108	0.0636167	4.99758	0.0127295	0.989844	NA	0
1164	ENSMUSG00000085267.1	0.175915	0.0635653	4.99758	0.0127192	0.989852	NA	0
1229	ENSMUSG00000086652.1	0.172854	0.0601574	4.99758	0.0120373	0.990396	NA	0
1237	ENSMUSG00000085797.1	0.057827	0.0601574	4.99758	0.0120373	0.990396	NA	0
1253	ENSMUSG00000086186.1	0.170805	0.0618688	4.99758	0.0123797	0.990123	NA	0
1361	ENSMUSG00000087246.1	0.0556444	0.0601574	4.99758	0.0120373	0.990396	NA	0
1428	ENSMUSG00000085653.1	0.104978	0.063584	4.99758	0.012723	0.989849	NA	0
1434	ENSMUSG00000085965.1	0.162459	0.0712906	4.99758	0.014265	0.988619	NA	0
1469	ENSMUSG00000087604.1	0.0763482	0.0601574	4.99758	0.0120373	0.990396	NA	0
1542	ENSMUSG00000086810.1	0.0171332	0.0601574	4.99758	0.0120373	0.990396	NA	0
1625	ENSMUSG00000051582.2	0.189274	0.0601574	4.99758	0.0120373	0.990396	NA	0
1643	ENSMUSG00000085418.1	0.109752	0.0601574	4.99758	0.0120373	0.990396	NA	0
1680	ENSMUSG00000084850.1	0.175593	0.0567139	4.99758	0.0113483	0.990946	NA	0
1749	ENSMUSG00000091556.2	0.0116779	0.0601574	4.99758	0.0120373	0.990396	NA	0
1791	ENSMUSG00000023165.7	0.157015	-0.702681	4.99758	-0.140604	0.888183	NA	0
1942	ENSMUSG00000056078.5	0.0572503	0.0601574	4.99758	0.0120373	0.990396	NA	0
1945	ENSMUSG00000079344.4	0.0777303	0.0601574	4.99758	0.0120373	0.990396	NA	0
2144	ENSMUSG00000091745.1	0.179727	0.0601245	4.99758	0.0120307	0.990401	NA	0
2225	ENSMUSG00000069036.3	0.116661	0.0601574	4.99758	0.0120373	0.990396	NA	0
2271	ENSMUSG00000032900.8	0.399553	0.0636015	4.99758	0.0127265	0.989846	NA	0
2404	ENSMUSG00000047161.6	0.0787948	0.0601574	4.99758	0.0120373	0.990396	NA	0
2545	ENSMUSG00000085412.1	0.303955	0.0617975	4.99758	0.0123655	0.990134	NA	0
2643	ENSMUSG00000079471.3	0.253171	0.0624413	4.99758	0.0124943	0.990031	NA	0
2706	ENSMUSG00000024402.5	0.0495471	0.0601574	4.99758	0.0120373	0.990396	NA	0
2714	ENSMUSG00000086774.1	0.238468	0.0635607	4.99758	0.0127183	0.989853	NA	0
2779	ENSMUSG00000062464.5	0.0525319	0.0601574	4.99758	0.0120373	0.990396	NA	0
2872	ENSMUSG00000025739.7	0.182421	0.0676076	4.99758	0.0135281	0.989206	NA	0
2897	ENSMUSG00000071230.4	0.162411	0.0567139	4.99758	0.0113483	0.990946	NA	0
2937	ENSMUSG00000040775.5	0.200829	0.0564747	4.99758	0.0113004	0.990984	NA	0
2954	ENSMUSG00000091679.2	0.0364358	0.0601574	4.99758	0.0120373	0.990396	NA	0
3051	ENSMUSG00000039830.8	0.0572925	0.0601574	4.99758	0.0120373	0.990396	NA	0
3121	ENSMUSG00000085630.1	0.199694	0.0695442	4.99758	0.0139156	0.988897	NA	0
3169	ENSMUSG00000071561.2	0.319417	0.0601364	4.99758	0.0120331	0.990399	NA	0
3251	ENSMUSG00000041247.7	0.0359474	0.0601574	4.99758	0.0120373	0.990396	NA	0
3272	ENSMUSG00000043811.5	0.0550575	0.0601574	4.99758	0.0120373	0.990396	NA	0
3309	ENSMUSG00000086355.1	0.108035	-0.771342	4.99758	-0.154343	0.877339	NA	0
3358	ENSMUSG00000022490.6	0.111949	0.0601574	4.99758	0.0120373	0.990396	NA	0
3385	ENSMUSG00000098340.1	0.176823	0.0678469	4.99758	0.0135759	0.989168	NA	0
3467	ENSMUSG00000022449.8	0.0147015	0.0601574	4.99758	0.0120373	0.990396	NA	0
3507	ENSMUSG00000097301.1	0.033777	0.0601574	4.99758	0.0120373	0.990396	NA	0
3582	ENSMUSG00000062154.7	0.0819887	0.0601574	4.99758	0.0120373	0.990396	NA	0
3586	ENSMUSG00000005716.10	0.0889321	0.0601574	4.99758	0.0120373	0.990396	NA	0
3645	ENSMUSG00000068348.3	0.213243	0.06356	4.99758	0.0127182	0.989853	NA	0
3646	ENSMUSG00000022582.3	0.268339	0.0686788	4.99758	0.0137424	0.989035	NA	0
3720	ENSMUSG00000072584.2	0.110365	0.0601574	4.99758	0.0120373	0.990396	NA	0
3799	ENSMUSG00000092525.1	0.254589	0.0697022	4.99758	0.0139472	0.988872	NA	0
3851	ENSMUSG00000092386.1	0.184494	0.0529125	4.99758	0.0105876	0.991552	NA	0
3867	ENSMUSG00000022857.7	0.0441433	0.0601574	4.99758	0.0120373	0.990396	NA	0
3889	ENSMUSG00000053821.3	0.242826	0.0565447	4.99758	0.0113144	0.990973	NA	0
3926	ENSMUSG00000022012.8	0.0166639	0.0601574	4.99758	0.0120373	0.990396	NA	0
3927	ENSMUSG00000090758.1	0.176558	0.06356	4.99758	0.0127182	0.989853	NA	0
4018	ENSMUSG00000049173.7	0.0616852	0.0601574	4.99758	0.0120373	0.990396	NA	0
4022	ENSMUSG00000048281.8	0.0704132	0.0601574	4.99758	0.0120373	0.990396	NA	0
4119	ENSMUSG00000094828.4	0.294311	0.0636167	4.99758	0.0127295	0.989844	NA	0
4122	ENSMUSG00000095711.4	0.265653	0.0713317	4.99758	0.0142732	0.988612	NA	0
4128	ENSMUSG00000094176.4	0.336906	0.0615291	4.99758	0.0123118	0.990177	NA	0
4140	ENSMUSG00000060615.5	0.146564	-0.600163	4.99758	-0.120091	0.904411	NA	0
4207	ENSMUSG00000091842.1	0.319529	0.0727477	4.99758	0.0145566	0.988386	NA	0
4217	ENSMUSG00000097697.1	0.269352	0.0601574	4.99758	0.0120373	0.990396	NA	0
4224	ENSMUSG00000071531.2	0.0490817	0.0601574	4.99758	0.0120373	0.990396	NA	0
4355	ENSMUSG00000094370.1	0.0943532	0.790498	4.99758	0.158176	0.874318	NA	0
4357	ENSMUSG00000093721.1	0.095114	0.0601574	4.99758	0.0120373	0.990396	NA	0
4397	ENSMUSG00000074650.2	0.0281096	0.0601574	4.99758	0.0120373	0.990396	NA	0
4407	ENSMUSG00000050377.7	0.0302627	0.0601574	4.99758	0.0120373	0.990396	NA	0
4477	ENSMUSG00000099115.1	0.0867821	0.0601574	4.99758	0.0120373	0.990396	NA	0
4505	ENSMUSG00000045034.6	0.157726	0.0612967	4.99758	0.0122653	0.990214	NA	0
4542	ENSMUSG00000063180.4	0.306949	0.0828536	4.99758	0.0165787	0.986773	NA	0
4548	ENSMUSG00000021609.6	0.0235201	0.0601574	4.99758	0.0120373	0.990396	NA	0
4572	ENSMUSG00000097565.1	0.830988	0.0520774	4.99758	0.0104205	0.991686	NA	0
4573	ENSMUSG00000079396.3	0.0926482	0.180574	4.99758	0.0361322	0.971177	NA	0
4575	ENSMUSG00000022429.10	0.0632776	0.0601574	4.99758	0.0120373	0.990396	NA	0
4591	ENSMUSG00000074830.3	0.0884277	0.0635842	4.99758	0.012723	0.989849	NA	0
4633	ENSMUSG00000085496.1	0.159363	0.0601574	4.99758	0.0120373	0.990396	NA	0
4759	ENSMUSG00000022026.6	0.178485	0.0601574	4.99758	0.0120373	0.990396	NA	0
4766	ENSMUSG00000098383.1	0.26994	0.0600731	4.99758	0.0120204	0.990409	NA	0
4777	ENSMUSG00000052180.8	0.0390263	0.0601574	4.99758	0.0120373	0.990396	NA	0
4892	ENSMUSG00000024481.4	0.115438	0.0601574	4.99758	0.0120373	0.990396	NA	0
4942	ENSMUSG00000094174.1	0.422359	0.0701447	4.99758	0.0140357	0.988801	NA	0
5017	ENSMUSG00000021101.1	0.291275	0.0601245	4.99758	0.0120307	0.990401	NA	0
5051	ENSMUSG00000054910.5	0.0964311	0.0601574	4.99758	0.0120373	0.990396	NA	0
5062	ENSMUSG00000023993.6	0.197301	0.0601574	4.99758	0.0120373	0.990396	NA	0
5112	ENSMUSG00000004791.6	0.112826	0.0601574	4.99758	0.0120373	0.990396	NA	0
5146	ENSMUSG00000093538.1	0.211085	0.0635694	4.99758	0.01272	0.989851	NA	0
5154	ENSMUSG00000098128.1	0.0264524	0.0601574	4.99758	0.0120373	0.990396	NA	0
5158	ENSMUSG00000062961.6	0.027508	0.0601574	4.99758	0.0120373	0.990396	NA	0
5189	ENSMUSG00000079061.3	0.34604	0.0636167	4.99758	0.0127295	0.989844	NA	0
5290	ENSMUSG00000054890.1	0.0785749	0.0601574	4.99758	0.0120373	0.990396	NA	0
5379	ENSMUSG00000030000.8	0.05531	0.0601574	4.99758	0.0120373	0.990396	NA	0
5382	ENSMUSG00000027524.3	0.0641205	0.0618688	4.99758	0.0123797	0.990123	NA	0
5439	ENSMUSG00000097228.1	0.054082	0.0601574	4.99758	0.0120373	0.990396	NA	0
5470	ENSMUSG00000039155.9	0.0175843	0.0601574	4.99758	0.0120373	0.990396	NA	0
5493	ENSMUSG00000030623.3	0.125745	-0.893953	4.99758	-0.178877	0.858034	NA	0
5566	ENSMUSG00000056203.4	0.164496	0.0601574	4.99758	0.0120373	0.990396	NA	0
5567	ENSMUSG00000043066.4	0.0575069	0.0601574	4.99758	0.0120373	0.990396	NA	0
5586	ENSMUSG00000071521.3	0.0676786	-0.810316	4.99758	-0.162142	0.871194	NA	0
5591	ENSMUSG00000068259.2	0.0761451	0.0601574	4.99758	0.0120373	0.990396	NA	0
5592	ENSMUSG00000052850.4	0.225329	0.0601574	4.99758	0.0120373	0.990396	NA	0
5685	ENSMUSG00000035804.4	0.289623	0.0601574	4.99758	0.0120373	0.990396	NA	0
5728	ENSMUSG00000079103.2	0.183398	0.0601574	4.99758	0.0120373	0.990396	NA	0
5868	ENSMUSG00000037428.8	0.0478156	0.0601574	4.99758	0.0120373	0.990396	NA	0
5878	ENSMUSG00000046548.2	0.0469149	0.0601574	4.99758	0.0120373	0.990396	NA	0
5879	ENSMUSG00000079033.3	0.138797	0.0601574	4.99758	0.0120373	0.990396	NA	0
5887	ENSMUSG00000086637.1	0.144086	0.0635842	4.99758	0.012723	0.989849	NA	0
6030	ENSMUSG00000067698.3	0.0373587	0.0601574	4.99758	0.0120373	0.990396	NA	0
6102	ENSMUSG00000055385.7	0.217268	0.0774891	4.99758	0.0155053	0.987629	NA	0
6129	ENSMUSG00000001260.6	0.0225336	0.0601574	4.99758	0.0120373	0.990396	NA	0
6133	ENSMUSG00000048334.7	0.0695052	0.0601245	4.99758	0.0120307	0.990401	NA	0
6202	ENSMUSG00000075224.2	0.0439377	0.0601574	4.99758	0.0120373	0.990396	NA	0
6280	ENSMUSG00000086898.1	0.0993426	0.0635842	4.99758	0.012723	0.989849	NA	0
6322	ENSMUSG00000048284.4	0.0790066	0.0601574	4.99758	0.0120373	0.990396	NA	0
6353	ENSMUSG00000084927.1	0.0748195	0.0601574	4.99758	0.0120373	0.990396	NA	0
6471	ENSMUSG00000048703.3	0.650522	0.0492874	4.99758	0.00986226	0.992131	NA	0
6483	ENSMUSG00000038044.7	0.0464863	0.0601574	4.99758	0.0120373	0.990396	NA	0
6499	ENSMUSG00000060738.3	0.11093	0.0601574	4.99758	0.0120373	0.990396	NA	0
6612	ENSMUSG00000038216.7	0.0554782	0.0601574	4.99758	0.0120373	0.990396	NA	0
6630	ENSMUSG00000025482.5	0.0945207	0.0601574	4.99758	0.0120373	0.990396	NA	0
6689	ENSMUSG00000062028.7	0.0492069	0.0601574	4.99758	0.0120373	0.990396	NA	0
6706	ENSMUSG00000070577.5	0.0505971	0.0601574	4.99758	0.0120373	0.990396	NA	0
6717	ENSMUSG00000041616.9	0.0925412	0.924263	4.99758	0.184942	0.853275	NA	0
6799	ENSMUSG00000056863.2	0.0803157	0.0601574	4.99758	0.0120373	0.990396	NA	0
6801	ENSMUSG00000097881.1	0.101182	0.0601574	4.99758	0.0120373	0.990396	NA	0
6899	ENSMUSG00000041681.2	0.206153	0.0601574	4.99758	0.0120373	0.990396	NA	0
6937	ENSMUSG00000050105.5	0.0643037	0.0601574	4.99758	0.0120373	0.990396	NA	0
7161	ENSMUSG00000087199.1	0.11711	0.0635842	4.99758	0.012723	0.989849	NA	0
7163	ENSMUSG00000027790.8	0.0222145	0.0601574	4.99758	0.0120373	0.990396	NA	0
7204	ENSMUSG00000070532.4	0.190018	0.0601574	4.99758	0.0120373	0.990396	NA	0
7256	ENSMUSG00000000394.9	0.0757883	0.0618688	4.99758	0.0123797	0.990123	NA	0
7493	ENSMUSG00000026815.8	0.0995016	0.0601574	4.99758	0.0120373	0.990396	NA	0
7583	ENSMUSG00000024653.2	0.139042	0.0566134	4.99758	0.0113282	0.990962	NA	0
7652	ENSMUSG00000034923.9	0.173132	0.0601574	4.99758	0.0120373	0.990396	NA	0
7712	ENSMUSG00000078719.2	0.172092	0.0635842	4.99758	0.012723	0.989849	NA	0
7745	ENSMUSG00000089727.2	0.317261	0.0601574	4.99758	0.0120373	0.990396	NA	0
7756	ENSMUSG00000096892.1	0.202303	0.0576205	4.99758	0.0115297	0.990801	NA	0
7768	ENSMUSG00000095611.1	0.202303	0.0576205	4.99758	0.0115297	0.990801	NA	0
7772	ENSMUSG00000079173.5	0.0137506	0.0601519	4.99758	0.0120362	0.990397	NA	0
7773	ENSMUSG00000024261.5	0.0711132	0.0601574	4.99758	0.0120373	0.990396	NA	0
7831	ENSMUSG00000050901.6	0.0742206	0.0601574	4.99758	0.0120373	0.990396	NA	0
7860	ENSMUSG00000091682.1	0.220028	-0.217433	4.99758	-0.0435077	0.965297	NA	0
7940	ENSMUSG00000075520.4	0.152748	0.0601574	4.99758	0.0120373	0.990396	NA	0
8020	ENSMUSG00000090202.1	0.0758589	0.0601574	4.99758	0.0120373	0.990396	NA	0
8100	ENSMUSG00000022496.5	0.0568748	0.0635842	4.99758	0.012723	0.989849	NA	0
8123	ENSMUSG00000031997.8	0.0609289	0.0601574	4.99758	0.0120373	0.990396	NA	0
8124	ENSMUSG00000073878.3	0.108744	-0.897984	4.99758	-0.179684	0.857401	NA	0
8180	ENSMUSG00000020303.2	0.0596221	0.0601574	4.99758	0.0120373	0.990396	NA	0
8228	ENSMUSG00000014603.1	0.033115	0.0601574	4.99758	0.0120373	0.990396	NA	0
8259	ENSMUSG00000040600.8	0.0220013	0.0601574	4.99758	0.0120373	0.990396	NA	0
8333	ENSMUSG00000041986.9	0.0291738	0.0601574	4.99758	0.0120373	0.990396	NA	0
8354	ENSMUSG00000044375.7	0.0142889	0.0601574	4.99758	0.0120373	0.990396	NA	0
8381	ENSMUSG00000090558.1	0.0712798	0.0601574	4.99758	0.0120373	0.990396	NA	0
8668	ENSMUSG00000001815.9	0.0384748	0.0601574	4.99758	0.0120373	0.990396	NA	0
8731	ENSMUSG00000051952.3	0.0763125	0.0601574	4.99758	0.0120373	0.990396	NA	0
8878	ENSMUSG00000085837.2	0.192737	0.0610063	4.99758	0.0122072	0.99026	NA	0
8952	ENSMUSG00000049649.8	0.0950582	0.0612618	4.99758	0.0122583	0.99022	NA	0
9063	ENSMUSG00000029211.7	0.0211576	0.0601574	4.99758	0.0120373	0.990396	NA	0
9278	ENSMUSG00000085998.1	0.138517	0.0584128	4.99758	0.0116882	0.990674	NA	0
9347	ENSMUSG00000090816.1	0.0444464	0.0601574	4.99758	0.0120373	0.990396	NA	0
9355	ENSMUSG00000050996.6	0.0458627	0.0601574	4.99758	0.0120373	0.990396	NA	0
9412	ENSMUSG00000066607.4	0.171766	0.0601574	4.99758	0.0120373	0.990396	NA	0
9413	ENSMUSG00000038209.6	0.14334	0.0583623	4.99758	0.0116781	0.990682	NA	0
9419	ENSMUSG00000033227.6	0.0448632	0.0601574	4.99758	0.0120373	0.990396	NA	0
9435	ENSMUSG00000049249.1	0.13402	0.0715874	4.99758	0.0143244	0.988571	NA	0
9664	ENSMUSG00000036117.2	0.0391854	0.0601574	4.99758	0.0120373	0.990396	NA	0
9693	ENSMUSG00000024757.7	0.0406854	0.0601574	4.99758	0.0120373	0.990396	NA	0
9716	ENSMUSG00000093574.1	8.64393	0.0532641	4.99758	0.010658	0.991496	NA	0
9752	ENSMUSG00000089804.1	0.247963	0.0636122	4.99758	0.0127286	0.989844	NA	0
9803	ENSMUSG00000037708.10	0.0738597	0.060141	4.99758	0.012034	0.990398	NA	0
9955	ENSMUSG00000075269.3	0.220696	0.0635842	4.99758	0.012723	0.989849	NA	0
10070	ENSMUSG00000087344.1	0.371005	0.0565447	4.99758	0.0113144	0.990973	NA	0
10099	ENSMUSG00000074001.2	0.0870555	0.0601574	4.99758	0.0120373	0.990396	NA	0
10155	ENSMUSG00000078498.5	0.0397346	0.066732	4.99758	0.0133529	0.989346	NA	0
10238	ENSMUSG00000034919.2	0.0572047	0.0601574	4.99758	0.0120373	0.990396	NA	0
10281	ENSMUSG00000074771.4	0.0975708	0.0601574	4.99758	0.0120373	0.990396	NA	0
10290	ENSMUSG00000025955.7	0.0664283	0.0601574	4.99758	0.0120373	0.990396	NA	0
10307	ENSMUSG00000098233.1	0.126467	0.0618564	4.99758	0.0123773	0.990125	NA	0
10504	ENSMUSG00000073208.6	0.071951	-0.746307	4.99758	-0.149334	0.88129	NA	0
10628	ENSMUSG00000096284.1	0.052829	0.0601574	4.99758	0.0120373	0.990396	NA	0
10630	ENSMUSG00000034139.4	0.0814632	0.0601574	4.99758	0.0120373	0.990396	NA	0
10715	ENSMUSG00000024366.7	0.0350001	0.0601574	4.99758	0.0120373	0.990396	NA	0
10787	ENSMUSG00000055110.2	0.0425884	0.0601574	4.99758	0.0120373	0.990396	NA	0
10852	ENSMUSG00000079588.2	0.0302039	0.0601574	4.99758	0.0120373	0.990396	NA	0
10870	ENSMUSG00000079174.2	0.225486	0.0805902	4.99758	0.0161258	0.987134	NA	0
10918	ENSMUSG00000058537.2	0.0398418	0.0618645	4.99758	0.0123789	0.990123	NA	0
10932	ENSMUSG00000087158.1	0.294777	0.0635641	4.99758	0.012719	0.989852	NA	0
10940	ENSMUSG00000085431.1	0.189435	0.0618688	4.99758	0.0123797	0.990123	NA	0
10949	ENSMUSG00000050526.5	0.0544594	0.0601574	4.99758	0.0120373	0.990396	NA	0
10995	ENSMUSG00000097677.1	0.10392	0.0635842	4.99758	0.012723	0.989849	NA	0
11063	ENSMUSG00000054102.9	0.0183407	0.0601574	4.99758	0.0120373	0.990396	NA	0
11190	ENSMUSG00000037390.9	0.0625365	0.0601574	4.99758	0.0120373	0.990396	NA	0
11256	ENSMUSG00000029707.6	0.0640893	0.0601574	4.99758	0.0120373	0.990396	NA	0
11257	ENSMUSG00000027996.7	0.0526943	0.0601574	4.99758	0.0120373	0.990396	NA	0
11300	ENSMUSG00000037683.8	0.111413	0.0601574	4.99758	0.0120373	0.990396	NA	0
11380	ENSMUSG00000072878.3	0.0558717	0.0601574	4.99758	0.0120373	0.990396	NA	0
11413	ENSMUSG00000072592.2	0.124076	0.0635842	4.99758	0.012723	0.989849	NA	0
11466	ENSMUSG00000052135.8	0.0820179	0.0601574	4.99758	0.0120373	0.990396	NA	0
11494	ENSMUSG00000094763.1	0.0693066	0.0635842	4.99758	0.012723	0.989849	NA	0
11560	ENSMUSG00000072978.2	0.152088	0.0692743	4.99758	0.0138616	0.98894	NA	0
11571	ENSMUSG00000070732.1	0.0418212	0.0601574	4.99758	0.0120373	0.990396	NA	0
11583	ENSMUSG00000025900.5	0.0176374	0.0601574	4.99758	0.0120373	0.990396	NA	0
11644	ENSMUSG00000037747.3	0.110014	0.0610094	4.99758	0.0122078	0.99026	NA	0
11654	ENSMUSG00000026418.10	0.323416	0.0616156	4.99758	0.0123291	0.990163	NA	0
11662	ENSMUSG00000079440.2	0.251635	0.0601574	4.99758	0.0120373	0.990396	NA	0
11766	ENSMUSG00000095609.1	0.152317	0.610347	4.99758	0.122129	0.902797	NA	0
11875	ENSMUSG00000000215.4	2.71727	0.0615907	4.99758	0.0123241	0.990167	NA	0
11901	ENSMUSG00000038227.9	0.0484563	0.0601574	4.99758	0.0120373	0.990396	NA	0
11963	ENSMUSG00000074837.2	0.0816634	0.0635842	4.99758	0.012723	0.989849	NA	0
11978	ENSMUSG00000036815.10	0.133397	0.0601574	4.99758	0.0120373	0.990396	NA	0
12000	ENSMUSG00000026062.7	0.0373695	0.0601574	4.99758	0.0120373	0.990396	NA	0
12019	ENSMUSG00000097120.1	0.257837	0.0566807	4.99758	0.0113416	0.990951	NA	0
12101	ENSMUSG00000073129.1	0.141325	0.0601239	4.99758	0.0120306	0.990401	NA	0
12205	ENSMUSG00000051985.6	0.0206599	0.0601574	4.99758	0.0120373	0.990396	NA	0
12208	ENSMUSG00000092252.1	0.177064	0.0635826	4.99758	0.0127227	0.989849	NA	0
12209	ENSMUSG00000060112.1	0.213461	0.0601574	4.99758	0.0120373	0.990396	NA	0
12218	ENSMUSG00000044170.2	0.163531	-0.888766	4.99758	-0.177839	0.858849	NA	0
12327	ENSMUSG00000062826.6	0.0666695	0.0601574	4.99758	0.0120373	0.990396	NA	0
12352	ENSMUSG00000071721.4	0.108202	0.0566472	4.99758	0.0113349	0.990956	NA	0
12371	ENSMUSG00000050368.3	0.0274736	0.0601574	4.99758	0.0120373	0.990396	NA	0
12382	ENSMUSG00000079021.1	0.109133	0.0635842	4.99758	0.012723	0.989849	NA	0
12388	ENSMUSG00000071510.2	0.0742576	0.0601574	4.99758	0.0120373	0.990396	NA	0
12417	ENSMUSG00000075267.3	0.080325	0.063612	4.99758	0.0127286	0.989844	NA	0
12479	ENSMUSG00000057816.3	0.126265	0.0635842	4.99758	0.012723	0.989849	NA	0
12598	ENSMUSG00000037130.4	0.219819	-1.26787	4.99758	-0.253696	0.799731	NA	0
12951	ENSMUSG00000075006.2	0.296428	0.0695053	4.99758	0.0139078	0.988904	NA	0
12955	ENSMUSG00000002104.5	0.251473	0.0601574	4.99758	0.0120373	0.990396	NA	0
13043	ENSMUSG00000071179.2	0.105185	0.0601574	4.99758	0.0120373	0.990396	NA	0
13047	ENSMUSG00000037279.7	0.118194	0.0601574	4.99758	0.0120373	0.990396	NA	0
13113	ENSMUSG00000046652.3	0.119268	0.0601574	4.99758	0.0120373	0.990396	NA	0
13135	ENSMUSG00000086745.1	0.203741	0.0635839	4.99758	0.0127229	0.989849	NA	0
13161	ENSMUSG00000096792.1	0.176382	0.0635836	4.99758	0.0127229	0.989849	NA	0
13282	ENSMUSG00000045573.9	0.0903126	0.0618688	4.99758	0.0123797	0.990123	NA	0
13285	ENSMUSG00000086306.1	0.145074	0.0635842	4.99758	0.012723	0.989849	NA	0
13316	ENSMUSG00000086853.1	0.244366	0.0564747	4.99758	0.0113004	0.990984	NA	0
13321	ENSMUSG00000086151.2	0.192124	0.0618688	4.99758	0.0123797	0.990123	NA	0
13394	ENSMUSG00000042554.4	0.0504243	0.0601574	4.99758	0.0120373	0.990396	NA	0
13404	ENSMUSG00000023247.2	0.115585	0.0601407	4.99758	0.012034	0.990399	NA	0
13528	ENSMUSG00000047384.2	0.0464146	0.0601574	4.99758	0.0120373	0.990396	NA	0
13653	ENSMUSG00000031554.11	0.059137	0.0601574	4.99758	0.0120373	0.990396	NA	0
13654	ENSMUSG00000022123.8	0.273053	0.0601574	4.99758	0.0120373	0.990396	NA	0
13724	ENSMUSG00000032572.6	0.0269978	0.0601574	4.99758	0.0120373	0.990396	NA	0
13801	ENSMUSG00000072952.5	0.114469	0.0601574	4.99758	0.0120373	0.990396	NA	0
13897	ENSMUSG00000097605.1	0.188972	0.0601574	4.99758	0.0120373	0.990396	NA	0
13934	ENSMUSG00000043873.5	0.0975898	0.0601574	4.99758	0.0120373	0.990396	NA	0
13941	ENSMUSG00000074852.3	0.0344137	0.0601574	4.99758	0.0120373	0.990396	NA	0
13996	ENSMUSG00000046694.6	0.229539	0.0601574	4.99758	0.0120373	0.990396	NA	0
14086	ENSMUSG00000057047.5	0.244114	-0.808379	4.99758	-0.161754	0.8715	NA	0
14206	ENSMUSG00000010505.9	0.103145	0.0615944	4.99758	0.0123248	0.990166	NA	0
14233	ENSMUSG00000029868.8	0.0505337	0.0601574	4.99758	0.0120373	0.990396	NA	0
14304	ENSMUSG00000029861.11	0.0378624	0.0601574	4.99758	0.0120373	0.990396	NA	0
14342	ENSMUSG00000060257.2	0.258602	0.0601574	4.99758	0.0120373	0.990396	NA	0
14406	ENSMUSG00000023403.8	0.108788	0.0601574	4.99758	0.0120373	0.990396	NA	0
14466	ENSMUSG00000027350.8	0.0319477	0.0601574	4.99758	0.0120373	0.990396	NA	0
14516	ENSMUSG00000015852.7	0.0820434	0.0618688	4.99758	0.0123797	0.990123	NA	0
14531	ENSMUSG00000031372.7	0.0777539	0.0601574	4.99758	0.0120373	0.990396	NA	0
14653	ENSMUSG00000063672.6	0.0276943	0.0601574	4.99758	0.0120373	0.990396	NA	0
14724	ENSMUSG00000031104.2	0.0881265	0.0601574	4.99758	0.0120373	0.990396	NA	0
14743	ENSMUSG00000093769.2	0.324366	0.0573964	4.99758	0.0114848	0.990837	NA	0
14772	ENSMUSG00000070601.4	0.0366221	0.0601574	4.99758	0.0120373	0.990396	NA	0
14784	ENSMUSG00000048031.9	0.106984	0.0601574	4.99758	0.0120373	0.990396	NA	0
14864	ENSMUSG00000041377.6	0.086686	0.0618688	4.99758	0.0123797	0.990123	NA	0
14895	ENSMUSG00000040649.9	0.105833	0.0612851	4.99758	0.012263	0.990216	NA	0
14954	ENSMUSG00000007682.5	0.0959742	0.0601574	4.99758	0.0120373	0.990396	NA	0
14966	ENSMUSG00000074968.5	0.0980957	0.0618688	4.99758	0.0123797	0.990123	NA	0
14983	ENSMUSG00000067702.5	0.0449385	0.0601574	4.99758	0.0120373	0.990396	NA	0
15002	ENSMUSG00000071361.1	0.04116	0.0601574	4.99758	0.0120373	0.990396	NA	0
15008	ENSMUSG00000030345.10	0.0598722	0.0618688	4.99758	0.0123797	0.990123	NA	0
15018	ENSMUSG00000030351.4	0.0198596	0.0601574	4.99758	0.0120373	0.990396	NA	0
15025	ENSMUSG00000095262.1	0.333301	0.0564747	4.99758	0.0113004	0.990984	NA	0
15296	ENSMUSG00000078810.3	0.0515018	0.0601574	4.99758	0.0120373	0.990396	NA	0
15346	ENSMUSG00000021056.7	0.0326833	0.0601574	4.99758	0.0120373	0.990396	NA	0
15361	ENSMUSG00000029409.4	0.446184	-0.244342	4.99758	-0.0488921	0.961005	NA	0
15369	ENSMUSG00000096373.1	0.266436	0.0601574	4.99758	0.0120373	0.990396	NA	0
15370	ENSMUSG00000024682.3	0.0406118	0.0601574	4.99758	0.0120373	0.990396	NA	0
15385	ENSMUSG00000096294.1	0.404155	0.0494355	4.99758	0.0098919	0.992108	NA	0
15434	ENSMUSG00000096937.1	0.359908	0.0571217	4.99758	0.0114299	0.99088	NA	0
15543	ENSMUSG00000086542.1	0.211622	0.0681959	4.99758	0.0136458	0.989113	NA	0
15614	ENSMUSG00000030792.7	0.0949677	0.0601574	4.99758	0.0120373	0.990396	NA	0
15650	ENSMUSG00000029235.8	0.186063	0.0601574	4.99758	0.0120373	0.990396	NA	0
15678	ENSMUSG00000095975.2	8.23155	0.0513078	4.99758	0.0102665	0.991809	NA	0
15679	ENSMUSG00000046932.1	0.125931	0.0601574	4.99758	0.0120373	0.990396	NA	0
15683	ENSMUSG00000005148.7	0.0759055	0.0601574	4.99758	0.0120373	0.990396	NA	0
15688	ENSMUSG00000092473.2	0.112969	0.0601574	4.99758	0.0120373	0.990396	NA	0
15712	ENSMUSG00000009097.9	0.0541597	0.0601574	4.99758	0.0120373	0.990396	NA	0
15737	ENSMUSG00000078354.1	0.18588	0.0601574	4.99758	0.0120373	0.990396	NA	0
15749	ENSMUSG00000074303.6	0.0611774	0.0623402	4.99758	0.0124741	0.990047	NA	0
15861	ENSMUSG00000093973.1	0.0788525	0.0601574	4.99758	0.0120373	0.990396	NA	0
15933	ENSMUSG00000049761.5	0.114309	0.0635842	4.99758	0.012723	0.989849	NA	0
15966	ENSMUSG00000078752.2	0.229738	0.0635837	4.99758	0.0127229	0.989849	NA	0
16022	ENSMUSG00000048312.7	0.0368875	0.0601574	4.99758	0.0120373	0.990396	NA	0
16033	ENSMUSG00000090383.1	0.025557	0.0601574	4.99758	0.0120373	0.990396	NA	0
16046	ENSMUSG00000040770.5	0.0663559	0.0601574	4.99758	0.0120373	0.990396	NA	0
16154	ENSMUSG00000070563.3	0.0859482	0.0635842	4.99758	0.012723	0.989849	NA	0
16174	ENSMUSG00000030838.11	0.214202	0.0601574	4.99758	0.0120373	0.990396	NA	0
16195	ENSMUSG00000096719.1	0.0893607	0.0601574	4.99758	0.0120373	0.990396	NA	0
16304	ENSMUSG00000039133.5	0.141633	0.0601574	4.99758	0.0120373	0.990396	NA	0
16358	ENSMUSG00000025592.11	0.175508	0.0601574	4.99758	0.0120373	0.990396	NA	0
16385	ENSMUSG00000025515.9	0.0528637	0.0601574	4.99758	0.0120373	0.990396	NA	0
16523	ENSMUSG00000044814.5	0.074737	0.0601574	4.99758	0.0120373	0.990396	NA	0
16534	ENSMUSG00000043366.7	0.0762078	0.0601574	4.99758	0.0120373	0.990396	NA	0
16560	ENSMUSG00000079386.2	0.337565	0.323598	4.99758	0.0647509	0.948372	NA	0
16570	ENSMUSG00000073380.1	0.0564601	0.0601574	4.99758	0.0120373	0.990396	NA	0
16574	ENSMUSG00000094063.1	0.130902	0.0601574	4.99758	0.0120373	0.990396	NA	0
16610	ENSMUSG00000073906.2	0.0586571	0.0601574	4.99758	0.0120373	0.990396	NA	0
16631	ENSMUSG00000057832.2	0.0883939	0.0601574	4.99758	0.0120373	0.990396	NA	0
16646	ENSMUSG00000086833.1	0.200943	0.0502009	4.99758	0.010045	0.991985	NA	0
16673	ENSMUSG00000068574.1	0.138742	0.0601574	4.99758	0.0120373	0.990396	NA	0
16706	ENSMUSG00000055022.8	0.0222647	0.0601574	4.99758	0.0120373	0.990396	NA	0
16739	ENSMUSG00000045378.4	0.167417	0.0635842	4.99758	0.012723	0.989849	NA	0
16949	ENSMUSG00000087360.2	0.142435	0.0618386	4.99758	0.0123737	0.990127	NA	0
16975	ENSMUSG00000053111.6	0.333967	0.0601404	4.99758	0.0120339	0.990399	NA	0
17053	ENSMUSG00000038580.6	0.16252	0.0618473	4.99758	0.0123755	0.990126	NA	0
17070	ENSMUSG00000006724.6	0.0819878	0.0601574	4.99758	0.0120373	0.990396	NA	0
17102	ENSMUSG00000060913.5	0.0228355	0.0601574	4.99758	0.0120373	0.990396	NA	0
17106	ENSMUSG00000094421.1	0.208706	0.0545076	4.99758	0.0109068	0.991298	NA	0
17122	ENSMUSG00000084940.2	0.261521	0.0622455	4.99758	0.0124551	0.990063	NA	0
17150	ENSMUSG00000087205.1	0.213687	0.0694576	4.99758	0.0138982	0.988911	NA	0
17205	ENSMUSG00000068631.7	0.335444	0.0716765	4.99758	0.0143422	0.988557	NA	0
17210	ENSMUSG00000031461.4	0.0164013	0.0601574	4.99758	0.0120373	0.990396	NA	0
17235	ENSMUSG00000051367.8	0.0239002	0.0601574	4.99758	0.0120373	0.990396	NA	0
17241	ENSMUSG00000034533.9	0.0064065	0.0601574	4.99758	0.0120373	0.990396	NA	0
17261	ENSMUSG00000020401.6	0.027231	0.0601574	4.99758	0.0120373	0.990396	NA	0
17320	ENSMUSG00000039661.8	0.060447	0.0601574	4.99758	0.0120373	0.990396	NA	0
17445	ENSMUSG00000086981.2	0.131333	0.0657106	4.99758	0.0131485	0.989509	NA	0
17452	ENSMUSG00000045620.6	0.0552477	0.0601574	4.99758	0.0120373	0.990396	NA	0
17623	ENSMUSG00000031688.3	0.0566643	0.0601574	4.99758	0.0120373	0.990396	NA	0
17667	ENSMUSG00000056155.5	0.184246	0.0635842	4.99758	0.012723	0.989849	NA	0
17741	ENSMUSG00000049491.9	0.092758	0.0601574	4.99758	0.0120373	0.990396	NA	0
17782	ENSMUSG00000005202.2	0.0826873	0.0601574	4.99758	0.0120373	0.990396	NA	0
17936	ENSMUSG00000085252.1	0.0414184	0.0601574	4.99758	0.0120373	0.990396	NA	0
17986	ENSMUSG00000040490.4	0.0197272	0.0601574	4.99758	0.0120373	0.990396	NA	0
18015	ENSMUSG00000058252.6	0.0374658	0.0601574	4.99758	0.0120373	0.990396	NA	0
18042	ENSMUSG00000054672.6	0.0326111	0.0601574	4.99758	0.0120373	0.990396	NA	0
18081	ENSMUSG00000018620.2	0.0416159	0.0601574	4.99758	0.0120373	0.990396	NA	0
18124	ENSMUSG00000047508.8	0.0417117	0.0601574	4.99758	0.0120373	0.990396	NA	0
18128	ENSMUSG00000092167.2	0.0804511	-1.07515	4.99758	-0.215135	0.829662	NA	0
18173	ENSMUSG00000091779.2	0.0552169	0.0601574	4.99758	0.0120373	0.990396	NA	0
18223	ENSMUSG00000032033.10	0.0480341	0.0601574	4.99758	0.0120373	0.990396	NA	0
18407	ENSMUSG00000050222.10	0.181209	0.0601574	4.99758	0.0120373	0.990396	NA	0
18464	ENSMUSG00000022015.8	0.179655	0.0601574	4.99758	0.0120373	0.990396	NA	0
18506	ENSMUSG00000033213.10	0.261007	0.063584	4.99758	0.012723	0.989849	NA	0
18573	ENSMUSG00000035429.7	0.0498889	0.0601574	4.99758	0.0120373	0.990396	NA	0
18605	ENSMUSG00000087210.1	0.163236	0.0633941	4.99758	0.012685	0.989879	NA	0
18625	ENSMUSG00000058063.4	0.0285902	0.0601574	4.99758	0.0120373	0.990396	NA	0
18759	ENSMUSG00000086006.1	0.109483	0.0635842	4.99758	0.012723	0.989849	NA	0
18790	ENSMUSG00000032537.8	0.0410523	0.0601574	4.99758	0.0120373	0.990396	NA	0
18847	ENSMUSG00000035020.8	0.0829251	0.0601574	4.99758	0.0120373	0.990396	NA	0
18873	ENSMUSG00000090023.1	0.296394	0.0635822	4.99758	0.0127226	0.989849	NA	0
18936	ENSMUSG00000068349.6	0.170277	0.0601574	4.99758	0.0120373	0.990396	NA	0
18952	ENSMUSG00000095470.1	0.19554	0.0686788	4.99758	0.0137424	0.989035	NA	0
18966	ENSMUSG00000021194.5	0.101221	0.0601574	4.99758	0.0120373	0.990396	NA	0
18984	ENSMUSG00000042262.4	0.0534737	0.0601574	4.99758	0.0120373	0.990396	NA	0
19046	ENSMUSG00000084993.1	0.259773	0.0564747	4.99758	0.0113004	0.990984	NA	0
19060	ENSMUSG00000049097.9	0.162586	0.0601574	4.99758	0.0120373	0.990396	NA	0
19072	ENSMUSG00000044062.7	0.104093	0.0601574	4.99758	0.0120373	0.990396	NA	0
19096	ENSMUSG00000039760.8	0.0423853	0.0601574	4.99758	0.0120373	0.990396	NA	0
19140	ENSMUSG00000066515.2	0.166246	0.0601574	4.99758	0.0120373	0.990396	NA	0
19192	ENSMUSG00000050959.3	0.0760978	0.0601574	4.99758	0.0120373	0.990396	NA	0
19216	ENSMUSG00000075184.2	0.0432078	0.0601574	4.99758	0.0120373	0.990396	NA	0
19263	ENSMUSG00000028523.7	0.222325	0.0614517	4.99758	0.0122963	0.990189	NA	0
19288	ENSMUSG00000085992.1	0.114916	0.0635842	4.99758	0.012723	0.989849	NA	0
19342	ENSMUSG00000087386.1	0.0772429	0.0635842	4.99758	0.012723	0.989849	NA	0
19375	ENSMUSG00000096573.1	0.152062	0.0601574	4.99758	0.0120373	0.990396	NA	0
19417	ENSMUSG00000020327.3	0.172763	0.0635832	4.99758	0.0127228	0.989849	NA	0
19547	ENSMUSG00000047129.5	0.0951478	0.0601574	4.99758	0.0120373	0.990396	NA	0
19559	ENSMUSG00000035189.10	0.0801173	0.0608348	4.99758	0.0121728	0.990288	NA	0
19592	ENSMUSG00000047344.9	0.119603	0.0601574	4.99758	0.0120373	0.990396	NA	0
19611	ENSMUSG00000018822.7	0.0385167	0.0601574	4.99758	0.0120373	0.990396	NA	0
19620	ENSMUSG00000073656.4	0.130604	0.0601574	4.99758	0.0120373	0.990396	NA	0
19634	ENSMUSG00000035681.6	0.0102045	0.0601574	4.99758	0.0120373	0.990396	NA	0
19646	ENSMUSG00000085167.1	0.155012	0.0635842	4.99758	0.012723	0.989849	NA	0
19652	ENSMUSG00000020169.4	0.0227737	0.0601574	4.99758	0.0120373	0.990396	NA	0
19772	ENSMUSG00000050439.6	0.0270291	0.0601574	4.99758	0.0120373	0.990396	NA	0
19804	ENSMUSG00000046719.7	0.0479033	0.0601574	4.99758	0.0120373	0.990396	NA	0
19825	ENSMUSG00000059003.6	0.0313212	0.0601574	4.99758	0.0120373	0.990396	NA	0
19834	ENSMUSG00000000381.10	0.0976021	0.0601075	4.99758	0.0120273	0.990404	NA	0
20115	ENSMUSG00000027072.7	0.219212	0.0601574	4.99758	0.0120373	0.990396	NA	0
20122	ENSMUSG00000060180.6	0.0185204	0.816409	4.99758	0.163361	0.870234	NA	0
20194	ENSMUSG00000087279.4	0.475053	0.0612784	4.99758	0.0122616	0.990217	NA	0
20279	ENSMUSG00000000632.7	0.0344652	0.0610126	4.99758	0.0122084	0.990259	NA	0
20445	ENSMUSG00000039315.9	0.0902527	0.0601574	4.99758	0.0120373	0.990396	NA	0
20545	ENSMUSG00000017316.7	0.168887	0.0601111	4.99758	0.012028	0.990403	NA	0
20550	ENSMUSG00000084864.1	0.145713	0.0600556	4.99758	0.0120169	0.990412	NA	0
20562	ENSMUSG00000050288.5	0.0518096	0.0601574	4.99758	0.0120373	0.990396	NA	0
20584	ENSMUSG00000049506.7	0.0623096	0.0601574	4.99758	0.0120373	0.990396	NA	0
20599	ENSMUSG00000089990.1	0.163824	0.0601574	4.99758	0.0120373	0.990396	NA	0
20602	ENSMUSG00000024028.7	0.131001	0.0635839	4.99758	0.0127229	0.989849	NA	0
20704	ENSMUSG00000086704.1	0.138943	0.0601574	4.99758	0.0120373	0.990396	NA	0
20715	ENSMUSG00000025141.2	0.0535788	0.0601574	4.99758	0.0120373	0.990396	NA	0
20791	ENSMUSG00000094947.1	0.283071	0.0686788	4.99758	0.0137424	0.989035	NA	0
1217	ENSMUSG00000074763.5	0.212552	1.55711	4.99758	0.311573	0.755365	NA	0
17598	ENSMUSG00000079016.1	0.260698	-1.37986	4.99744	-0.276113	0.782461	NA	0
5361	ENSMUSG00000087297.1	0.252601	-1.31902	4.99708	-0.263959	0.791812	NA	0
2903	ENSMUSG00000045744.4	0.25446	-0.104276	4.99696	-0.0208679	0.983351	NA	0
18513	ENSMUSG00000032327.8	0.283869	-1.30718	4.99624	-0.261633	0.793604	NA	0
5193	ENSMUSG00000056359.5	0.213584	1.42293	4.9961	0.284807	0.775792	NA	0
19108	ENSMUSG00000037535.4	0.380094	-1.34318	4.99538	-0.268884	0.788019	NA	0
15725	ENSMUSG00000050347.5	0.202436	1.12008	4.99533	0.224226	0.822582	NA	0
10268	ENSMUSG00000095464.1	0.22623	1.4788	4.99521	0.296044	0.767196	NA	0
2285	ENSMUSG00000092218.1	0.294337	1.5067	4.99499	0.301642	0.762925	NA	0
4900	ENSMUSG00000084863.1	0.212368	1.48367	4.99483	0.297042	0.766435	NA	0
4998	ENSMUSG00000086964.1	0.175785	-1.36649	4.99475	-0.273585	0.784403	NA	0
19062	ENSMUSG00000066938.1	0.27982	-1.35637	4.99456	-0.271568	0.785954	NA	0
1099	ENSMUSG00000084912.1	0.208822	1.47319	4.99443	0.294968	0.768019	NA	0
10662	ENSMUSG00000095206.1	0.215729	1.52515	4.99436	0.305375	0.760081	NA	0
13701	ENSMUSG00000094740.1	0.215729	1.52515	4.99436	0.305375	0.760081	NA	0
17078	ENSMUSG00000067555.1	0.218912	-1.35071	4.99436	-0.270448	0.786816	NA	0
7739	ENSMUSG00000094731.1	0.227662	-1.42974	4.99385	-0.2863	0.774648	NA	0
17233	ENSMUSG00000061958.5	0.204628	1.45999	4.99359	0.292373	0.770001	NA	0
7005	ENSMUSG00000073752.1	0.176537	-1.23825	4.99355	-0.247969	0.804158	NA	0
9165	ENSMUSG00000085413.1	0.216963	1.5093	4.99351	0.302253	0.762459	NA	0
3297	ENSMUSG00000075370.4	0.180477	1.3418	4.99325	0.268722	0.788144	NA	0
12459	ENSMUSG00000085260.1	0.508768	0.0649802	4.9931	0.013014	0.989617	NA	0
5451	ENSMUSG00000079510.2	0.303082	0.05183	4.9929	0.0103807	0.991718	NA	0
4421	ENSMUSG00000097942.1	0.314767	0.0589771	4.99289	0.0118122	0.990575	NA	0
1782	ENSMUSG00000069038.2	0.18422	1.33949	4.99261	0.268294	0.788473	NA	0
3429	ENSMUSG00000064081.3	0.285871	-1.37834	4.99256	-0.276079	0.782487	NA	0
1371	ENSMUSG00000085656.1	0.185465	1.51166	4.99231	0.302798	0.762044	NA	0
3779	ENSMUSG00000055416.5	0.246238	-1.2041	4.99221	-0.241195	0.809404	NA	0
5346	ENSMUSG00000057592.1	0.186838	1.52616	4.99215	0.305713	0.759823	NA	0
5588	ENSMUSG00000086057.1	0.232496	1.54403	4.99198	0.309302	0.757092	NA	0
1173	ENSMUSG00000084840.1	0.287471	1.52432	4.99187	0.305361	0.760091	NA	0
7451	ENSMUSG00000096854.1	0.322879	-1.42738	4.99174	-0.285948	0.774918	NA	0
17234	ENSMUSG00000074444.4	0.364283	-1.35417	4.99166	-0.271286	0.786171	NA	0
12653	ENSMUSG00000097655.2	0.204266	-1.27094	4.99157	-0.254618	0.799018	NA	0
854	ENSMUSG00000092327.1	0.306346	1.53932	4.99144	0.308392	0.757784	NA	0
8660	ENSMUSG00000086766.1	0.283105	1.54262	4.99144	0.309053	0.757281	NA	0
6589	ENSMUSG00000091644.1	0.343887	1.54279	4.99144	0.309087	0.757255	NA	0
14448	ENSMUSG00000098045.1	0.187662	1.55603	4.99144	0.311739	0.755239	NA	0
456	ENSMUSG00000086310.1	0.233176	1.53565	4.99144	0.307657	0.758343	NA	0
607	ENSMUSG00000093759.1	0.503714	1.5489	4.99143	0.310312	0.756323	NA	0
4539	ENSMUSG00000021579.4	0.193787	1.53219	4.99131	0.306971	0.758866	NA	0
4897	ENSMUSG00000079092.3	0.394569	-1.43126	4.99094	-0.286773	0.774286	NA	0
1064	ENSMUSG00000087577.1	0.209336	0.00836219	4.9903	0.00167569	0.998663	NA	0
16801	ENSMUSG00000090460.2	0.308952	-1.41975	4.98998	-0.28452	0.776012	NA	0
13843	ENSMUSG00000078754.2	0.1838	-1.41492	4.98992	-0.283556	0.776751	NA	0
2378	ENSMUSG00000091561.2	0.163357	-1.23783	4.9898	-0.248071	0.804079	NA	0
982	ENSMUSG00000086336.1	0.145264	-1.13772	4.98976	-0.228011	0.819637	NA	0
19585	ENSMUSG00000094249.1	0.213983	-1.40913	4.98959	-0.282415	0.777625	NA	0
4609	ENSMUSG00000091014.1	0.169491	-1.14321	4.98957	-0.22912	0.818776	NA	0
20598	ENSMUSG00000075480.1	0.233903	1.3409	4.98936	0.268751	0.788121	NA	0
3823	ENSMUSG00000089780.1	0.374078	-1.40793	4.98908	-0.282201	0.777789	NA	0
5077	ENSMUSG00000093844.1	0.171252	-1.20939	4.98904	-0.24241	0.808462	NA	0
7	ENSMUSG00000084776.1	0.156959	-1.18631	4.98854	-0.237808	0.81203	NA	0
13158	ENSMUSG00000030125.5	0.31764	-1.18979	4.98842	-0.238511	0.811484	NA	0
708	ENSMUSG00000079146.2	0.167702	1.20323	4.98772	0.241239	0.80937	NA	0
7041	ENSMUSG00000095993.1	0.211347	0.146757	4.98769	0.0294238	0.976527	NA	0
387	ENSMUSG00000092371.1	0.336353	-1.15787	4.98717	-0.232169	0.816407	NA	0
13039	ENSMUSG00000066060.5	0.0944994	-0.113574	4.98711	-0.0227734	0.981831	NA	0
3011	ENSMUSG00000092604.1	0.19381	-1.06752	4.9869	-0.214065	0.830497	NA	0
2928	ENSMUSG00000023902.12	0.173432	-1.06494	4.98667	-0.213558	0.830892	NA	0
11374	ENSMUSG00000026668.4	0.372475	-1.50817	4.98613	-0.302474	0.762291	NA	0
18413	ENSMUSG00000031452.8	0.35094	0.0618401	4.98594	0.0124029	0.990104	NA	0
863	ENSMUSG00000085239.1	0.166328	-1.11006	4.98559	-0.222653	0.823805	NA	0
1330	ENSMUSG00000087496.1	0.223573	1.14163	4.98547	0.228992	0.818876	NA	0
1822	ENSMUSG00000085740.1	0.2379	1.14111	4.98544	0.228888	0.818956	NA	0
4809	ENSMUSG00000060081.1	0.325397	0.054031	4.98463	0.0108395	0.991351	NA	0
621	ENSMUSG00000087135.1	0.1913	1.22757	4.9846	0.246273	0.805471	NA	0
15154	ENSMUSG00000030206.7	0.228182	1.11662	4.9845	0.224018	0.822743	NA	0
19583	ENSMUSG00000074780.1	0.316772	-1.00214	4.98436	-0.201058	0.840654	NA	0
2635	ENSMUSG00000047428.8	0.273868	1.11284	4.98435	0.223266	0.823328	NA	0
14831	ENSMUSG00000090549.1	0.15367	-1.09399	4.98413	-0.219496	0.826264	NA	0
13745	ENSMUSG00000085491.1	0.340625	0.0850912	4.98276	0.0170771	0.986375	NA	0
9713	ENSMUSG00000026592.7	0.441429	1.67145	4.9827	0.33545	0.737286	NA	0
20321	ENSMUSG00000009185.2	0.235994	-1.03057	4.98252	-0.206838	0.836137	NA	0
10845	ENSMUSG00000003271.9	0.294776	1.0643	4.98248	0.213609	0.830852	NA	0
4362	ENSMUSG00000079383.3	0.292094	-2.5114	4.9824	-0.504054	0.614223	NA	0
6978	ENSMUSG00000038194.7	0.235174	1.17031	4.98239	0.23489	0.814294	NA	0
7336	ENSMUSG00000038203.12	0.146776	-1.02567	4.98224	-0.205865	0.836897	NA	0
1331	ENSMUSG00000085397.1	0.290864	-0.942197	4.98206	-0.189118	0.85	NA	0
8339	ENSMUSG00000085984.1	0.252918	-1.64709	4.98204	-0.330606	0.740942	NA	0
16405	ENSMUSG00000085297.1	0.212437	-0.937552	4.98181	-0.188195	0.850724	NA	0
11319	ENSMUSG00000087182.1	0.38295	1.70385	4.98065	0.342093	0.732281	NA	0
5012	ENSMUSG00000041347.5	0.248302	-0.984434	4.9806	-0.197654	0.843316	NA	0
20748	ENSMUSG00000094845.1	0.194555	-0.897097	4.98019	-0.180133	0.857048	NA	0
12751	ENSMUSG00000078601.4	0.327303	-0.890106	4.98006	-0.178734	0.858147	NA	0
1807	ENSMUSG00000043145.6	0.124419	0.998274	4.97994	0.200459	0.841122	NA	0
14931	ENSMUSG00000057160.2	0.175289	0.0840961	4.97935	0.016889	0.986525	NA	0
503	ENSMUSG00000086749.1	0.42924	0.0717339	4.979	0.0144073	0.988505	NA	0
4748	ENSMUSG00000038651.8	0.125639	-0.93342	4.97873	-0.187481	0.851283	NA	0
2538	ENSMUSG00000044550.5	0.28976	0.946866	4.97797	0.190211	0.849144	NA	0
20720	ENSMUSG00000085835.1	0.349612	-0.909716	4.97788	-0.182752	0.854993	NA	0
993	ENSMUSG00000098294.1	0.132252	0.938731	4.97766	0.188589	0.850415	NA	0
7800	ENSMUSG00000093516.1	0.160889	-0.907189	4.97765	-0.182253	0.855384	NA	0
8964	ENSMUSG00000004542.9	0.199416	-0.576497	4.97689	-0.115835	0.907783	NA	0
17712	ENSMUSG00000096933.1	0.167298	0.0385956	4.97672	0.00775522	0.993812	NA	0
4344	ENSMUSG00000087443.1	0.112743	0.904813	4.97636	0.181822	0.855722	NA	0
18399	ENSMUSG00000024680.6	0.190926	-0.868054	4.97615	-0.174443	0.861517	NA	0
17802	ENSMUSG00000067242.5	0.0888891	0.897168	4.97607	0.180297	0.85692	NA	0
7315	ENSMUSG00000059816.5	0.113349	0.89479	4.97598	0.179822	0.857292	NA	0
14000	ENSMUSG00000005883.9	0.172769	-0.785358	4.97592	-0.157832	0.874589	NA	0
4353	ENSMUSG00000091568.1	0.189972	-0.783791	4.97586	-0.157519	0.874836	NA	0
2617	ENSMUSG00000091775.1	0.241384	0.0779225	4.97585	0.0156601	0.987506	NA	0
2052	ENSMUSG00000096740.1	0.182347	0.885785	4.97563	0.178025	0.858704	NA	0
353	ENSMUSG00000086750.1	0.313658	-0.848465	4.97553	-0.170528	0.864595	NA	0
2953	ENSMUSG00000090080.1	0.224936	0.973602	4.97485	0.195705	0.844841	NA	0
2687	ENSMUSG00000085682.1	0.118831	-0.740027	4.97405	-0.148777	0.881729	NA	0
19481	ENSMUSG00000020216.7	0.205953	0.53288	4.97286	0.107158	0.914664	NA	0
9553	ENSMUSG00000090208.1	0.280007	-0.696082	4.97265	-0.139982	0.888674	NA	0
18151	ENSMUSG00000087512.1	0.108896	-0.687881	4.97234	-0.138342	0.88997	NA	0
10453	ENSMUSG00000074628.3	0.16845	-0.682762	4.97201	-0.137321	0.890777	NA	0
10889	ENSMUSG00000091694.2	0.166993	0.781912	4.97168	0.157273	0.87503	NA	0
3659	ENSMUSG00000086361.1	0.113998	-0.746959	4.97167	-0.150243	0.880573	NA	0
6343	ENSMUSG00000091754.2	0.254615	-0.663522	4.97128	-0.133471	0.893821	NA	0
13637	ENSMUSG00000052014.5	0.268673	0.765456	4.97105	0.153983	0.877623	NA	0
3209	ENSMUSG00000087525.1	0.302901	-0.725923	4.97087	-0.146035	0.883893	NA	0
8308	ENSMUSG00000021538.3	0.156321	0.0482553	4.97078	0.00970779	0.992254	NA	0
15174	ENSMUSG00000098715.1	0.383051	0.115401	4.97065	0.0232164	0.981478	NA	0
9670	ENSMUSG00000044835.9	0.191311	1.87309	4.97059	0.376835	0.706296	NA	0
14726	ENSMUSG00000016179.5	0.0888328	-0.637825	4.97037	-0.128325	0.897891	NA	0
18422	ENSMUSG00000073846.4	0.10137	0.833499	4.96979	0.167713	0.866809	NA	0
3336	ENSMUSG00000008658.9	0.214764	0.731761	4.96978	0.147242	0.882941	NA	0
6971	ENSMUSG00000072875.1	0.244045	0.0507477	4.96841	0.0102141	0.99185	NA	0
14818	ENSMUSG00000044217.10	0.0917702	0.695158	4.96839	0.139916	0.888726	NA	0
17446	ENSMUSG00000031610.3	0.1145	0.799635	4.96825	0.160949	0.872134	NA	0
1041	ENSMUSG00000086952.1	0.0985564	-0.578702	4.9682	-0.116481	0.907271	NA	0
17160	ENSMUSG00000073007.4	0.0976248	-0.655625	4.96811	-0.131967	0.895011	NA	0
17431	ENSMUSG00000061974.2	0.198887	1.33502	4.96792	0.268728	0.788139	NA	0
14082	ENSMUSG00000053353.4	0.520553	0.113628	4.96785	0.0228726	0.981752	NA	0
649	ENSMUSG00000097500.1	0.0869867	-0.560645	4.96752	-0.112862	0.91014	NA	0
7588	ENSMUSG00000027886.7	0.219482	-0.557069	4.96738	-0.112145	0.910708	NA	0
525	ENSMUSG00000086522.1	0.264968	-0.55666	4.96737	-0.112063	0.910773	NA	0
20706	ENSMUSG00000092222.1	0.238109	0.0163445	4.96732	0.00329041	0.997375	NA	0
10359	ENSMUSG00000090203.1	0.235614	0.768048	4.96731	0.15462	0.877121	NA	0
18527	ENSMUSG00000094678.1	0.0899005	-0.555289	4.96719	-0.111791	0.910989	NA	0
10980	ENSMUSG00000030433.8	0.145245	-0.548126	4.96696	-0.110354	0.912128	NA	0
481	ENSMUSG00000085853.1	0.149062	0.041924	4.96666	0.00844109	0.993265	NA	0
13557	ENSMUSG00000086879.1	0.224391	0.752011	4.96645	0.151418	0.879646	NA	0
17549	ENSMUSG00000075571.2	0.430293	-1.84212	4.96606	-0.370943	0.71068	NA	0
9631	ENSMUSG00000044453.3	0.0844184	-0.524243	4.96602	-0.105566	0.915927	NA	0
17855	ENSMUSG00000061100.3	0.147669	0.0409152	4.96572	0.00823954	0.993426	NA	0
10643	ENSMUSG00000054310.10	0.0947521	0.619374	4.96554	0.124734	0.900734	NA	0
1121	ENSMUSG00000097428.1	0.086399	0.710608	4.96515	0.143119	0.886196	NA	0
9451	ENSMUSG00000013523.7	0.306294	0.605394	4.96501	0.121932	0.902953	NA	0
13473	ENSMUSG00000035383.7	0.0885377	0.699667	4.96448	0.140935	0.887922	NA	0
14041	ENSMUSG00000035191.8	0.101958	0.688712	4.96433	0.138732	0.889662	NA	0
6545	ENSMUSG00000037689.5	0.0946757	-0.469585	4.96409	-0.0945964	0.924635	NA	0
3817	ENSMUSG00000095663.1	0.0946052	-0.472028	4.96405	-0.0950892	0.924244	NA	0
7977	ENSMUSG00000016995.11	0.249673	0.680801	4.96403	0.137147	0.890915	NA	0
17941	ENSMUSG00000028116.7	0.22927	0.674017	4.96365	0.135791	0.891987	NA	0
16201	ENSMUSG00000070546.1	0.232738	-0.535279	4.96355	-0.107842	0.914121	NA	0
1799	ENSMUSG00000031162.8	0.265164	0.559565	4.96338	0.112739	0.910238	NA	0
383	ENSMUSG00000086932.1	0.0992704	0.66496	4.96318	0.133979	0.89342	NA	0
12446	ENSMUSG00000037140.5	0.156355	0.656951	4.96314	0.132366	0.894695	NA	0
7019	ENSMUSG00000043385.2	0.0779586	-0.445813	4.96307	-0.089826	0.928426	NA	0
20438	ENSMUSG00000085375.1	0.0792089	0.548606	4.96288	0.110542	0.91198	NA	0
1497	ENSMUSG00000090212.1	0.381787	-0.509516	4.96271	-0.102669	0.918226	NA	0
5830	ENSMUSG00000048996.4	0.308255	-0.511483	4.96266	-0.103066	0.91791	NA	0
276	ENSMUSG00000090585.2	0.483723	-2.38067	4.96217	-0.479764	0.631395	NA	0
14444	ENSMUSG00000015962.5	0.0900645	-0.493	4.96209	-0.0993531	0.920858	NA	0
11663	ENSMUSG00000097716.1	0.13586	0.524794	4.96199	0.105763	0.915771	NA	0
17955	ENSMUSG00000042269.9	0.311617	-0.418765	4.96199	-0.0843946	0.932743	NA	0
2032	ENSMUSG00000086063.1	0.350653	0.0644637	4.9619	0.0129917	0.989634	NA	0
4360	ENSMUSG00000094825.2	0.342457	-0.114009	4.96176	-0.0229775	0.981668	NA	0
6647	ENSMUSG00000035785.5	0.0876926	0.506017	4.96129	0.101993	0.918762	NA	0
20665	ENSMUSG00000025527.3	0.310237	0.490172	4.96069	0.0988113	0.921288	NA	0
19898	ENSMUSG00000086411.1	0.199497	0.488216	4.96062	0.0984184	0.9216	NA	0
3355	ENSMUSG00000059043.1	0.0755699	-0.378025	4.96054	-0.0762065	0.939255	NA	0
8919	ENSMUSG00000035951.1	0.330235	-0.450076	4.96049	-0.0907323	0.927705	NA	0
9778	ENSMUSG00000094355.1	0.103622	0.59295	4.96048	0.119535	0.904852	NA	0
4807	ENSMUSG00000054523.7	0.204585	-0.370024	4.96024	-0.074598	0.940535	NA	0
909	ENSMUSG00000090146.1	0.166999	0.583727	4.96014	0.117684	0.906318	NA	0
3015	ENSMUSG00000085532.1	0.294555	-0.361153	4.96003	-0.0728126	0.941955	NA	0
10580	ENSMUSG00000050197.4	0.0873892	0.56687	4.95977	0.114294	0.909005	NA	0
13259	ENSMUSG00000047203.2	0.0952127	-0.426831	4.95949	-0.0860635	0.931416	NA	0
16178	ENSMUSG00000085609.1	0.0718277	0.448212	4.95913	0.0903812	0.927984	NA	0
15699	ENSMUSG00000055826.4	0.0777782	-0.335842	4.95896	-0.0677242	0.946005	NA	0
15134	ENSMUSG00000020928.8	0.241166	-2.06484	4.95872	-0.416406	0.677113	NA	0
899	ENSMUSG00000090030.1	0.182318	0.530115	4.95827	0.106915	0.914856	NA	0
9303	ENSMUSG00000057223.5	0.178834	0.42207	4.95815	0.0851264	0.932161	NA	0
13836	ENSMUSG00000028963.1	0.262623	0.0606439	4.95784	0.0122319	0.990241	NA	0
818	ENSMUSG00000097693.1	0.284514	0.411928	4.95778	0.0830873	0.933782	NA	0
6453	ENSMUSG00000068218.6	0.361285	0.511705	4.95771	0.103214	0.917793	NA	0
13620	ENSMUSG00000087355.1	0.170091	-0.381357	4.95764	-0.0769231	0.938685	NA	0
3290	ENSMUSG00000036557.2	0.28743	-0.299394	4.9576	-0.0603909	0.951844	NA	0
16635	ENSMUSG00000073901.1	0.204094	0.506217	4.95751	0.102111	0.918668	NA	0
2695	ENSMUSG00000086949.1	0.0707168	0.395818	4.95718	0.0798474	0.936359	NA	0
5554	ENSMUSG00000029736.9	0.140647	0.497206	4.95717	0.1003	0.920106	NA	0
342	ENSMUSG00000085472.1	0.0837017	-0.361462	4.95706	-0.0729186	0.941871	NA	0
5749	ENSMUSG00000087247.2	0.135647	0.0924118	4.95701	0.0186427	0.985126	NA	0
7910	ENSMUSG00000059136.2	0.197449	-0.356933	4.95689	-0.0720075	0.942596	NA	0
16360	ENSMUSG00000026414.7	0.118002	0.382323	4.95668	0.077133	0.938518	NA	0
15420	ENSMUSG00000058923.4	0.131752	0.483059	4.95665	0.0974569	0.922364	NA	0
4131	ENSMUSG00000060890.5	0.083548	0.480609	4.95656	0.0969643	0.922755	NA	0
588	ENSMUSG00000085168.1	0.0694359	0.376323	4.95645	0.0759259	0.939478	NA	0
19251	ENSMUSG00000063177.5	0.148597	0.375274	4.95641	0.0757148	0.939646	NA	0
12487	ENSMUSG00000094520.1	0.191886	0.465249	4.95599	0.0938763	0.925207	NA	0
485	ENSMUSG00000087122.1	0.333753	0.0371518	4.95596	0.00749639	0.994019	NA	0
724	ENSMUSG00000085354.1	0.182067	-0.331144	4.95593	-0.0668177	0.946727	NA	0
10901	ENSMUSG00000097901.1	0.303333	2.15519	4.95591	0.434872	0.663655	NA	0
20358	ENSMUSG00000026774.5	0.10918	-0.250652	4.95579	-0.0505776	0.959662	NA	0
9508	ENSMUSG00000060878.2	0.125034	-0.326324	4.95576	-0.0658475	0.947499	NA	0
4394	ENSMUSG00000042385.8	0.172764	0.451664	4.95548	0.0911443	0.927378	NA	0
6136	ENSMUSG00000058736.3	0.153865	-0.241535	4.95546	-0.0487412	0.961126	NA	0
3701	ENSMUSG00000094928.1	0.133226	-0.3131	4.95539	-0.0631837	0.94962	NA	0
12574	ENSMUSG00000051900.6	0.250563	0.347569	4.95539	0.0701396	0.944083	NA	0
7825	ENSMUSG00000058250.2	0.275764	-0.30595	4.955	-0.0617457	0.950765	NA	0
5790	ENSMUSG00000029576.11	0.433958	0.440037	4.95499	0.0888067	0.929236	NA	0
1589	ENSMUSG00000034732.4	0.0729022	-0.301467	4.95483	-0.0608431	0.951484	NA	0
12463	ENSMUSG00000068149.5	0.100995	0.419161	4.95428	0.0846059	0.932575	NA	0
19841	ENSMUSG00000050830.11	0.15479	0.418605	4.95426	0.0844941	0.932664	NA	0
9160	ENSMUSG00000043036.7	0.105889	0.319179	4.95425	0.0644253	0.948632	NA	0
13152	ENSMUSG00000037247.3	0.116902	-0.201926	4.95399	-0.0407603	0.967487	NA	0
1210	ENSMUSG00000087406.1	0.115326	0.306107	4.95385	0.0617917	0.950729	NA	0
9191	ENSMUSG00000097250.1	0.0716033	0.303878	4.95377	0.0613428	0.951086	NA	0
6010	ENSMUSG00000030048.4	0.0672339	-0.272429	4.95376	-0.0549944	0.956143	NA	0
6466	ENSMUSG00000073433.4	0.382032	2.29358	4.95363	0.46301	0.643358	NA	0
12156	ENSMUSG00000078626.2	0.0598905	-0.177512	4.95309	-0.0358386	0.971411	NA	0
1365	ENSMUSG00000086748.1	0.0605417	0.273113	4.95263	0.055145	0.956023	NA	0
10788	ENSMUSG00000070880.4	0.172385	0.367595	4.95233	0.0742267	0.94083	NA	0
544	ENSMUSG00000020033.2	0.422632	2.33376	4.95232	0.471246	0.637465	NA	0
1124	ENSMUSG00000090120.1	0.283423	0.0735145	4.95222	0.0148448	0.988156	NA	0
7889	ENSMUSG00000086548.1	0.106643	-0.149982	4.95207	-0.0302868	0.975838	NA	0
20752	ENSMUSG00000037735.6	0.0680148	0.248141	4.95171	0.0501122	0.960033	NA	0
11603	ENSMUSG00000086187.1	0.0992059	-0.134156	4.95149	-0.0270941	0.978385	NA	0
1246	ENSMUSG00000086203.1	0.127553	0.0269692	4.95143	0.00544676	0.995654	NA	0
4061	ENSMUSG00000079186.2	0.07082	-0.202004	4.95116	-0.0407994	0.967456	NA	0
14916	ENSMUSG00000029015.3	0.0667757	0.228888	4.951	0.0462307	0.963126	NA	0
14605	ENSMUSG00000070877.4	0.140135	-0.115415	4.95079	-0.0233124	0.981401	NA	0
4293	ENSMUSG00000063821.5	0.066193	-0.11279	4.9507	-0.0227826	0.981824	NA	0
16038	ENSMUSG00000054136.5	0.0697199	-0.18808	4.95065	-0.0379909	0.969695	NA	0
4712	ENSMUSG00000021381.4	0.108162	0.213244	4.95042	0.0430759	0.965641	NA	0
501	ENSMUSG00000086256.1	0.108043	0.314239	4.9504	0.0634775	0.949386	NA	0
4066	ENSMUSG00000061068.6	0.0688844	-0.180741	4.95038	-0.0365105	0.970875	NA	0
7401	ENSMUSG00000021961.5	0.107257	0.204561	4.9501	0.0413246	0.967037	NA	0
779	ENSMUSG00000099094.1	0.0946618	-0.0960802	4.95008	-0.0194098	0.984514	NA	0
18325	ENSMUSG00000040037.7	0.149727	-0.0874359	4.94979	-0.0176646	0.985906	NA	0
10952	ENSMUSG00000067973.5	0.122263	0.0505085	4.94972	0.0102043	0.991858	NA	0
14097	ENSMUSG00000089871.1	0.152977	-0.158372	4.94955	-0.0319973	0.974474	NA	0
9390	ENSMUSG00000029223.9	0.0804171	-0.0787975	4.94945	-0.0159205	0.987298	NA	0
4948	ENSMUSG00000049036.6	0.0686395	-0.0744967	4.94929	-0.015052	0.987991	NA	0
9075	ENSMUSG00000052276.8	0.0873127	1.28886	4.94907	0.260425	0.794536	NA	0
4371	ENSMUSG00000095071.2	0.0682219	0.173611	4.94897	0.0350803	0.972016	NA	0
913	ENSMUSG00000085657.1	0.0584717	0.27715	4.94891	0.0560022	0.95534	NA	0
1163	ENSMUSG00000085322.1	0.100136	-0.0604753	4.94877	-0.0122203	0.99025	NA	0
15791	ENSMUSG00000091283.1	0.526882	1.31231	4.94862	0.265188	0.790865	NA	0
7258	ENSMUSG00000095219.1	0.113472	-0.0554259	4.94859	-0.0112003	0.991064	NA	0
15929	ENSMUSG00000006311.8	0.135929	0.264361	4.94857	0.0534217	0.957396	NA	0
18548	ENSMUSG00000032401.9	0.0624314	0.162091	4.94854	0.0327554	0.97387	NA	0
14502	ENSMUSG00000004885.5	0.066817	0.243652	4.94781	0.0492445	0.960724	NA	0
2955	ENSMUSG00000090957.1	0.107328	-0.10868	4.94773	-0.0219655	0.982475	NA	0
17746	ENSMUSG00000078144.2	0.0627385	0.235592	4.94752	0.0476181	0.962021	NA	0
8079	ENSMUSG00000053054.7	0.251538	0.132357	4.94745	0.0267525	0.978657	NA	0
19434	ENSMUSG00000087694.2	0.141682	0.120882	4.94709	0.0244349	0.980506	NA	0
7123	ENSMUSG00000091865.1	0.104553	-0.0137565	4.94706	-0.00278075	0.997781	NA	0
7873	ENSMUSG00000040478.8	0.107337	0.222348	4.94703	0.0449457	0.964151	NA	0
3095	ENSMUSG00000047293.6	0.0585772	-0.0120643	4.947	-0.00243871	0.998054	NA	0
8201	ENSMUSG00000036699.6	0.133561	0.218437	4.94689	0.0441564	0.96478	NA	0
156	ENSMUSG00000043747.6	0.218076	-0.0072944	4.94685	-0.00147455	0.998823	NA	0
16838	ENSMUSG00000087346.1	0.156272	0.101762	4.94633	0.0205732	0.983586	NA	0
17422	ENSMUSG00000007946.9	0.105743	-0.0692357	4.94628	-0.0139975	0.988832	NA	0
1212	ENSMUSG00000051986.6	0.104411	-0.0686082	4.94626	-0.0138707	0.988933	NA	0
1366	ENSMUSG00000079604.3	0.0504409	0.00973359	4.94624	0.00196788	0.99843	NA	0
6082	ENSMUSG00000086899.1	0.0638151	0.202937	4.94619	0.0410289	0.967273	NA	0
12768	ENSMUSG00000030693.9	0.055921	0.0930951	4.94602	0.0188222	0.984983	NA	0
1572	ENSMUSG00000009941.4	0.0981795	0.0917242	4.94597	0.0185453	0.985204	NA	0
12387	ENSMUSG00000027102.4	0.102527	-0.052	4.9457	-0.0105142	0.991611	NA	0
1100	ENSMUSG00000050179.3	0.433282	0.0848295	4.94559	0.0171526	0.986315	NA	0
15719	ENSMUSG00000062773.5	0.0616198	0.178455	4.94542	0.0360849	0.971215	NA	0
2677	ENSMUSG00000073399.3	0.156411	-0.0351079	4.94504	-0.00709962	0.994335	NA	0
8699	ENSMUSG00000032262.7	0.0932943	0.0662202	4.94503	0.0133913	0.989316	NA	0
5686	ENSMUSG00000019102.4	0.0935324	0.169456	4.94501	0.034268	0.972663	NA	0
17336	ENSMUSG00000048544.8	0.253822	0.0919077	4.9448	0.0185867	0.985171	NA	0
14467	ENSMUSG00000098207.1	0.238832	0.151875	4.94445	0.0307163	0.975496	NA	0
20838	ENSMUSG00000062694.6	0.0634802	-0.0180633	4.94441	-0.00365328	0.997085	NA	0
7341	ENSMUSG00000030114.8	0.182412	0.0356837	4.94392	0.00721769	0.994241	NA	0
543	ENSMUSG00000085435.1	0.114532	0.0319409	4.94378	0.00646081	0.994845	NA	0
5943	ENSMUSG00000037979.7	0.0946951	0.00329418	4.94368	0.000666342	0.999468	NA	0
3092	ENSMUSG00000055540.9	0.0460455	0.0793557	4.94366	0.016052	0.987193	NA	0
15489	ENSMUSG00000078795.2	0.0859983	0.0856807	4.94343	0.0173323	0.986172	NA	0
6224	ENSMUSG00000026125.3	0.0547485	0.0193987	4.94333	0.00392421	0.996869	NA	0
4562	ENSMUSG00000044480.3	0.053276	0.0943544	4.94311	0.0190881	0.984771	NA	0
300	ENSMUSG00000071567.6	0.0468062	0.0991542	4.94294	0.0200598	0.983996	NA	0
17226	ENSMUSG00000020904.5	0.195031	0.105567	4.94277	0.0213579	0.98296	NA	0
18029	ENSMUSG00000023918.6	0.0852764	0.113988	4.94261	0.0230623	0.981601	NA	0
419	ENSMUSG00000086058.1	0.202522	-0.011456	4.9422	-0.002318	0.998151	NA	0
13600	ENSMUSG00000037625.6	0.0555622	-0.0243753	4.94173	-0.00493254	0.996064	NA	0
7874	ENSMUSG00000071317.3	0.162848	-0.0253136	4.9417	-0.00512245	0.995913	NA	0
12990	ENSMUSG00000033770.7	0.0496513	0.0779154	4.94168	0.015767	0.98742	NA	0
7152	ENSMUSG00000028635.7	0.0460495	0.0594356	4.94159	0.0120276	0.990404	NA	0
8142	ENSMUSG00000074237.2	0.0500663	0.136488	4.94158	0.0276203	0.977965	NA	0
2384	ENSMUSG00000057455.6	0.0810055	0.0708022	4.9415	0.0143281	0.988568	NA	0
1363	ENSMUSG00000092353.1	0.0511804	0.0619643	4.9415	0.0125396	0.989995	NA	0
12082	ENSMUSG00000038067.2	0.0539473	0.0726927	4.94111	0.0147118	0.988262	NA	0
11048	ENSMUSG00000051839.6	0.10548	-0.0440774	4.94102	-0.00892072	0.992882	NA	0
2911	ENSMUSG00000050762.5	0.0875098	0.0565592	4.94098	0.011447	0.990867	NA	0
17602	ENSMUSG00000089830.1	0.251173	0.0762919	4.94087	0.015441	0.98768	NA	0
15991	ENSMUSG00000035582.7	0.0479837	-0.0504976	4.94078	-0.0102206	0.991845	NA	0
6235	ENSMUSG00000092166.1	0.0840955	1.26245	4.94069	0.255522	0.79832	NA	0
3022	ENSMUSG00000054779.5	0.0861564	0.0845938	4.94068	0.0171219	0.986339	NA	0
6197	ENSMUSG00000037159.8	0.135751	-0.0627595	4.94046	-0.0127032	0.989865	NA	0
1549	ENSMUSG00000090122.3	0.0478631	0.0395256	4.94037	0.00800054	0.993617	NA	0
1875	ENSMUSG00000004231.9	0.203597	-0.0679701	4.94015	-0.0137587	0.989022	NA	0
10923	ENSMUSG00000096257.1	0.070239	0.981132	4.94012	0.198605	0.842572	NA	0
17572	ENSMUSG00000030996.7	0.0863904	0.104299	4.93996	0.0211134	0.983155	NA	0
8650	ENSMUSG00000079261.2	0.229989	-1.29379	4.93957	-0.261924	0.79338	NA	0
5666	ENSMUSG00000032942.8	0.0481802	0.116267	4.93953	0.023538	0.981221	NA	0
6364	ENSMUSG00000087349.1	0.196801	-0.0852868	4.93952	-0.0172662	0.986224	NA	0
20566	ENSMUSG00000075510.3	0.0522106	-0.0855653	4.93951	-0.0173226	0.986179	NA	0
13185	ENSMUSG00000087600.1	0.323454	-1.2892	4.93949	-0.260999	0.794094	NA	0
16998	ENSMUSG00000025468.8	0.215546	0.0143688	4.93945	0.00290898	0.997679	NA	0
8120	ENSMUSG00000086694.1	0.0562416	0.0130738	4.93941	0.00264684	0.997888	NA	0
15932	ENSMUSG00000030463.4	0.118264	0.0126768	4.93939	0.00256648	0.997952	NA	0
16965	ENSMUSG00000087114.1	0.181338	0.0525463	4.93934	0.0106383	0.991512	NA	0
5649	ENSMUSG00000087079.1	0.299371	0.0649617	4.93924	0.0131522	0.989506	NA	0
1207	ENSMUSG00000086620.1	0.20092	0.125951	4.93918	0.0255004	0.979656	NA	0
750	ENSMUSG00000085080.1	0.216177	1.57593	4.93906	0.319075	0.74967	NA	0
2790	ENSMUSG00000024034.6	0.0410134	-0.0993958	4.93901	-0.0201246	0.983944	NA	0
12892	ENSMUSG00000039720.6	0.0501276	0.131908	4.93896	0.0267076	0.978693	NA	0
19315	ENSMUSG00000047692.5	0.151656	1.27109	4.93868	0.257375	0.796889	NA	0
10086	ENSMUSG00000026115.8	0.068015	0.217702	4.93863	0.0440813	0.96484	NA	0
5075	ENSMUSG00000072905.5	0.0524087	0.142541	4.93858	0.0288627	0.976974	NA	0
8284	ENSMUSG00000027902.7	0.0737754	-0.112083	4.93855	-0.0226954	0.981893	NA	0
11346	ENSMUSG00000055197.4	0.157207	1.45168	4.93853	0.29395	0.768796	NA	0
1049	ENSMUSG00000086655.1	0.0417374	0.150197	4.9383	0.0304148	0.975736	NA	0
10720	ENSMUSG00000051054.3	0.194027	-0.021173	4.93809	-0.0042877	0.996579	NA	0
13058	ENSMUSG00000028139.5	0.293943	0.073219	4.938	0.0148277	0.98817	NA	0
1024	ENSMUSG00000086251.1	0.292915	-1.20898	4.93796	-0.244834	0.806585	NA	0
1022	ENSMUSG00000085377.1	0.33253	1.31331	4.93783	0.265969	0.790263	NA	0
11586	ENSMUSG00000096375.1	0.386938	1.99442	4.93776	0.403913	0.686277	NA	0
18607	ENSMUSG00000047990.5	0.306311	0.0901633	4.93769	0.0182602	0.985431	NA	0
15555	ENSMUSG00000030406.6	0.0435498	-0.138653	4.93759	-0.0280811	0.977597	NA	0
15626	ENSMUSG00000032015.9	0.0454332	0.1711	4.93755	0.0346528	0.972357	NA	0
10893	ENSMUSG00000038496.10	0.128622	-0.0432737	4.93737	-0.00876452	0.993007	NA	0
10338	ENSMUSG00000026241.4	0.0908244	-1.17894	4.93733	-0.238781	0.811275	NA	0
16953	ENSMUSG00000050810.8	0.124254	-0.148709	4.93723	-0.0301199	0.975971	NA	0
1954	ENSMUSG00000097841.1	0.112475	0.265126	4.93692	0.0537028	0.957172	NA	0
15836	ENSMUSG00000047586.3	0.0446078	0.188513	4.93692	0.0381843	0.969541	NA	0
11221	ENSMUSG00000075012.3	0.116526	-0.165063	4.93664	-0.0334363	0.973327	NA	0
19349	ENSMUSG00000055210.3	0.0392855	-0.16752	4.93655	-0.0339346	0.972929	NA	0
3475	ENSMUSG00000022622.4	0.222584	0.206713	4.93626	0.0418765	0.966597	NA	0
20579	ENSMUSG00000043219.8	0.0437562	0.284625	4.93622	0.0576606	0.954019	NA	0
633	ENSMUSG00000097535.1	0.0761059	-0.0815919	4.93599	-0.01653	0.986812	NA	0
587	ENSMUSG00000085430.1	0.132792	1.21405	4.93596	0.24596	0.805713	NA	0
9744	ENSMUSG00000026751.8	0.0757053	-0.0851522	4.93586	-0.0172518	0.986236	NA	0
2678	ENSMUSG00000058124.3	0.139333	-1.16407	4.93584	-0.23584	0.813557	NA	0
12857	ENSMUSG00000031870.10	0.156643	-0.188815	4.93578	-0.0382542	0.969485	NA	0
5587	ENSMUSG00000058935.8	0.102847	0.0384192	4.93563	0.00778405	0.993789	NA	0
700	ENSMUSG00000086289.2	0.0715158	0.302916	4.93556	0.0613742	0.951061	NA	0
8623	ENSMUSG00000078865.2	0.403339	2.7403	4.93551	0.555221	0.578744	NA	0
10653	ENSMUSG00000070990.2	0.0425869	-0.201764	4.93531	-0.0408817	0.96739	NA	0
4945	ENSMUSG00000087642.1	0.216739	0.234324	4.93527	0.0474794	0.962131	NA	0
15308	ENSMUSG00000092518.3	0.0419745	0.240992	4.93503	0.048833	0.961052	NA	0
14758	ENSMUSG00000049908.5	0.0770933	0.323057	4.93483	0.0654647	0.947804	NA	0
13995	ENSMUSG00000021319.6	0.246436	0.248499	4.93476	0.0503569	0.959838	NA	0
20623	ENSMUSG00000033508.6	0.231551	0.251746	4.93464	0.0510161	0.959313	NA	0
20581	ENSMUSG00000085414.1	0.3417	-1.10767	4.9346	-0.22447	0.822392	NA	0
9227	ENSMUSG00000058762.6	0.0454373	-0.222767	4.93456	-0.0451442	0.963992	NA	0
19221	ENSMUSG00000004654.4	0.079859	-0.121395	4.93455	-0.0246011	0.980373	NA	0
2505	ENSMUSG00000087290.1	0.224444	1.13781	4.93452	0.230581	0.81764	NA	0
15388	ENSMUSG00000066755.2	0.0760942	0.258809	4.93438	0.0524502	0.95817	NA	0
10871	ENSMUSG00000058420.5	0.186008	-0.228952	4.93434	-0.0463997	0.962992	NA	0
4227	ENSMUSG00000022878.5	0.256055	-1.09779	4.93432	-0.222481	0.82394	NA	0
10075	ENSMUSG00000003665.6	0.105909	-0.229438	4.93432	-0.0464985	0.962913	NA	0
2573	ENSMUSG00000068219.8	0.159777	1.9514	4.93427	0.395479	0.69249	NA	0
1325	ENSMUSG00000086001.1	0.0414203	-0.231541	4.93424	-0.0469253	0.962573	NA	0
496	ENSMUSG00000086807.1	0.0408132	0.266793	4.93416	0.0540707	0.956879	NA	0
5454	ENSMUSG00000035033.9	0.0797184	0.265694	4.93414	0.0538481	0.957056	NA	0
14768	ENSMUSG00000091890.1	0.105246	0.265918	4.93413	0.0538935	0.95702	NA	0
2950	ENSMUSG00000091550.1	0.0889824	-0.13512	4.93406	-0.0273852	0.978153	NA	0
10082	ENSMUSG00000051480.2	0.131439	-0.243416	4.93382	-0.0493362	0.960651	NA	0
1012	ENSMUSG00000085181.1	0.0379066	0.351838	4.9338	0.0713119	0.94315	NA	0
637	ENSMUSG00000089702.1	0.221957	-0.143799	4.93375	-0.029146	0.976748	NA	0
17558	ENSMUSG00000074252.2	0.0635472	0.277027	4.93373	0.0561497	0.955223	NA	0
5316	ENSMUSG00000093910.1	0.18092	-0.246501	4.93371	-0.0499627	0.960152	NA	0
13439	ENSMUSG00000055882.8	0.118478	-0.145178	4.9337	-0.0294257	0.976525	NA	0
1152	ENSMUSG00000074555.5	0.133085	-1.06058	4.93358	-0.214972	0.829789	NA	0
19770	ENSMUSG00000024175.1	0.159104	-0.14922	4.93355	-0.030246	0.975871	NA	0
51	ENSMUSG00000091378.1	0.0384445	-0.151224	4.93348	-0.0306526	0.975547	NA	0
15995	ENSMUSG00000022938.7	0.160848	1.0805	4.93344	0.219016	0.826638	NA	0
367	ENSMUSG00000075437.4	0.184432	-1.04187	4.9333	-0.211192	0.832737	NA	0
177	ENSMUSG00000087066.1	0.148091	-0.259631	4.93323	-0.052629	0.958027	NA	0
15075	ENSMUSG00000071158.3	0.219004	-1.03533	4.93321	-0.209869	0.83377	NA	0
365	ENSMUSG00000085844.1	0.0392313	-0.262125	4.93314	-0.0531355	0.957624	NA	0
10518	ENSMUSG00000030525.7	0.163824	-0.263677	4.93309	-0.0534506	0.957373	NA	0
8132	ENSMUSG00000090016.1	0.120973	-0.947343	4.93303	-0.192041	0.84771	NA	0
5219	ENSMUSG00000020992.3	0.125019	-0.171099	4.93277	-0.0346863	0.97233	NA	0
16888	ENSMUSG00000097650.1	0.0375564	-0.171267	4.93276	-0.0347203	0.972303	NA	0
12397	ENSMUSG00000072917.3	0.0874693	0.304641	4.93274	0.0617591	0.950755	NA	0
10115	ENSMUSG00000071104.3	0.0440762	0.300683	4.9327	0.060957	0.951393	NA	0
17640	ENSMUSG00000002190.7	0.0337025	0.383143	4.93267	0.0776745	0.938087	NA	0
19812	ENSMUSG00000020481.9	0.079652	0.383578	4.93266	0.0777629	0.938017	NA	0
20758	ENSMUSG00000037660.4	0.173962	-1.00229	4.93256	-0.203199	0.838979	NA	0
18337	ENSMUSG00000032023.7	0.040971	0.308539	4.93254	0.0625518	0.950123	NA	0
625	ENSMUSG00000098358.1	0.10066	0.0703136	4.93244	0.0142554	0.988626	NA	0
3980	ENSMUSG00000022589.7	0.0344718	0.317819	4.93227	0.0644367	0.948622	NA	0
20542	ENSMUSG00000001494.6	0.309076	0.319227	4.93222	0.0647228	0.948395	NA	0
9690	ENSMUSG00000093985.1	0.059137	0.319508	4.93221	0.0647799	0.948349	NA	0
7621	ENSMUSG00000040693.6	0.244331	-0.288562	4.9322	-0.0585058	0.953346	NA	0
17099	ENSMUSG00000050276.6	0.0633395	-0.188178	4.93216	-0.0381534	0.969565	NA	0
8572	ENSMUSG00000028782.8	0.341012	1.00168	4.93196	0.2031	0.839057	NA	0
16054	ENSMUSG00000055102.9	0.0363686	-0.297203	4.93189	-0.0602615	0.951947	NA	0
15809	ENSMUSG00000050625.4	0.0575015	-0.198418	4.93179	-0.0402326	0.967908	NA	0
14808	ENSMUSG00000090249.2	0.17663	0.0659662	4.93158	0.0133763	0.989328	NA	0
4698	ENSMUSG00000021396.4	0.167302	-0.868057	4.93148	-0.176024	0.860275	NA	0
6894	ENSMUSG00000004961.6	0.122534	0.340027	4.93147	0.0689505	0.945029	NA	0
15091	ENSMUSG00000061969.6	0.0377441	-0.309287	4.93145	-0.0627171	0.949992	NA	0
11722	ENSMUSG00000067577.2	0.218556	-0.309279	4.93145	-0.0627155	0.949993	NA	0
19344	ENSMUSG00000006179.2	0.0399413	0.341442	4.93142	0.0692382	0.9448	NA	0
15900	ENSMUSG00000074919.2	0.248408	-0.108337	4.93123	-0.0219696	0.982472	NA	0
20209	ENSMUSG00000070388.3	0.0406445	-0.214374	4.93122	-0.0434729	0.965325	NA	0
12545	ENSMUSG00000074939.2	0.0332096	0.349934	4.93112	0.0709645	0.943426	NA	0
26	ENSMUSG00000096946.1	0.176519	0.429933	4.931	0.0871898	0.930521	NA	0
14776	ENSMUSG00000066752.4	0.0362606	-0.330541	4.93069	-0.0670375	0.946552	NA	0
2672	ENSMUSG00000043827.5	0.26493	-0.898267	4.9306	-0.182182	0.85544	NA	0
20478	ENSMUSG00000035831.2	0.0325323	-0.333935	4.93057	-0.0677274	0.946003	NA	0
366	ENSMUSG00000085421.1	0.103817	-0.335889	4.9305	-0.0681247	0.945686	NA	0
20738	ENSMUSG00000063080.2	0.368031	2.59865	4.93009	0.5271	0.598124	NA	0
7116	ENSMUSG00000067750.3	0.0488008	1.26849	4.93002	0.257298	0.796949	NA	0
11548	ENSMUSG00000070797.3	0.133619	-0.249144	4.92997	-0.0505366	0.959695	NA	0
15037	ENSMUSG00000026285.6	0.115285	0.460358	4.92991	0.0933806	0.925601	NA	0
20770	ENSMUSG00000084979.1	0.209294	0.0754893	4.92984	0.0153127	0.987783	NA	0
17277	ENSMUSG00000085135.1	0.428627	2.93042	4.92982	0.594428	0.552226	NA	0
1525	ENSMUSG00000067215.5	0.129213	-0.254772	4.92977	-0.0516802	0.958783	NA	0
19097	ENSMUSG00000050473.4	0.165694	0.389187	4.92971	0.0789472	0.937075	NA	0
18651	ENSMUSG00000022510.8	0.0380862	-0.257264	4.92968	-0.0521867	0.95838	NA	0
1722	ENSMUSG00000079606.1	0.0329379	0.468342	4.92962	0.0950057	0.92431	NA	0
19013	ENSMUSG00000025784.4	0.227955	-0.842583	4.92956	-0.170925	0.864283	NA	0
7296	ENSMUSG00000028558.8	0.0753785	-0.263532	4.92946	-0.0534606	0.957365	NA	0
19000	ENSMUSG00000078957.2	0.131615	1.73798	4.92937	0.352576	0.724406	NA	0
7224	ENSMUSG00000047495.9	0.09106	0.401693	4.92927	0.0814914	0.935051	NA	0
254	ENSMUSG00000091686.1	0.0652157	0.955084	4.92918	0.193761	0.846363	NA	0
16685	ENSMUSG00000036111.7	0.20235	-0.814248	4.92903	-0.165194	0.868791	NA	0
18199	ENSMUSG00000069873.3	0.152638	0.485715	4.929	0.0985423	0.921502	NA	0
2926	ENSMUSG00000043782.8	0.159129	0.411427	4.92892	0.0834721	0.933476	NA	0
17387	ENSMUSG00000089743.1	0.534015	0.0645603	4.92892	0.0130983	0.989549	NA	0
2982	ENSMUSG00000040966.9	0.0331575	-0.279613	4.92889	-0.0567296	0.954761	NA	0
1771	ENSMUSG00000025038.7	0.0341363	-0.381412	4.92888	-0.0773832	0.938319	NA	0
12753	ENSMUSG00000084829.1	0.0637824	0.934187	4.92873	0.189539	0.84967	NA	0
6396	ENSMUSG00000020690.6	0.296653	0.0700684	4.9286	0.0142167	0.988657	NA	0
16847	ENSMUSG00000025389.7	0.031811	0.420427	4.9286	0.0853037	0.93202	NA	0
11958	ENSMUSG00000042306.5	0.1995	0.912736	4.92839	0.1852	0.853072	NA	0
10892	ENSMUSG00000035930.8	0.0825987	0.430267	4.92825	0.0873063	0.930428	NA	0
16956	ENSMUSG00000039339.3	0.0564824	-0.297904	4.92823	-0.0604484	0.951799	NA	0
19799	ENSMUSG00000058755.3	0.296323	-0.399449	4.92823	-0.0810532	0.9354	NA	0
17293	ENSMUSG00000085238.1	0.218216	0.0643175	4.92822	0.0130509	0.989587	NA	0
16757	ENSMUSG00000047026.8	0.0557285	0.510678	4.92811	0.103625	0.917467	NA	0
2848	ENSMUSG00000025727.8	0.0315576	0.513187	4.92802	0.104136	0.917061	NA	0
16514	ENSMUSG00000027674.10	0.104107	-0.406242	4.92799	-0.0824356	0.9343	NA	0
7996	ENSMUSG00000038997.3	0.0612173	0.524183	4.92763	0.106376	0.915284	NA	0
4674	ENSMUSG00000069227.4	0.0329227	0.44766	4.92763	0.0908469	0.927614	NA	0
16389	ENSMUSG00000037446.7	0.0566777	-0.315955	4.92759	-0.0641196	0.948875	NA	0
7318	ENSMUSG00000052389.1	0.0539182	0.448917	4.92758	0.0911028	0.927411	NA	0
2108	ENSMUSG00000085179.1	0.358152	0.61895	4.92746	0.125613	0.900039	NA	0
7400	ENSMUSG00000032181.6	0.0393486	-0.423427	4.92738	-0.0859336	0.931519	NA	0
19733	ENSMUSG00000073400.5	0.029047	-0.429914	4.92715	-0.087254	0.93047	NA	0
3195	ENSMUSG00000079625.2	0.105371	-0.632045	4.92706	-0.12828	0.897927	NA	0
15856	ENSMUSG00000097362.1	0.0300947	0.546261	4.92685	0.110874	0.911716	NA	0
8988	ENSMUSG00000060621.4	0.0619383	-0.337663	4.92682	-0.0685356	0.945359	NA	0
5430	ENSMUSG00000027908.2	0.0561885	-0.439568	4.9268	-0.0892196	0.928907	NA	0
242	ENSMUSG00000087479.1	0.104804	-0.446429	4.92656	-0.0906167	0.927797	NA	0
11382	ENSMUSG00000068079.5	0.349997	1.37195	4.92641	0.278489	0.780637	NA	0
16940	ENSMUSG00000049598.3	0.0816614	-0.664868	4.92625	-0.134964	0.89264	NA	0
19775	ENSMUSG00000074766.4	0.0571015	-0.457609	4.92616	-0.0928936	0.925988	NA	0
6925	ENSMUSG00000020436.11	0.0313556	0.489069	4.92615	0.09928	0.920916	NA	0
7642	ENSMUSG00000028348.7	0.0566925	-0.361445	4.92597	-0.0733753	0.941507	NA	0
14480	ENSMUSG00000068957.1	0.270061	0.679459	4.92594	0.137935	0.890292	NA	0
1500	ENSMUSG00000083695.5	0.100329	0.779471	4.92591	0.158239	0.874268	NA	0
8225	ENSMUSG00000028730.8	0.0270262	-0.467048	4.92583	-0.0948161	0.924461	NA	0
8029	ENSMUSG00000097553.1	0.07935	-0.554542	4.92562	-0.112583	0.910361	NA	0
20335	ENSMUSG00000091618.2	0.201552	1.55001	4.9254	0.314697	0.752992	NA	0
4996	ENSMUSG00000040867.9	0.0588421	-0.381817	4.92525	-0.0775224	0.938208	NA	0
1108	ENSMUSG00000097807.1	0.115507	1.22131	4.92521	0.247971	0.804157	NA	0
17260	ENSMUSG00000097753.1	0.115507	1.22131	4.92521	0.247971	0.804157	NA	0
8898	ENSMUSG00000079654.3	0.0568999	-0.486564	4.92514	-0.098792	0.921303	NA	0
11117	ENSMUSG00000079445.2	0.0504109	-0.486984	4.92512	-0.0988776	0.921235	NA	0
16149	ENSMUSG00000040364.6	0.156887	0.526899	4.92481	0.106989	0.914798	NA	0
13905	ENSMUSG00000053166.8	0.0566401	-0.496133	4.9248	-0.100742	0.919755	NA	0
77	ENSMUSG00000097593.2	0.0575534	0.527699	4.92478	0.107152	0.914669	NA	0
11007	ENSMUSG00000036123.6	0.0938738	0.605055	4.92476	0.12286	0.902218	NA	0
14329	ENSMUSG00000037161.8	0.139363	1.82365	4.92459	0.370315	0.711148	NA	0
11976	ENSMUSG00000024313.7	0.234233	-0.400531	4.92459	-0.081333	0.935177	NA	0
12326	ENSMUSG00000049741.4	0.0896378	0.702591	4.92448	0.142673	0.886548	NA	0
10589	ENSMUSG00000073119.2	0.212464	0.127508	4.92441	0.025893	0.979343	NA	0
8098	ENSMUSG00000028386.1	0.127889	0.620706	4.92421	0.126052	0.899691	NA	0
9497	ENSMUSG00000074881.3	0.141806	-0.474133	4.92413	-0.0962878	0.923292	NA	0
6774	ENSMUSG00000023978.5	0.139791	-0.517463	4.92404	-0.105089	0.916305	NA	0
15003	ENSMUSG00000045534.3	0.0246762	0.625759	4.92403	0.127083	0.898875	NA	0
577	ENSMUSG00000091172.1	0.088889	0.0465902	4.92393	0.00946201	0.992451	NA	0
19025	ENSMUSG00000087071.1	0.115859	-0.42006	4.92389	-0.0853105	0.932015	NA	0
19505	ENSMUSG00000026736.1	0.199969	-0.533441	4.9238	-0.108339	0.913727	NA	0
6458	ENSMUSG00000023279.7	0.0297076	-0.423321	4.92378	-0.0859748	0.931486	NA	0
12408	ENSMUSG00000091735.1	0.248524	-0.437566	4.92345	-0.0888739	0.929182	NA	0
7421	ENSMUSG00000089707.1	0.0569109	-0.432859	4.92344	-0.087918	0.929942	NA	0
4678	ENSMUSG00000086124.1	0.102673	-0.50751	4.92332	-0.103083	0.917897	NA	0
8802	ENSMUSG00000027895.8	0.107136	-0.539064	4.92328	-0.109493	0.912811	NA	0
1035	ENSMUSG00000084937.1	0.0444525	0.533622	4.92323	0.108389	0.913687	NA	0
6760	ENSMUSG00000044556.3	0.210564	0.0408148	4.9232	0.0082903	0.993385	NA	0
5018	ENSMUSG00000056606.2	0.103493	-0.543045	4.92313	-0.110305	0.912168	NA	0
603	ENSMUSG00000097623.1	0.110584	0.526558	4.9231	0.106957	0.914823	NA	0
14231	ENSMUSG00000034706.10	0.0465624	0.625697	4.92305	0.127095	0.898865	NA	0
4139	ENSMUSG00000037010.7	0.137124	0.653316	4.92305	0.132705	0.894426	NA	0
20236	ENSMUSG00000047216.7	0.0234391	0.656784	4.92293	0.133413	0.893866	NA	0
16923	ENSMUSG00000025370.6	0.0238806	-0.554008	4.92275	-0.11254	0.910395	NA	0
9155	ENSMUSG00000074575.4	0.0431481	0.505726	4.92271	0.102733	0.918175	NA	0
20268	ENSMUSG00000050866.7	0.0489264	0.665544	4.92262	0.135201	0.892453	NA	0
6319	ENSMUSG00000054537.8	0.0266648	0.670187	4.92245	0.136149	0.891703	NA	0
14227	ENSMUSG00000029541.8	0.173869	0.584335	4.92229	0.118712	0.905503	NA	0
8833	ENSMUSG00000006764.8	0.0280468	-0.467834	4.9222	-0.0950457	0.924279	NA	0
286	ENSMUSG00000097182.1	0.0252494	0.606201	4.92201	0.123161	0.901979	NA	0
14841	ENSMUSG00000030110.7	0.0440657	-0.578636	4.92188	-0.117564	0.906413	NA	0
14870	ENSMUSG00000040629.3	0.224446	0.561974	4.92187	0.114179	0.909096	NA	0
16613	ENSMUSG00000030897.4	0.0991375	-0.478138	4.92184	-0.0971461	0.92261	NA	0
6387	ENSMUSG00000047014.6	0.127542	0.692525	4.92167	0.140709	0.8881	NA	0
16774	ENSMUSG00000032564.9	0.0814171	-0.593788	4.92137	-0.120655	0.903964	NA	0
13661	ENSMUSG00000079853.4	0.148295	0.52761	4.92124	0.107211	0.914622	NA	0
12163	ENSMUSG00000046367.9	0.0671752	-0.394378	4.92123	-0.0801382	0.936127	NA	0
6269	ENSMUSG00000029219.7	0.0255922	0.712329	4.92097	0.144754	0.884905	NA	0
17337	ENSMUSG00000036169.5	0.109724	-0.379045	4.92095	-0.0770269	0.938602	NA	0
11811	ENSMUSG00000026443.3	0.0229716	-0.61686	4.92053	-0.125365	0.900235	NA	0
9926	ENSMUSG00000050534.8	0.0367326	-0.278992	4.92051	-0.0566998	0.954784	NA	0
19624	ENSMUSG00000020181.9	0.0921785	0.73051	4.92036	0.148467	0.881974	NA	0
6270	ENSMUSG00000067220.6	0.186792	-0.263084	4.92026	-0.0534695	0.957358	NA	0
1584	ENSMUSG00000051323.10	0.0235826	0.659934	4.92011	0.13413	0.8933	NA	0
447	ENSMUSG00000085162.1	0.0597597	0.356808	4.91996	0.0725226	0.942186	NA	0
14763	ENSMUSG00000020867.7	0.0284739	0.664966	4.91993	0.135158	0.892487	NA	0
20606	ENSMUSG00000055099.3	0.0238742	-0.636646	4.91983	-0.129404	0.897038	NA	0
12087	ENSMUSG00000067581.2	0.203591	0.0408605	4.91983	0.00830527	0.993373	NA	0
20756	ENSMUSG00000059645.6	0.104604	0.127951	4.91982	0.0260072	0.979252	NA	0
8298	ENSMUSG00000074344.2	0.2747	0.0449006	4.91974	0.00912663	0.992718	NA	0
9187	ENSMUSG00000028255.5	0.0695072	0.748651	4.91969	0.152175	0.879049	NA	0
10727	ENSMUSG00000032303.6	0.0465848	-0.540202	4.91965	-0.109805	0.912564	NA	0
6742	ENSMUSG00000085261.1	0.132924	-0.545508	4.91947	-0.110888	0.911705	NA	0
5563	ENSMUSG00000068428.6	0.0755657	0.67886	4.91944	0.137995	0.890244	NA	0
16663	ENSMUSG00000030866.7	0.0244788	-0.649518	4.91938	-0.132032	0.894959	NA	0
3655	ENSMUSG00000054901.5	0.0384129	0.681606	4.91935	0.138556	0.889801	NA	0
2502	ENSMUSG00000045761.9	0.0725445	-0.650692	4.91934	-0.132272	0.894769	NA	0
17887	ENSMUSG00000019894.7	0.325867	3.21605	4.91926	0.653768	0.513261	NA	0
14075	ENSMUSG00000038630.8	0.0632756	0.684871	4.91923	0.139223	0.889274	NA	0
1598	ENSMUSG00000031241.11	0.25267	0.0319446	4.91919	0.00649388	0.994819	NA	0
3969	ENSMUSG00000022061.8	0.131952	-0.554793	4.91914	-0.112783	0.910203	NA	0
5333	ENSMUSG00000034063.7	0.0454471	0.687694	4.91913	0.1398	0.888818	NA	0
13662	ENSMUSG00000027470.9	0.164067	-0.657562	4.9191	-0.133675	0.893659	NA	0
6423	ENSMUSG00000087283.1	0.217295	1.82774	4.91902	0.371565	0.710217	NA	0
264	ENSMUSG00000085866.1	0.334224	0.698259	4.91881	0.141957	0.887114	NA	0
3476	ENSMUSG00000022619.5	0.102934	-0.567895	4.91869	-0.115457	0.908083	NA	0
7176	ENSMUSG00000054746.11	0.0580186	0.70936	4.91837	0.144227	0.885322	NA	0
16846	ENSMUSG00000046561.8	0.0294035	0.790269	4.91822	0.160682	0.872344	NA	0
16307	ENSMUSG00000030546.8	0.158638	-0.229824	4.9182	-0.0467293	0.962729	NA	0
5702	ENSMUSG00000034112.8	0.0983676	-0.68416	4.91816	-0.139109	0.889364	NA	0
4240	ENSMUSG00000078127.2	0.0591656	0.355989	4.91807	0.0723838	0.942296	NA	0
8438	ENSMUSG00000029121.9	0.130858	-0.586533	4.91802	-0.119262	0.905068	NA	0
3614	ENSMUSG00000048385.8	0.0633784	0.349982	4.91796	0.0711639	0.943267	NA	0
19637	ENSMUSG00000007279.8	0.0530251	-0.125603	4.91769	-0.025541	0.979623	NA	0
6895	ENSMUSG00000044006.8	0.0991412	0.735978	4.91744	0.149667	0.881027	NA	0
18968	ENSMUSG00000022076.9	0.0727633	-0.707663	4.91734	-0.143912	0.88557	NA	0
3388	ENSMUSG00000067613.5	0.0314469	-0.175168	4.91719	-0.0356237	0.971582	NA	0
18290	ENSMUSG00000074734.2	0.0514499	-0.0953197	4.91713	-0.0193852	0.984534	NA	0
15720	ENSMUSG00000001773.7	0.0824417	1.1175	4.9171	0.227268	0.820215	NA	0
7453	ENSMUSG00000096582.1	0.15284	1.87092	4.91667	0.380527	0.703554	NA	0
19896	ENSMUSG00000060170.3	0.201432	0.0730956	4.9165	0.0148674	0.988138	NA	0
13240	ENSMUSG00000048899.8	0.0895316	0.842699	4.91639	0.171406	0.863904	NA	0
3434	ENSMUSG00000059213.6	0.13638	0.766024	4.91638	0.15581	0.876183	NA	0
1593	ENSMUSG00000034555.8	0.0217758	0.767349	4.91638	0.15608	0.87597	NA	0
5906	ENSMUSG00000049551.2	0.0884458	0.262245	4.91635	0.0533413	0.95746	NA	0
19698	ENSMUSG00000025407.6	0.176158	0.845502	4.91629	0.17198	0.863453	NA	0
5090	ENSMUSG00000034145.8	0.0318786	0.777338	4.91601	0.158124	0.874359	NA	0
10719	ENSMUSG00000044338.8	0.049578	0.147177	4.916	0.0299385	0.976116	NA	0
4427	ENSMUSG00000021721.4	0.0381396	0.859096	4.91581	0.174762	0.861267	NA	0
16294	ENSMUSG00000039194.9	0.171007	0.123423	4.91567	0.025108	0.979969	NA	0
12207	ENSMUSG00000028778.9	0.226705	0.665761	4.91552	0.13544	0.892264	NA	0
9276	ENSMUSG00000024087.3	0.164432	-0.767286	4.91525	-0.156103	0.875952	NA	0
4498	ENSMUSG00000021702.7	0.0206597	0.802534	4.91511	0.163279	0.870299	NA	0
14133	ENSMUSG00000055523.6	0.0783884	-0.772688	4.91506	-0.157208	0.875081	NA	0
8353	ENSMUSG00000097293.1	0.264426	0.0736399	4.91492	0.0149829	0.988046	NA	0
1880	ENSMUSG00000037578.4	0.0816431	-0.679575	4.91477	-0.138272	0.890025	NA	0
2401	ENSMUSG00000044322.6	0.0221497	-0.679963	4.91475	-0.138351	0.889963	NA	0
9228	ENSMUSG00000043897.6	0.053706	-0.0392162	4.9147	-0.00797937	0.993633	NA	0
16807	ENSMUSG00000045928.1	0.0264533	-0.685328	4.91456	-0.139448	0.889096	NA	0
10740	ENSMUSG00000028640.5	0.0489005	0.0588015	4.91449	0.0119649	0.990454	NA	0
16251	ENSMUSG00000040489.5	0.147205	0.0587306	4.91448	0.0119505	0.990465	NA	0
13302	ENSMUSG00000085723.1	0.220547	0.0493074	4.91423	0.0100336	0.991994	NA	0
11532	ENSMUSG00000030862.6	0.0606955	-0.695668	4.9142	-0.141563	0.887425	NA	0
6930	ENSMUSG00000052572.9	0.156268	0.828945	4.91418	0.168684	0.866045	NA	0
18948	ENSMUSG00000032502.8	0.135902	-0.752065	4.91391	-0.153048	0.87836	NA	0
15380	ENSMUSG00000096658.1	0.0450886	0.00798689	4.91384	0.00162539	0.998703	NA	0
6150	ENSMUSG00000030310.8	0.0584784	0.844503	4.91364	0.171869	0.863541	NA	0
13794	ENSMUSG00000091017.1	0.118923	0.00991123	4.91359	0.0020171	0.998391	NA	0
8350	ENSMUSG00000036510.11	0.157307	0.102593	4.91351	0.0208798	0.983342	NA	0
8203	ENSMUSG00000027966.13	0.0335185	-0.722611	4.91326	-0.147074	0.883074	NA	0
14367	ENSMUSG00000097232.1	0.340003	0.727101	4.91314	0.147991	0.88235	NA	0
10891	ENSMUSG00000049128.6	0.0466046	0.0560726	4.91296	0.0114132	0.990894	NA	0
20729	ENSMUSG00000025150.4	0.319307	-0.603095	4.91281	-0.12276	0.902297	NA	0
3168	ENSMUSG00000051980.7	0.233236	0.872929	4.91265	0.17769	0.858966	NA	0
15103	ENSMUSG00000085017.1	0.368152	0.71268	4.91261	0.145072	0.884654	NA	0
6851	ENSMUSG00000004031.8	0.148473	0.876645	4.91252	0.178451	0.858369	NA	0
11771	ENSMUSG00000029120.7	0.0325175	0.881128	4.91237	0.179369	0.857648	NA	0
18757	ENSMUSG00000053550.7	0.142254	0.174227	4.9122	0.0354683	0.971706	NA	0
15237	ENSMUSG00000021130.7	0.0491929	-0.756827	4.91207	-0.154075	0.877551	NA	0
2403	ENSMUSG00000059898.8	0.0179433	-0.861259	4.91197	-0.175339	0.860813	NA	0
6470	ENSMUSG00000039106.5	0.0556594	0.971646	4.91188	0.197815	0.84319	NA	0
10552	ENSMUSG00000056494.7	0.0643469	-0.763283	4.91185	-0.155396	0.876509	NA	0
10692	ENSMUSG00000023999.8	0.0185167	-0.761482	4.91179	-0.155031	0.876797	NA	0
16248	ENSMUSG00000089633.1	0.0770314	0.0722964	4.91161	0.0147195	0.988256	NA	0
8896	ENSMUSG00000053469.7	0.22346	0.219967	4.91137	0.0447874	0.964277	NA	0
7567	ENSMUSG00000071392.4	0.130924	0.224324	4.91129	0.0456753	0.963569	NA	0
14034	ENSMUSG00000028222.2	0.16046	-0.11808	4.91126	-0.0240427	0.980819	NA	0
10744	ENSMUSG00000079105.3	0.155352	-0.0176838	4.91124	-0.00360068	0.997127	NA	0
19827	ENSMUSG00000020447.5	0.0841085	0.915935	4.91115	0.186501	0.852052	NA	0
11146	ENSMUSG00000092083.3	0.0200814	0.250102	4.91082	0.0509287	0.959382	NA	0
14577	ENSMUSG00000031932.8	0.0392169	-0.0420029	4.91079	-0.00855318	0.993176	NA	0
2655	ENSMUSG00000023914.10	0.159147	0.253318	4.91076	0.0515844	0.95886	NA	0
7693	ENSMUSG00000035615.6	0.060536	-0.048424	4.91064	-0.00986104	0.992132	NA	0
18674	ENSMUSG00000046186.8	0.0351276	-0.908011	4.91035	-0.184918	0.853293	NA	0
2339	ENSMUSG00000045498.1	0.179149	0.27644	4.91034	0.0562976	0.955105	NA	0
19833	ENSMUSG00000087172.1	0.161448	0.553464	4.91012	0.112719	0.910253	NA	0
1603	ENSMUSG00000073012.2	0.159117	0.293278	4.91003	0.0597304	0.95237	NA	0
16189	ENSMUSG00000020908.8	0.106105	-0.820696	4.90985	-0.167153	0.86725	NA	0
9894	ENSMUSG00000039577.11	0.0326721	-0.823808	4.90975	-0.16779	0.866748	NA	0
16921	ENSMUSG00000074892.3	0.0595761	0.960169	4.90962	0.195569	0.844948	NA	0
19650	ENSMUSG00000034057.7	0.0608567	-0.208176	4.90962	-0.0424017	0.966179	NA	0
13646	ENSMUSG00000028020.10	0.203048	0.37556	4.90937	0.0764987	0.939022	NA	0
1256	ENSMUSG00000087225.1	0.0426599	0.459976	4.90897	0.0937011	0.925347	NA	0
17486	ENSMUSG00000086632.1	0.075815	0.0663195	4.90881	0.0135103	0.989221	NA	0
7335	ENSMUSG00000026564.4	0.0170219	-0.851777	4.90878	-0.173521	0.862242	NA	0
11205	ENSMUSG00000035606.7	0.0294322	1.07326	4.90836	0.21866	0.826915	NA	0
2653	ENSMUSG00000040140.8	0.014439	1.08057	4.90811	0.22016	0.825747	NA	0
12853	ENSMUSG00000040543.10	0.161165	-0.977191	4.90795	-0.199104	0.842182	NA	0
15681	ENSMUSG00000040136.9	0.0143907	-0.880099	4.9078	-0.179327	0.857681	NA	0
20303	ENSMUSG00000087116.1	0.0169859	0.34109	4.90778	0.0695	0.944592	NA	0
4929	ENSMUSG00000041886.6	0.163791	0.349742	4.90762	0.0712651	0.943187	NA	0
3875	ENSMUSG00000045871.4	0.0174135	-0.226731	4.90744	-0.0462014	0.96315	NA	0
5431	ENSMUSG00000056755.7	0.0741152	0.0566945	4.90732	0.0115531	0.990782	NA	0
12512	ENSMUSG00000027457.9	0.123907	0.231924	4.90719	0.0472621	0.962304	NA	0
11427	ENSMUSG00000025789.4	0.115332	-0.898958	4.90714	-0.183194	0.854646	NA	0
19153	ENSMUSG00000019787.8	0.209427	-0.355729	4.90695	-0.072495	0.942208	NA	0
6678	ENSMUSG00000046764.6	0.0723505	0.0881306	4.90687	0.0179607	0.98567	NA	0
17579	ENSMUSG00000034115.9	0.0144856	1.05563	4.90632	0.215158	0.829644	NA	0
6771	ENSMUSG00000061311.6	0.0144657	1.06426	4.90602	0.21693	0.828263	NA	0
11455	ENSMUSG00000047021.8	0.0197643	1.14614	4.90584	0.233628	0.815274	NA	0
17272	ENSMUSG00000059741.7	0.279895	1.55129	4.90565	0.316224	0.751832	NA	0
3009	ENSMUSG00000087340.1	0.0936355	0.179806	4.90554	0.0366537	0.970761	NA	0
13056	ENSMUSG00000041358.1	0.0141719	0.478292	4.90529	0.0975053	0.922325	NA	0
1017	ENSMUSG00000087332.1	0.180016	2.23135	4.90521	0.454894	0.649185	NA	0
1968	ENSMUSG00000047298.3	0.0599493	-0.480733	4.90469	-0.0980151	0.92192	NA	0
961	ENSMUSG00000078494.5	0.226246	0.732656	4.90429	0.149391	0.881245	NA	0
8448	ENSMUSG00000026354.8	0.0426273	-1.00754	4.9034	-0.205478	0.837199	NA	0
10117	ENSMUSG00000078776.3	0.149868	-1.11513	4.9032	-0.227428	0.820091	NA	0
12787	ENSMUSG00000038011.9	0.0145743	1.2254	4.90307	0.249925	0.802645	NA	0
13733	ENSMUSG00000039057.9	0.0267003	1.15423	4.90292	0.235416	0.813886	NA	0
4242	ENSMUSG00000071540.3	0.195507	0.770024	4.90143	0.157102	0.875164	NA	0
4747	ENSMUSG00000097476.1	0.1028	-0.0604018	4.90137	-0.0123235	0.990168	NA	0
4684	ENSMUSG00000063166.4	0.266637	2.23483	4.90084	0.45601	0.648383	NA	0
2915	ENSMUSG00000049620.8	0.333359	1.81562	4.90072	0.37048	0.711025	NA	0
15474	ENSMUSG00000078796.3	0.0401963	0.353146	4.90036	0.0720652	0.94255	NA	0
431	ENSMUSG00000097165.1	0.227238	0.0647434	4.9001	0.0132127	0.989458	NA	0
8861	ENSMUSG00000027520.9	0.0176913	-1.12124	4.89951	-0.228848	0.818987	NA	0
3626	ENSMUSG00000087495.1	0.239639	-0.768685	4.89941	-0.156893	0.875329	NA	0
1843	ENSMUSG00000067085.1	0.196283	-2.29016	4.89802	-0.467569	0.640093	NA	0
4247	ENSMUSG00000057606.8	0.256259	0.069522	4.89706	0.0141967	0.988673	NA	0
930	ENSMUSG00000085529.1	0.328511	0.711493	4.89665	0.145302	0.884472	NA	0
1906	ENSMUSG00000085449.1	0.206111	1.61158	4.89642	0.329134	0.742054	NA	0
14618	ENSMUSG00000086249.1	0.470673	-2.34318	4.89579	-0.478611	0.632216	NA	0
13766	ENSMUSG00000086329.1	0.212273	2.45913	4.89575	0.502297	0.615458	NA	0
15379	ENSMUSG00000090864.3	0.127515	-2.47239	4.89555	-0.505029	0.613539	NA	0
12383	ENSMUSG00000097602.1	0.300004	-0.895356	4.89531	-0.182901	0.854876	NA	0
5821	ENSMUSG00000029526.1	0.0616277	0.066891	4.89523	0.0136645	0.989098	NA	0
13298	ENSMUSG00000027720.7	0.175045	-0.534244	4.89502	-0.10914	0.913091	NA	0
20031	ENSMUSG00000055333.8	0.0283782	-1.36917	4.89453	-0.279735	0.779681	NA	0
16946	ENSMUSG00000030859.7	0.372357	-2.27777	4.89378	-0.465441	0.641616	NA	0
16767	ENSMUSG00000079703.6	0.589349	2.92215	4.89368	0.597128	0.550422	NA	0
17898	ENSMUSG00000059854.7	0.0053296	-1.40075	4.89346	-0.28625	0.774687	NA	0
15716	ENSMUSG00000042540.6	0.154071	0.0508162	4.89343	0.0103846	0.991714	NA	0
8932	ENSMUSG00000076855.4	0.208645	2.41824	4.8933	0.494193	0.62117	NA	0
12072	ENSMUSG00000073482.1	0.385968	1.03804	4.89253	0.212168	0.831976	NA	0
14412	ENSMUSG00000087524.1	0.4583	2.5109	4.89236	0.513229	0.607791	NA	0
12933	ENSMUSG00000070900.1	0.35742	-2.38296	4.89236	-0.487077	0.626203	NA	0
12792	ENSMUSG00000049387.5	0.186747	2.211	4.89236	0.45193	0.65132	NA	0
19486	ENSMUSG00000093806.1	0.153056	1.85251	4.89236	0.378653	0.704945	NA	0
985	ENSMUSG00000087394.1	0.20071	-1.17927	4.89236	-0.241043	0.809522	NA	0
13083	ENSMUSG00000079277.3	0.195956	-1.71919	4.89236	-0.351403	0.725286	NA	0
9277	ENSMUSG00000028546.11	0.32371	1.66815	4.89236	0.34097	0.733126	NA	0
3389	ENSMUSG00000087614.1	0.205858	1.62806	4.89236	0.332775	0.739304	NA	0
8716	ENSMUSG00000079537.3	0.102455	1.13259	4.89236	0.231502	0.816924	NA	0
1621	ENSMUSG00000090141.1	0.251496	1.77209	4.89236	0.362216	0.717191	NA	0
19590	ENSMUSG00000059639.2	0.201364	1.11757	4.89236	0.228431	0.819311	NA	0
1793	ENSMUSG00000075029.6	0.24863	-0.965155	4.89236	-0.197278	0.84361	NA	0
11951	ENSMUSG00000078134.1	0.314785	-2.39729	4.89236	-0.490007	0.624129	NA	0
5677	ENSMUSG00000068452.7	0.0829182	2.42358	4.89236	0.495381	0.620331	NA	0
10392	ENSMUSG00000062061.3	0.146483	-0.864095	4.89236	-0.176621	0.859806	NA	0
10236	ENSMUSG00000063851.6	0.30324	0.888439	4.89236	0.181597	0.855899	NA	0
14797	ENSMUSG00000033963.10	0.207008	0.769634	4.89236	0.157313	0.874998	NA	0
2280	ENSMUSG00000069378.7	0.17803	1.20253	4.89236	0.245798	0.805838	NA	0
7753	ENSMUSG00000086258.1	0.287968	-1.59401	4.89236	-0.325816	0.744563	NA	0
2674	ENSMUSG00000076439.6	0.0751717	-0.525682	4.89236	-0.10745	0.914432	NA	0
5462	ENSMUSG00000022226.5	0.0744926	-0.508464	4.89236	-0.10393	0.917225	NA	0
8829	ENSMUSG00000048038.6	0.208968	-0.160855	4.89236	-0.0328789	0.973771	NA	0
9975	ENSMUSG00000097740.1	0.112024	0.457528	4.89236	0.0935189	0.925491	NA	0
5743	ENSMUSG00000092039.1	0.115987	-0.385944	4.89236	-0.0788871	0.937122	NA	0
15499	ENSMUSG00000063594.4	0.202174	0.844356	4.89236	0.172587	0.862976	NA	0
17308	ENSMUSG00000041193.9	0.282493	-0.924333	4.89236	-0.188934	0.850144	NA	0
803	ENSMUSG00000097114.1	0.189264	-0.167461	4.89236	-0.034229	0.972695	NA	0
11197	ENSMUSG00000069855.3	0.230963	0.108021	4.89236	0.0220796	0.982384	NA	0
15792	ENSMUSG00000079009.2	0.123482	1.38313	4.89236	0.282712	0.777397	NA	0
4327	ENSMUSG00000045201.5	0.0731129	-0.439735	4.89236	-0.089882	0.928381	NA	0
15392	ENSMUSG00000046999.2	0.081609	-0.365006	4.89236	-0.0746074	0.940527	NA	0
16456	ENSMUSG00000055407.7	0.244608	-0.652587	4.89236	-0.133389	0.893886	NA	0
5782	ENSMUSG00000086369.1	0.350795	0.883147	4.89236	0.180516	0.856748	NA	0
18754	ENSMUSG00000042529.8	0.248813	0.769772	4.89236	0.157342	0.874976	NA	0
4461	ENSMUSG00000046082.4	0.167221	-0.830493	4.89236	-0.169753	0.865204	NA	0
12014	ENSMUSG00000027776.6	0.14037	0.17931	4.89236	0.0366511	0.970763	NA	0
3682	ENSMUSG00000055748.6	0.0420816	-0.476209	4.89236	-0.0973374	0.922458	NA	0
5847	ENSMUSG00000029138.2	0.0683801	-0.49996	4.89236	-0.102192	0.918604	NA	0
2340	ENSMUSG00000051599.3	0.0574232	-1.08544	4.89236	-0.221864	0.82442	NA	0
11408	ENSMUSG00000031510.5	0.0579183	1.10056	4.89236	0.224956	0.822014	NA	0
12667	ENSMUSG00000042372.4	0.217953	-0.579803	4.89236	-0.118512	0.905662	NA	0
8345	ENSMUSG00000005357.8	0.215948	0.782643	4.89236	0.159973	0.872903	NA	0
2305	ENSMUSG00000024471.6	0.103829	0.803425	4.89236	0.16422	0.869558	NA	0
9860	ENSMUSG00000085079.3	0.235561	-0.712932	4.89236	-0.145724	0.88414	NA	0
5143	ENSMUSG00000021219.10	0.215926	0.0123298	4.89236	0.00252021	0.997989	NA	0
15572	ENSMUSG00000045065.7	0.11073	-0.904635	4.89236	-0.184908	0.853301	NA	0
17474	ENSMUSG00000053490.7	0.0742094	1.71517	4.89236	0.350581	0.725903	NA	0
10777	ENSMUSG00000013338.10	0.188842	1.06491	4.89236	0.217669	0.827687	NA	0
8570	ENSMUSG00000030344.8	0.0924644	1.66029	4.89236	0.339364	0.734336	NA	0
19738	ENSMUSG00000062713.7	0.0248839	-1.42377	4.89236	-0.291019	0.771037	NA	0
5960	ENSMUSG00000049241.5	0.168156	1.49905	4.89236	0.306407	0.759295	NA	0
18736	ENSMUSG00000040838.9	0.0541425	1.59645	4.89236	0.326315	0.744186	NA	0
10412	ENSMUSG00000096141.1	0.0396268	-3.34883	4.89236	-0.684502	0.493658	NA	0
15394	ENSMUSG00000044724.8	0.168898	-1.75149	4.89236	-0.358005	0.72034	NA	0
19810	ENSMUSG00000005045.10	0.0532096	3.2656	4.89236	0.66749	0.504459	NA	0
7980	ENSMUSG00000078161.2	0.0427168	-2.40917	4.89236	-0.492436	0.622411	NA	0
3115	ENSMUSG00000092009.1	0.0523989	2.65447	4.89236	0.542574	0.587423	NA	0
3661	ENSMUSG00000086069.1	0.4204	-0.94189	4.89152	-0.192556	0.847307	NA	0
10677	ENSMUSG00000026989.5	0.372929	-0.823814	4.89137	-0.168422	0.866251	NA	0
5144	ENSMUSG00000094374.1	0.162501	0.0572431	4.89066	0.0117046	0.990661	NA	0
3171	ENSMUSG00000059657.4	0.369388	-1.25281	4.89043	-0.256175	0.797816	NA	0
12588	ENSMUSG00000079001.1	0.220795	2.52408	4.89018	0.516153	0.605748	NA	0
14944	ENSMUSG00000032968.4	0.164701	0.0544528	4.88997	0.0111356	0.991115	NA	0
13919	ENSMUSG00000074903.4	0.223999	-2.41825	4.88989	-0.494541	0.620925	NA	0
15561	ENSMUSG00000030402.4	0.150023	0.0503993	4.88969	0.0103073	0.991776	NA	0
17031	ENSMUSG00000095143.1	0.101879	-1.06819	4.88951	-0.218466	0.827066	NA	0
8914	ENSMUSG00000075334.2	0.0567465	0.0645542	4.88941	0.0132029	0.989466	NA	0
4349	ENSMUSG00000090363.2	0.332294	-1.52468	4.88931	-0.311839	0.755163	NA	0
4121	ENSMUSG00000076848.2	0.496262	2.55674	4.8893	0.522926	0.601026	NA	0
2579	ENSMUSG00000021631.7	0.214879	-2.42136	4.88918	-0.495249	0.620424	NA	0
15078	ENSMUSG00000092047.1	0.319297	2.59629	4.88905	0.531042	0.59539	NA	0
17429	ENSMUSG00000090033.1	0.227063	2.54905	4.88905	0.52138	0.602102	NA	0
5688	ENSMUSG00000097367.1	0.0573793	0.0658412	4.88877	0.0134678	0.989255	NA	0
3328	ENSMUSG00000039179.7	0.16651	0.0423465	4.88875	0.00866202	0.993089	NA	0
15615	ENSMUSG00000092216.1	0.269371	-0.534859	4.88765	-0.109431	0.912861	NA	0
15691	ENSMUSG00000085409.1	0.298889	1.07673	4.88724	0.220314	0.825627	NA	0
13821	ENSMUSG00000041911.3	0.217146	-1.72793	4.88437	-0.353768	0.723512	NA	0
4146	ENSMUSG00000079244.3	0.138873	0.0602511	4.88414	0.0123361	0.990157	NA	0
20037	ENSMUSG00000000263.9	0.061159	-0.848107	4.88397	-0.173651	0.86214	NA	0
19752	ENSMUSG00000048480.4	0.164071	0.638347	4.8838	0.130707	0.896007	NA	0
7757	ENSMUSG00000018126.9	0.218077	0.640346	4.88355	0.131123	0.895678	NA	0
13312	ENSMUSG00000085800.1	0.261162	2.76654	4.88239	0.566636	0.570962	NA	0
11718	ENSMUSG00000028539.8	0.220589	0.635691	4.88238	0.130201	0.896407	NA	0
7059	ENSMUSG00000051159.10	0.581648	-2.78356	4.88101	-0.570283	0.568486	NA	0
2946	ENSMUSG00000097326.1	0.297629	2.36609	4.88092	0.484763	0.627844	NA	0
19529	ENSMUSG00000030317.6	0.266382	0.0601574	4.8808	0.0123253	0.990166	NA	0
19689	ENSMUSG00000059873.2	0.261848	1.0433	4.8796	0.213808	0.830697	NA	0
5456	ENSMUSG00000016529.5	0.25849	-0.545072	4.87921	-0.111713	0.911051	NA	0
14121	ENSMUSG00000034275.11	0.0809917	0.0547635	4.8792	0.0112239	0.991045	NA	0
18287	ENSMUSG00000051029.7	0.0846474	0.0566843	4.87897	0.0116181	0.99073	NA	0
1487	ENSMUSG00000074758.3	0.147749	-0.549694	4.87707	-0.11271	0.91026	NA	0
9792	ENSMUSG00000049565.10	0.0807194	0.064169	4.877	0.0131575	0.989502	NA	0
6384	ENSMUSG00000044716.6	0.29999	1.618	4.87685	0.331772	0.740062	NA	0
17632	ENSMUSG00000031682.4	0.258286	-0.12717	4.87661	-0.0260775	0.979196	NA	0
1592	ENSMUSG00000025529.8	0.232502	0.0602673	4.87612	0.0123597	0.990139	NA	0
4750	ENSMUSG00000021363.7	0.0799638	0.0499892	4.87349	0.0102574	0.991816	NA	0
1826	ENSMUSG00000053117.4	0.210158	0.0625009	4.87316	0.0128255	0.989767	NA	0
7830	ENSMUSG00000085360.1	0.331755	1.04074	4.87301	0.213572	0.830881	NA	0
15352	ENSMUSG00000098197.1	0.0813909	0.0515858	4.873	0.0105861	0.991554	NA	0
16584	ENSMUSG00000097407.1	0.0850507	0.0562812	4.87292	0.0115498	0.990785	NA	0
1819	ENSMUSG00000073293.4	0.247761	0.622948	4.87292	0.127839	0.898277	NA	0
672	ENSMUSG00000086067.1	0.127883	-0.528788	4.87221	-0.108531	0.913574	NA	0
12374	ENSMUSG00000009093.7	0.220222	-0.283249	4.87211	-0.0581368	0.95364	NA	0
11328	ENSMUSG00000067001.5	0.544002	-3.0708	4.87172	-0.630331	0.528478	NA	0
16802	ENSMUSG00000031898.8	0.178221	0.0582118	4.87108	0.0119505	0.990465	NA	0
6874	ENSMUSG00000009248.5	0.193084	0.628963	4.87053	0.129136	0.89725	NA	0
11537	ENSMUSG00000026253.8	0.141919	0.0513699	4.87025	0.0105477	0.991584	NA	0
6333	ENSMUSG00000085957.3	0.0842751	0.966544	4.87025	0.198459	0.842686	NA	0
14674	ENSMUSG00000036770.5	0.205452	-0.535602	4.86986	-0.109983	0.912423	NA	0
17961	ENSMUSG00000046714.6	0.128681	0.0494999	4.86926	0.0101658	0.991889	NA	0
220	ENSMUSG00000092375.1	0.0695038	0.0492452	4.86887	0.0101143	0.99193	NA	0
3638	ENSMUSG00000097422.1	0.179962	0.0638629	4.86872	0.013117	0.989534	NA	0
20069	ENSMUSG00000094462.1	0.376066	1.54218	4.86868	0.316755	0.75143	NA	0
3967	ENSMUSG00000089961.1	0.202188	-0.607729	4.86687	-0.124871	0.900626	NA	0
3403	ENSMUSG00000093550.1	0.359114	3.52772	4.86642	0.724912	0.468506	NA	0
10224	ENSMUSG00000020622.9	0.134955	0.0489119	4.8652	0.0100534	0.991979	NA	0
12995	ENSMUSG00000053961.6	0.258531	0.573126	4.86449	0.117818	0.906212	NA	0
7468	ENSMUSG00000037996.11	0.0677775	0.0489575	4.86421	0.0100648	0.99197	NA	0
8481	ENSMUSG00000035964.7	0.167323	0.59515	4.86375	0.122364	0.90261	NA	0
1059	ENSMUSG00000097681.1	0.194533	-0.889208	4.86371	-0.182825	0.854935	NA	0
18724	ENSMUSG00000036972.8	0.069875	0.0659994	4.86316	0.0135713	0.989172	NA	0
8057	ENSMUSG00000030804.8	0.847031	0.0457629	4.8607	0.00941489	0.992488	NA	0
5091	ENSMUSG00000021464.8	0.0368701	0.0556629	4.85993	0.0114534	0.990862	NA	0
4783	ENSMUSG00000038402.2	0.279196	0.5955	4.8595	0.122543	0.902469	NA	0
5730	ENSMUSG00000087405.1	0.532442	2.35646	4.85947	0.48492	0.627733	NA	0
8749	ENSMUSG00000026937.6	0.173093	0.583631	4.85944	0.120103	0.904402	NA	0
8851	ENSMUSG00000026734.9	0.109025	0.0657773	4.85942	0.013536	0.9892	NA	0
784	ENSMUSG00000097038.1	0.304454	-2.93703	4.85926	-0.604419	0.545565	NA	0
8206	ENSMUSG00000070360.5	0.283653	2.23554	4.85895	0.460088	0.645453	NA	0
14420	ENSMUSG00000027824.4	0.187038	0.550185	4.85799	0.113254	0.909829	NA	0
17168	ENSMUSG00000031512.8	0.214426	-2.27493	4.85771	-0.468315	0.63956	NA	0
10094	ENSMUSG00000048373.7	0.248178	-0.533261	4.85762	-0.109778	0.912585	NA	0
11584	ENSMUSG00000071636.5	0.022112	-1.7775	4.85759	-0.365922	0.714423	NA	0
11736	ENSMUSG00000042451.6	0.23915	0.254673	4.8575	0.0524288	0.958187	NA	0
20491	ENSMUSG00000051920.6	0.142687	-0.509398	4.8575	-0.104868	0.91648	NA	0
5914	ENSMUSG00000029348.7	0.0718967	-0.302851	4.85744	-0.0623478	0.950286	NA	0
778	ENSMUSG00000011350.9	0.236941	-0.339513	4.85742	-0.0698957	0.944277	NA	0
189	ENSMUSG00000085550.1	0.299611	2.19952	4.85741	0.452817	0.65068	NA	0
591	ENSMUSG00000086248.1	0.309604	2.99311	4.85611	0.616359	0.537657	NA	0
11502	ENSMUSG00000038094.9	0.318524	1.91566	4.85607	0.394488	0.693221	NA	0
17844	ENSMUSG00000031893.6	0.21605	-0.475351	4.85604	-0.0978886	0.922021	NA	0
3877	ENSMUSG00000022113.5	0.198011	-0.177231	4.85603	-0.0364971	0.970886	NA	0
20211	ENSMUSG00000052026.7	0.187664	-0.876534	4.856	-0.180505	0.856756	NA	0
3271	ENSMUSG00000090777.1	0.140318	1.54468	4.85597	0.318099	0.75041	NA	0
9613	ENSMUSG00000043633.6	0.0813676	0.372384	4.85596	0.0766859	0.938873	NA	0
19289	ENSMUSG00000022755.4	0.158408	0.0473274	4.8558	0.00974657	0.992223	NA	0
2783	ENSMUSG00000053467.5	0.155087	-0.474399	4.85578	-0.0976977	0.922172	NA	0
13798	ENSMUSG00000037737.6	0.136177	0.574652	4.85541	0.118353	0.905788	NA	0
1739	ENSMUSG00000036551.6	0.204828	-0.468175	4.85484	-0.0964347	0.923175	NA	0
15166	ENSMUSG00000086959.1	0.312168	-2.12118	4.85469	-0.436935	0.662159	NA	0
885	ENSMUSG00000097824.1	0.188207	0.588653	4.8542	0.121267	0.90348	NA	0
20774	ENSMUSG00000054459.6	0.257513	-0.259913	4.85386	-0.0535476	0.957296	NA	0
1738	ENSMUSG00000062132.9	0.231916	0.0582638	4.85344	0.0120046	0.990422	NA	0
17135	ENSMUSG00000040197.4	0.142576	-0.863631	4.85343	-0.177943	0.858768	NA	0
2971	ENSMUSG00000046991.9	0.0851456	0.0500703	4.85331	0.0103167	0.991769	NA	0
853	ENSMUSG00000093570.1	0.75889	-4.39662	4.85312	-0.905936	0.36497	NA	0
15202	ENSMUSG00000085045.1	0.157792	0.0637044	4.85238	0.0131285	0.989525	NA	0
9526	ENSMUSG00000060445.5	0.0314281	0.0479368	4.85171	0.00988038	0.992117	NA	0
10316	ENSMUSG00000046854.10	0.18539	-0.214284	4.85114	-0.0441719	0.964767	NA	0
20239	ENSMUSG00000069476.7	0.0532106	0.0691738	4.85099	0.0142597	0.988623	NA	0
18907	ENSMUSG00000070385.6	0.330769	-1.72098	4.85084	-0.35478	0.722754	NA	0
10826	ENSMUSG00000028246.7	0.0306053	0.0482552	4.85015	0.00994923	0.992062	NA	0
2338	ENSMUSG00000051678.3	0.137919	0.0618958	4.84992	0.0127622	0.989817	NA	0
945	ENSMUSG00000097976.1	0.358098	1.30827	4.8498	0.269758	0.787346	NA	0
15151	ENSMUSG00000030205.9	0.186107	-1.25201	4.84973	-0.258161	0.796283	NA	0
14006	ENSMUSG00000074281.3	0.124553	0.063453	4.84959	0.0130842	0.989561	NA	0
19958	ENSMUSG00000001510.7	0.0578328	0.052226	4.84914	0.0107702	0.991407	NA	0
1652	ENSMUSG00000031202.5	0.228122	0.0525489	4.84882	0.0108375	0.991353	NA	0
15126	ENSMUSG00000033006.9	0.0298058	0.0486201	4.84864	0.0100276	0.991999	NA	0
19922	ENSMUSG00000076438.4	0.251384	0.918986	4.84863	0.189535	0.849673	NA	0
3620	ENSMUSG00000060794.6	0.252115	0.0588704	4.8484	0.0121422	0.990312	NA	0
169	ENSMUSG00000097139.1	0.202479	-0.25533	4.84835	-0.0526632	0.958	NA	0
13930	ENSMUSG00000028972.5	0.245982	-0.238257	4.8471	-0.0491546	0.960796	NA	0
12505	ENSMUSG00000009216.7	0.095067	0.0672458	4.84672	0.0138745	0.98893	NA	0
5449	ENSMUSG00000073018.4	0.138492	0.0678209	4.84642	0.013994	0.988835	NA	0
15436	ENSMUSG00000000792.2	0.0553034	0.0479227	4.84624	0.00988862	0.99211	NA	0
5711	ENSMUSG00000090709.1	0.179826	0.0639838	4.84558	0.0132046	0.989465	NA	0
16676	ENSMUSG00000090990.1	0.364491	1.53986	4.84464	0.317848	0.7506	NA	0
13034	ENSMUSG00000000214.4	0.246159	0.270443	4.84393	0.0558312	0.955476	NA	0
5854	ENSMUSG00000029712.8	0.276094	2.06441	4.84384	0.426194	0.669966	NA	0
3440	ENSMUSG00000003354.5	0.190119	-0.435154	4.8433	-0.0898467	0.928409	NA	0
13796	ENSMUSG00000033498.8	0.0525618	0.0667547	4.84275	0.0137845	0.989002	NA	0
11813	ENSMUSG00000046178.3	0.234573	-0.426319	4.84196	-0.0880468	0.929839	NA	0
12302	ENSMUSG00000042064.7	0.161665	0.0468703	4.8416	0.00968074	0.992276	NA	0
13604	ENSMUSG00000061525.2	0.0794103	0.0673825	4.84147	0.0139178	0.988896	NA	0
7380	ENSMUSG00000045440.3	0.187489	0.926157	4.84121	0.191307	0.848285	NA	0
2866	ENSMUSG00000092463.1	0.405772	-3.34459	4.84071	-0.690929	0.48961	NA	0
4708	ENSMUSG00000024867.8	0.218797	-0.436551	4.84041	-0.090189	0.928137	NA	0
15004	ENSMUSG00000038077.6	0.0851765	0.0612499	4.84038	0.012654	0.989904	NA	0
7281	ENSMUSG00000047143.3	0.137635	0.0943686	4.84018	0.0194969	0.984445	NA	0
15105	ENSMUSG00000078721.1	0.39892	1.21501	4.84009	0.25103	0.801791	NA	0
14382	ENSMUSG00000070471.3	0.155368	-0.796177	4.83997	-0.1645	0.869337	NA	0
8329	ENSMUSG00000045114.7	0.0947584	-0.056015	4.83982	-0.0115738	0.990766	NA	0
5145	ENSMUSG00000042734.5	0.239519	0.353226	4.83974	0.0729845	0.941818	NA	0
18138	ENSMUSG00000044923.2	0.264821	2.57025	4.83889	0.531165	0.595304	NA	0
20000	ENSMUSG00000036264.9	0.0604494	-0.937543	4.83889	-0.193752	0.84637	NA	0
5291	ENSMUSG00000021047.6	0.144813	-0.951815	4.83889	-0.196701	0.844061	NA	0
13264	ENSMUSG00000042672.9	0.231697	-0.420403	4.83862	-0.0868848	0.930763	NA	0
14389	ENSMUSG00000025551.7	0.235227	0.54305	4.83815	0.112243	0.91063	NA	0
18003	ENSMUSG00000062380.3	0.115163	-0.285948	4.83813	-0.059103	0.95287	NA	0
12180	ENSMUSG00000091430.1	0.15854	0.993072	4.83805	0.205263	0.837367	NA	0
16013	ENSMUSG00000060565.5	0.0430855	0.0504482	4.8374	0.0104288	0.991679	NA	0
9866	ENSMUSG00000031132.1	0.231058	0.00268076	4.8366	0.000554266	0.999558	NA	0
19301	ENSMUSG00000046240.7	0.188189	0.0738967	4.83622	0.0152798	0.987809	NA	0
15516	ENSMUSG00000032356.6	0.104074	0.873349	4.836	0.180593	0.856687	NA	0
16161	ENSMUSG00000031881.5	0.103808	0.0414878	4.83576	0.00857937	0.993155	NA	0
10571	ENSMUSG00000029636.7	0.0230372	0.0538114	4.83563	0.0111281	0.991121	NA	0
2062	ENSMUSG00000024650.4	0.0471698	0.0524718	4.83542	0.0108516	0.991342	NA	0
7136	ENSMUSG00000028626.5	0.175671	-0.422358	4.83531	-0.0873486	0.930394	NA	0
17159	ENSMUSG00000079157.3	0.122705	0.523885	4.83474	0.108358	0.913711	NA	0
15551	ENSMUSG00000025082.8	0.079387	0.0387967	4.83207	0.00802899	0.993594	NA	0
18640	ENSMUSG00000078746.2	0.289276	0.398692	4.83037	0.0825387	0.934218	NA	0
2657	ENSMUSG00000057899.6	0.234192	-0.723918	4.82933	-0.1499	0.880843	NA	0
11036	ENSMUSG00000042414.7	0.166184	-0.159024	4.82904	-0.0329309	0.97373	NA	0
14132	ENSMUSG00000039252.7	0.208007	-0.687712	4.82845	-0.142429	0.886741	NA	0
18307	ENSMUSG00000062309.7	0.251916	-0.520952	4.82827	-0.107896	0.914078	NA	0
14280	ENSMUSG00000078490.3	0.1602	0.324038	4.82803	0.067116	0.946489	NA	0
11640	ENSMUSG00000045246.5	0.0570103	-0.268415	4.82721	-0.0556046	0.955657	NA	0
11582	ENSMUSG00000026163.11	0.0755022	0.0648905	4.82666	0.0134442	0.989273	NA	0
7348	ENSMUSG00000058740.8	0.195408	0.491485	4.82622	0.101836	0.918887	NA	0
1818	ENSMUSG00000051592.8	0.263759	0.499617	4.82564	0.103534	0.917539	NA	0
4329	ENSMUSG00000042567.13	0.219004	-0.333487	4.8256	-0.069108	0.944904	NA	0
7941	ENSMUSG00000089753.3	0.745994	0.0617743	4.82539	0.0128019	0.989786	NA	0
15119	ENSMUSG00000027434.10	0.161907	-0.708527	4.8251	-0.146842	0.883257	NA	0
6066	ENSMUSG00000059146.6	0.116622	-0.475356	4.82443	-0.0985311	0.921511	NA	0
19002	ENSMUSG00000094985.1	0.0189254	0.0685565	4.82424	0.0142108	0.988662	NA	0
4552	ENSMUSG00000049538.8	0.258254	1.63293	4.82357	0.338532	0.734962	NA	0
11749	ENSMUSG00000034958.5	0.102009	0.470863	4.823	0.0976287	0.922227	NA	0
10065	ENSMUSG00000025963.5	0.263257	0.0773569	4.82291	0.0160395	0.987203	NA	0
9325	ENSMUSG00000097934.1	0.162094	-0.374675	4.82291	-0.0776865	0.938077	NA	0
15184	ENSMUSG00000021904.5	0.113005	0.0315381	4.82248	0.00653981	0.994782	NA	0
5681	ENSMUSG00000060882.5	0.13541	0.0673334	4.8223	0.0139629	0.98886	NA	0
12529	ENSMUSG00000070337.4	0.182198	1.72375	4.82131	0.357527	0.720697	NA	0
8856	ENSMUSG00000084783.1	0.368267	1.63495	4.82024	0.339184	0.734471	NA	0
8614	ENSMUSG00000021758.7	0.161194	0.575839	4.81701	0.119543	0.904845	NA	0
5988	ENSMUSG00000038292.12	0.152804	-0.49328	4.81676	-0.102409	0.918432	NA	0
3974	ENSMUSG00000022055.7	0.13389	0.764187	4.81437	0.15873	0.873881	NA	0
13973	ENSMUSG00000032360.10	0.248192	-0.775193	4.81426	-0.16102	0.872077	NA	0
16686	ENSMUSG00000022311.9	0.187973	1.05638	4.81313	0.219479	0.826277	NA	0
11449	ENSMUSG00000027694.7	0.833535	4.44664	4.81295	0.923891	0.355543	NA	0
15881	ENSMUSG00000068794.6	0.148566	0.721682	4.8116	0.149988	0.880774	NA	0
18445	ENSMUSG00000039364.7	0.546136	-0.568931	4.81109	-0.118254	0.905866	NA	0
11544	ENSMUSG00000051590.2	0.204931	0.330839	4.80791	0.0688114	0.94514	NA	0
20336	ENSMUSG00000082101.3	0.0437472	0.950974	4.80762	0.197806	0.843197	NA	0
13079	ENSMUSG00000027656.7	0.2671	-0.112312	4.8073	-0.0233628	0.981361	NA	0
3693	ENSMUSG00000037106.8	0.0400534	0.393605	4.80724	0.0818776	0.934744	NA	0
19840	ENSMUSG00000046634.6	0.0737376	-0.931844	4.80596	-0.193893	0.846259	NA	0
4058	ENSMUSG00000022229.2	0.0827951	-0.944484	4.8057	-0.196534	0.844192	NA	0
16418	ENSMUSG00000020067.7	0.219472	0.883604	4.80426	0.183921	0.854075	NA	0
17660	ENSMUSG00000045232.4	0.376831	-1.66318	4.80297	-0.346281	0.729132	NA	0
4147	ENSMUSG00000023931.4	0.211477	-1.09869	4.80249	-0.228774	0.819045	NA	0
19240	ENSMUSG00000003227.4	0.185629	1.70189	4.80192	0.354418	0.723026	NA	0
13309	ENSMUSG00000027380.4	0.255774	-0.14694	4.80107	-0.0306056	0.975584	NA	0
4094	ENSMUSG00000022208.5	0.210565	-1.10425	4.7983	-0.230134	0.817988	NA	0
691	ENSMUSG00000084954.1	0.395521	1.54448	4.79406	0.322166	0.747327	NA	0
10423	ENSMUSG00000097542.1	14.6351	-6.04487	4.79341	-1.26108	0.20728	NA	0
18310	ENSMUSG00000001622.9	0.541109	1.07575	4.7922	0.22448	0.822384	NA	0
15537	ENSMUSG00000051965.7	0.248724	0.491189	4.79092	0.102525	0.91834	NA	0
9408	ENSMUSG00000048747.8	0.379561	1.88951	4.79067	0.394414	0.693276	NA	0
18200	ENSMUSG00000094622.1	12.5503	-6.76503	4.79008	-1.4123	0.157861	NA	0
11001	ENSMUSG00000028836.8	0.256243	0.570938	4.78999	0.119194	0.905122	NA	0
9938	ENSMUSG00000079615.3	15.8999	-6.7928	4.78996	-1.41813	0.156152	NA	0
5725	ENSMUSG00000045110.6	10.0392	-6.82782	4.78982	-1.42549	0.154017	NA	0
8411	ENSMUSG00000027209.11	0.186866	1.48014	4.78845	0.309106	0.757241	NA	0
3664	ENSMUSG00000045281.5	0.164606	0.309321	4.78844	0.0645974	0.948495	NA	0
10125	ENSMUSG00000036858.7	0.379332	1.88279	4.78667	0.39334	0.694068	NA	0
12730	ENSMUSG00000078901.2	39.4461	9.18142	4.78589	1.91843	0.055056	0.420936	0
1699	ENSMUSG00000031139.8	0.205853	-0.19086	4.78464	-0.0398901	0.968181	NA	0
20046	ENSMUSG00000021086.4	0.12361	0.0257265	4.78378	0.00537787	0.995709	NA	0
3983	ENSMUSG00000022039.5	0.190475	-0.0532966	4.78376	-0.0111412	0.991111	NA	0
8414	ENSMUSG00000078173.2	0.869182	0.0532075	4.78289	0.0111245	0.991124	NA	0
13413	ENSMUSG00000090079.1	0.396834	1.48412	4.77877	0.310565	0.756131	NA	0
17989	ENSMUSG00000031962.5	0.188792	-0.0821296	4.77697	-0.0171928	0.986283	NA	0
563	ENSMUSG00000097370.1	0.359682	1.26872	4.77647	0.265618	0.790533	NA	0
15029	ENSMUSG00000037014.3	0.303413	1.78673	4.77556	0.37414	0.7083	NA	0
17461	ENSMUSG00000041608.7	0.0959867	-0.202534	4.77405	-0.0424239	0.966161	NA	0
7109	ENSMUSG00000032726.6	0.276176	-0.152222	4.76914	-0.0319182	0.974537	NA	0
12171	ENSMUSG00000047383.6	0.356318	-0.54487	4.76685	-0.114304	0.908997	NA	0
15544	ENSMUSG00000040866.7	0.210866	1.1397	4.76507	0.239179	0.810967	NA	0
14915	ENSMUSG00000097477.1	0.265772	0.0525713	4.7647	0.0110335	0.991197	NA	0
15639	ENSMUSG00000045455.7	1.09282	-4.77051	4.76327	-1.00152	0.316575	NA	0
3764	ENSMUSG00000089713.1	0.145205	0.468679	4.76276	0.0984048	0.921611	NA	0
14828	ENSMUSG00000053251.5	0.251698	0.244809	4.76112	0.0514183	0.958992	NA	0
4358	ENSMUSG00000096629.1	0.424847	-0.0191824	4.76018	-0.00402977	0.996785	NA	0
10234	ENSMUSG00000066122.3	0.345578	-0.629569	4.75864	-0.1323	0.894747	NA	0
570	ENSMUSG00000086148.1	0.271167	0.538058	4.75849	0.113073	0.909972	NA	0
5876	ENSMUSG00000004415.9	0.230917	1.67191	4.75319	0.351745	0.725029	NA	0
12146	ENSMUSG00000029419.7	0.15533	0.0736615	4.75177	0.0155019	0.987632	NA	0
7057	ENSMUSG00000056596.8	0.262534	0.235611	4.74436	0.0496612	0.960392	NA	0
1718	ENSMUSG00000086550.1	0.408247	1.56435	4.73751	0.330206	0.741245	NA	0
1203	ENSMUSG00000079000.3	0.371299	2.17619	4.73713	0.45939	0.645954	NA	0
5933	ENSMUSG00000068614.7	0.371957	1.82384	4.73554	0.385139	0.700135	NA	0
17228	ENSMUSG00000096265.1	0.533053	0.727212	4.73357	0.153629	0.877902	NA	0
6798	ENSMUSG00000050087.3	0.398999	0.0250913	4.73264	0.00530176	0.99577	NA	0
1873	ENSMUSG00000086680.2	0.388435	0.814582	4.73084	0.172186	0.863292	NA	0
20266	ENSMUSG00000085985.1	0.41275	1.1548	4.72752	0.244272	0.807021	NA	0
12819	ENSMUSG00000024500.12	0.377611	1.04939	4.72648	0.222023	0.824296	NA	0
5808	ENSMUSG00000021206.5	0.394108	-1.96263	4.72557	-0.415321	0.677907	NA	0
12139	ENSMUSG00000084174.2	0.407934	1.10972	4.72045	0.235087	0.814141	NA	0
10541	ENSMUSG00000090550.1	0.420392	1.54975	4.71224	0.328878	0.742248	NA	0
10463	ENSMUSG00000078958.3	0.39473	2.45755	4.71077	0.521688	0.601888	NA	0
601	ENSMUSG00000099190.1	0.414777	-1.33362	4.70607	-0.283382	0.776884	NA	0
843	ENSMUSG00000045709.10	0.424032	0.120656	4.7032	0.025654	0.979533	NA	0
20206	ENSMUSG00000089676.3	0.943279	0.0613432	4.68933	0.0130814	0.989563	NA	0
2534	ENSMUSG00000035678.7	0.278976	-0.524017	4.67523	-0.112084	0.910757	NA	0
14530	ENSMUSG00000086109.1	0.41349	1.52076	4.66759	0.325813	0.744566	NA	0
19118	ENSMUSG00000072675.6	0.429557	0.0618729	4.66521	0.0132626	0.989418	NA	0
16850	ENSMUSG00000039329.8	0.297319	-0.202258	4.65947	-0.043408	0.965376	NA	0
19627	ENSMUSG00000029335.4	0.381977	0.387903	4.65209	0.0833824	0.933547	NA	0
16206	ENSMUSG00000055409.7	0.306796	0.0601575	4.65151	0.0129329	0.989681	NA	0
14554	ENSMUSG00000038486.8	0.204975	1.96089	4.64692	0.421976	0.673042	NA	0
495	ENSMUSG00000085579.1	0.435095	0.0635827	4.64175	0.013698	0.989071	NA	0
14166	ENSMUSG00000039110.8	0.298063	0.40055	4.63914	0.0863413	0.931195	NA	0
17362	ENSMUSG00000055976.5	0.284949	0.600098	4.63558	0.129455	0.896998	NA	0
7763	ENSMUSG00000053957.5	0.284521	-0.509873	4.62868	-0.110155	0.912286	NA	0
2608	ENSMUSG00000023984.11	4.35751	-1.21073	4.62853	-0.26158	0.793645	NA	0
4700	ENSMUSG00000089711.1	0.427966	0.056714	4.62801	0.0122545	0.990223	NA	0
13598	ENSMUSG00000015829.8	0.196768	-1.11184	4.62638	-0.240326	0.810078	NA	0
9873	ENSMUSG00000087491.1	3.9095	1.64124	4.6242	0.354925	0.722646	NA	0
16062	ENSMUSG00000067616.5	0.277642	0.641273	4.61806	0.138862	0.889559	NA	0
3868	ENSMUSG00000022132.9	0.315348	-1.08586	4.60392	-0.235855	0.813545	NA	0
2045	ENSMUSG00000067608.4	0.411588	-0.964516	4.60368	-0.20951	0.83405	NA	0
15756	ENSMUSG00000086129.1	0.423548	-0.722849	4.6036	-0.157018	0.87523	NA	0
20251	ENSMUSG00000090003.1	0.309162	-0.413399	4.60351	-0.0898009	0.928445	NA	0
1617	ENSMUSG00000092267.1	0.441627	1.4909	4.60314	0.323888	0.746022	NA	0
2184	ENSMUSG00000047992.4	0.284786	0.0158982	4.59789	0.00345773	0.997241	NA	0
2177	ENSMUSG00000024907.6	0.457706	0.0635843	4.5914	0.0138486	0.988951	NA	0
14668	ENSMUSG00000047370.4	0.805765	0.0360099	4.59117	0.0078433	0.993742	NA	0
10790	ENSMUSG00000089865.2	4.84758	0.967881	4.58985	0.210874	0.832985	NA	0
16467	ENSMUSG00000030492.10	0.441594	0.96759	4.58977	0.210814	0.833032	NA	0
15049	ENSMUSG00000030954.9	0.301254	-0.291538	4.58889	-0.0635313	0.949343	NA	0
1443	ENSMUSG00000087589.2	0.297775	-0.473349	4.5876	-0.10318	0.91782	NA	0
3043	ENSMUSG00000051728.5	0.207003	0.0641943	4.58548	0.0139995	0.98883	NA	0
20141	ENSMUSG00000085063.1	0.686283	1.52395	4.57675	0.332977	0.739152	NA	0
1261	ENSMUSG00000086687.1	0.452111	0.0697391	4.57657	0.0152383	0.987842	NA	0
11647	ENSMUSG00000086046.1	0.478296	1.31233	4.57569	0.286806	0.774261	NA	0
1222	ENSMUSG00000086478.1	0.670993	-1.13128	4.57394	-0.247332	0.804651	NA	0
16137	ENSMUSG00000087083.1	0.314178	-0.0213825	4.56958	-0.00467931	0.996266	NA	0
14740	ENSMUSG00000064220.5	145.482	2.72369	4.56578	0.596545	0.550811	0.902566	0
11617	ENSMUSG00000047197.1	0.456104	0.0635843	4.5632	0.0139342	0.988883	NA	0
8990	ENSMUSG00000086928.1	0.454337	0.0566474	4.56127	0.0124192	0.990091	NA	0
13387	ENSMUSG00000086716.1	0.46734	1.49585	4.56059	0.327995	0.742915	NA	0
7329	ENSMUSG00000051067.7	0.289071	0.621257	4.55774	0.136308	0.891578	NA	0
19566	ENSMUSG00000086090.1	0.471147	0.0438364	4.55574	0.00962225	0.992323	NA	0
18036	ENSMUSG00000032911.5	0.205254	-0.462016	4.55013	-0.101539	0.919123	NA	0
16169	ENSMUSG00000058589.8	0.476344	0.0538115	4.54796	0.011832	0.99056	NA	0
397	ENSMUSG00000086917.1	0.475421	0.0289309	4.54776	0.00636157	0.994924	NA	0
15373	ENSMUSG00000070841.4	0.441252	-2.43557	4.5474	-0.535597	0.592237	NA	0
18838	ENSMUSG00000024210.2	0.222183	-0.949403	4.53216	-0.209481	0.834072	NA	0
10368	ENSMUSG00000071229.3	0.315571	0.0746083	4.52452	0.0164898	0.986844	NA	0
18534	ENSMUSG00000049526.7	0.308045	-0.515177	4.52104	-0.113951	0.909277	NA	0
15164	ENSMUSG00000045291.7	0.463274	0.231886	4.5105	0.0514102	0.958999	NA	0
335	ENSMUSG00000085539.1	0.452278	0.880172	4.50922	0.195194	0.845241	NA	0
18359	ENSMUSG00000094437.1	1.08081	0.0653683	4.5	0.0145263	0.98841	NA	0
3793	ENSMUSG00000040452.8	0.21313	-1.41666	4.49417	-0.315222	0.752593	NA	0
8262	ENSMUSG00000078604.1	0.445468	1.00179	4.49408	0.222914	0.823602	NA	0
1430	ENSMUSG00000087669.1	0.600419	3.33589	4.49166	0.742684	0.457673	NA	0
9117	ENSMUSG00000038204.7	0.448817	-1.63763	4.48747	-0.364934	0.715161	NA	0
9219	ENSMUSG00000093390.1	0.498718	1.44229	4.48463	0.321607	0.74775	NA	0
1918	ENSMUSG00000067229.3	0.318938	-0.715735	4.48396	-0.159621	0.87318	NA	0
11429	ENSMUSG00000038457.10	0.33971	-0.729591	4.48043	-0.16284	0.870645	NA	0
2671	ENSMUSG00000064121.3	0.335736	0.380504	4.47548	0.0850198	0.932246	NA	0
3583	ENSMUSG00000055555.1	0.302754	-0.617993	4.46965	-0.138264	0.890032	NA	0
806	ENSMUSG00000086527.1	0.324762	0.0669601	4.46621	0.0149926	0.988038	NA	0
19225	ENSMUSG00000038624.11	0.323325	-0.541756	4.45866	-0.121507	0.90329	NA	0
12021	ENSMUSG00000019848.8	0.347614	0.0612969	4.45738	0.0137518	0.989028	NA	0
1786	ENSMUSG00000097068.1	0.430772	-0.221425	4.45582	-0.0496935	0.960367	NA	0
1193	ENSMUSG00000092283.1	0.33991	0.0816909	4.45453	0.0183388	0.985369	NA	0
44	ENSMUSG00000087591.1	0.338085	-1.09702	4.44575	-0.246756	0.805097	NA	0
18385	ENSMUSG00000066705.6	0.342207	0.260181	4.44055	0.0585921	0.953277	NA	0
545	ENSMUSG00000056821.7	0.33166	0.689456	4.42685	0.155744	0.876235	NA	0
15060	ENSMUSG00000030158.6	0.353082	0.0601576	4.42254	0.0136025	0.989147	NA	0
10993	ENSMUSG00000004630.12	0.706224	-1.05696	4.42244	-0.238999	0.811106	NA	0
18499	ENSMUSG00000056271.7	0.324772	1.2042	4.42109	0.272375	0.785334	NA	0
6369	ENSMUSG00000095101.2	0.452869	1.6653	4.41217	0.377433	0.705852	NA	0
1545	ENSMUSG00000031284.10	0.344217	-0.175017	4.41089	-0.0396784	0.968349	NA	0
10349	ENSMUSG00000079053.3	0.485541	1.03592	4.39746	0.235572	0.813765	NA	0
958	ENSMUSG00000086606.1	0.497317	-0.654761	4.38803	-0.149215	0.881384	NA	0
6813	ENSMUSG00000090223.1	0.503879	1.37992	4.38785	0.314485	0.753152	NA	0
10595	ENSMUSG00000098463.1	10.2624	5.44793	4.38524	1.24233	0.214114	NA	0
5658	ENSMUSG00000001901.9	0.334984	0.106448	4.38515	0.0242746	0.980634	NA	0
16571	ENSMUSG00000035775.2	0.353097	-0.344407	4.37978	-0.0786356	0.937323	NA	0
19120	ENSMUSG00000089870.1	0.550585	-1.40371	4.37455	-0.320881	0.7483	NA	0
2683	ENSMUSG00000085456.1	0.363825	0.737265	4.37422	0.168548	0.866152	NA	0
17074	ENSMUSG00000026387.9	0.257392	-0.224754	4.37146	-0.0514139	0.958996	NA	0
3781	ENSMUSG00000022240.9	0.355939	-0.244881	4.36569	-0.0560923	0.955268	NA	0
17730	ENSMUSG00000074127.5	0.345753	0.590975	4.36393	0.135423	0.892278	NA	0
19963	ENSMUSG00000085157.1	0.348147	1.34171	4.35761	0.3079	0.758158	NA	0
4928	ENSMUSG00000096107.1	0.50099	1.12975	4.3565	0.259326	0.795384	NA	0
1053	ENSMUSG00000086000.1	0.508272	-2.05246	4.35259	-0.47155	0.637248	NA	0
1197	ENSMUSG00000085524.1	0.357419	0.0710562	4.33861	0.0163777	0.986933	NA	0
14851	ENSMUSG00000087001.1	0.366096	0.0540934	4.33609	0.0124752	0.990047	NA	0
2394	ENSMUSG00000045215.10	0.237349	-1.23166	4.33313	-0.284244	0.776224	NA	0
15811	ENSMUSG00000096201.1	1.21438	0.0682607	4.33239	0.0157559	0.987429	NA	0
12752	ENSMUSG00000060962.6	0.385903	0.0608416	4.32707	0.0140607	0.988782	NA	0
9834	ENSMUSG00000086767.1	0.37434	0.479961	4.32258	0.111036	0.911588	NA	0
4211	ENSMUSG00000096001.1	0.37357	0.575296	4.32136	0.133128	0.894092	NA	0
4863	ENSMUSG00000079941.1	0.501678	1.059	4.32098	0.245082	0.806393	NA	0
14458	ENSMUSG00000051777.4	0.358636	0.0456917	4.32091	0.0105746	0.991563	NA	0
787	ENSMUSG00000085725.1	0.359218	-0.588846	4.31784	-0.136375	0.891525	NA	0
11549	ENSMUSG00000071424.3	0.340959	-0.225905	4.31354	-0.0523712	0.958233	NA	0
3719	ENSMUSG00000096173.1	0.513536	2.56607	4.31212	0.595083	0.551788	NA	0
7540	ENSMUSG00000009070.8	0.373624	0.332543	4.31132	0.0771326	0.938518	NA	0
7743	ENSMUSG00000073722.3	0.242187	-1.07176	4.31121	-0.248598	0.803671	NA	0
16859	ENSMUSG00000052301.8	0.516681	-1.26788	4.30724	-0.29436	0.768483	NA	0
18993	ENSMUSG00000094686.1	0.502246	0.921572	4.306	0.214021	0.830531	NA	0
4088	ENSMUSG00000040632.9	0.387478	0.0601576	4.30417	0.0139766	0.988849	NA	0
19151	ENSMUSG00000041605.10	0.539342	1.98329	4.29899	0.461337	0.644557	NA	0
5593	ENSMUSG00000085170.1	0.374051	0.0457981	4.29764	0.0106566	0.991497	NA	0
213	ENSMUSG00000086424.1	0.384456	0.0339526	4.29242	0.0079099	0.993689	NA	0
20110	ENSMUSG00000020548.4	0.377143	0.276958	4.29132	0.0645391	0.948541	NA	0
9244	ENSMUSG00000050711.6	0.346413	1.09318	4.28752	0.254968	0.798748	NA	0
14501	ENSMUSG00000029378.4	0.384937	-0.117895	4.28392	-0.0275204	0.978045	NA	0
584	ENSMUSG00000091816.1	0.267639	-0.246298	4.2839	-0.0574938	0.954152	NA	0
1943	ENSMUSG00000087303.1	0.906703	0.402775	4.28364	0.0940263	0.925088	NA	0
15464	ENSMUSG00000074366.3	0.521857	0.969332	4.28306	0.226318	0.820954	NA	0
18769	ENSMUSG00000090024.1	0.396402	-1.09475	4.28167	-0.255682	0.798196	NA	0
9696	ENSMUSG00000071553.4	0.529832	0.0601576	4.27819	0.0140614	0.988781	NA	0
11334	ENSMUSG00000085070.1	0.391656	0.728289	4.27787	0.170246	0.864817	NA	0
1130	ENSMUSG00000084754.1	0.266159	1.10097	4.27601	0.257476	0.796811	NA	0
892	ENSMUSG00000048215.8	0.780829	0.0618583	4.27225	0.0144791	0.988448	NA	0
482	ENSMUSG00000086738.1	0.505064	-1.37127	4.27183	-0.321002	0.748209	NA	0
4065	ENSMUSG00000022157.7	0.554444	0.0601576	4.26553	0.0141032	0.988748	NA	0
6857	ENSMUSG00000062438.3	1.76029	0.0498805	4.26337	0.0116998	0.990665	NA	0
9311	ENSMUSG00000042258.7	0.371557	1.27925	4.26233	0.30013	0.764078	NA	0
9947	ENSMUSG00000091091.1	0.353227	0.27203	4.25907	0.0638707	0.949073	NA	0
1126	ENSMUSG00000092405.1	0.542021	1.04777	4.25569	0.246204	0.805524	NA	0
12689	ENSMUSG00000041644.8	0.351819	0.072253	4.25242	0.016991	0.986444	NA	0
2454	ENSMUSG00000085483.1	0.381231	0.0580807	4.2485	0.0136709	0.989093	NA	0
2912	ENSMUSG00000045027.6	0.409121	0.918772	4.24822	0.216272	0.828775	NA	0
121	ENSMUSG00000089849.1	0.387297	0.0734282	4.24646	0.0172916	0.986204	NA	0
19432	ENSMUSG00000036853.4	0.412777	1.52354	4.2408	0.359257	0.719403	NA	0
834	ENSMUSG00000085382.1	0.40982	1.10322	4.23704	0.260376	0.794573	NA	0
11631	ENSMUSG00000030363.7	0.404494	0.0710319	4.23609	0.0167683	0.986621	NA	0
16299	ENSMUSG00000044933.2	0.284904	-0.798055	4.23226	-0.188565	0.850434	NA	0
232	ENSMUSG00000097376.1	0.399965	-0.37275	4.23213	-0.0880762	0.929816	NA	0
4579	ENSMUSG00000086315.1	0.585761	0.838242	4.23082	0.198128	0.842945	NA	0
17081	ENSMUSG00000078554.2	0.614112	-1.28213	4.22835	-0.303223	0.76172	NA	0
11069	ENSMUSG00000039546.9	0.548531	0.0531917	4.22332	0.0125948	0.989951	NA	0
3528	ENSMUSG00000087016.1	0.412017	0.993284	4.22073	0.235334	0.813949	NA	0
15332	ENSMUSG00000035177.7	0.26325	0.502718	4.21953	0.119141	0.905164	NA	0
10808	ENSMUSG00000057173.7	0.263311	0.417624	4.2113	0.0991674	0.921005	NA	0
15604	ENSMUSG00000054061.7	0.400339	0.50704	4.20919	0.12046	0.904119	NA	0
1321	ENSMUSG00000087539.1	0.548356	2.31518	4.20775	0.550218	0.58217	NA	0
19587	ENSMUSG00000062083.1	0.415014	-0.687023	4.201	-0.163538	0.870095	NA	0
6067	ENSMUSG00000013562.8	0.40754	-0.325475	4.19882	-0.077516	0.938213	NA	0
2021	ENSMUSG00000034117.3	0.290944	-0.414431	4.1957	-0.0987752	0.921317	NA	0
11593	ENSMUSG00000050896.6	0.390697	0.725397	4.19481	0.172927	0.862709	NA	0
19501	ENSMUSG00000062561.3	0.282722	0.764233	4.1907	0.182364	0.855297	NA	0
660	ENSMUSG00000074113.4	0.420594	0.169084	4.18836	0.04037	0.967798	NA	0
1016	ENSMUSG00000085871.1	0.557429	0.0691426	4.18809	0.0165093	0.986828	NA	0
11838	ENSMUSG00000097822.1	0.57535	3.35026	4.18726	0.800109	0.423648	NA	0
7040	ENSMUSG00000028786.9	0.92708	0.908766	4.18686	0.217052	0.828168	NA	0
3083	ENSMUSG00000087192.1	0.381869	-0.389707	4.18446	-0.0931321	0.925799	NA	0
15040	ENSMUSG00000086806.1	0.380624	-1.33505	4.18006	-0.319386	0.749434	NA	0
10751	ENSMUSG00000053185.1	0.394153	0.609616	4.17639	0.145967	0.883947	NA	0
10409	ENSMUSG00000097861.1	1.06263	0.0601576	4.17158	0.0144208	0.988494	NA	0
5898	ENSMUSG00000011486.8	0.420106	0.0853367	4.1683	0.0204728	0.983666	NA	0
4697	ENSMUSG00000091383.1	0.646873	0.0754574	4.16795	0.0181042	0.985556	NA	0
1399	ENSMUSG00000098145.1	0.616152	2.40034	4.16768	0.575941	0.564655	NA	0
11815	ENSMUSG00000086887.1	0.426456	0.882542	4.16704	0.211791	0.83227	NA	0
15344	ENSMUSG00000053367.9	0.427565	-0.648292	4.16365	-0.155703	0.876267	NA	0
14338	ENSMUSG00000094451.1	0.615461	-1.4085	4.15963	-0.338611	0.734903	NA	0
566	ENSMUSG00000038491.9	0.52299	2.56408	4.15885	0.616537	0.53754	NA	0
1810	ENSMUSG00000046449.9	0.259769	0.186689	4.15641	0.0449159	0.964174	NA	0
5163	ENSMUSG00000021123.6	0.419666	-0.228953	4.152	-0.0551428	0.956025	NA	0
11102	ENSMUSG00000027861.7	0.390332	-1.14219	4.14284	-0.275702	0.782777	NA	0
1491	ENSMUSG00000031382.8	0.402454	1.26606	4.1397	0.305834	0.759731	NA	0
7095	ENSMUSG00000090125.2	0.306763	0.413028	4.13621	0.0998567	0.920458	NA	0
8368	ENSMUSG00000091814.1	1.44058	0.0492218	4.1353	0.0119028	0.990503	NA	0
18986	ENSMUSG00000096640.1	0.437621	0.291415	4.13393	0.0704936	0.943801	NA	0
1046	ENSMUSG00000085763.1	0.588729	2.02855	4.12563	0.491696	0.622934	NA	0
5796	ENSMUSG00000085669.1	0.585694	1.39939	4.12229	0.33947	0.734256	NA	0
19891	ENSMUSG00000020461.3	0.386666	0.686746	4.11753	0.166786	0.867539	NA	0
12412	ENSMUSG00000050966.3	0.662096	0.0618436	4.11513	0.0150283	0.98801	NA	0
311	ENSMUSG00000090193.1	0.656749	-0.00551074	4.11482	-0.00133924	0.998931	NA	0
18641	ENSMUSG00000092310.2	0.610935	-2.43059	4.11062	-0.591294	0.554323	NA	0
6196	ENSMUSG00000062282.3	0.307349	-0.0829458	4.10727	-0.0201949	0.983888	NA	0
13714	ENSMUSG00000076548.1	0.821557	3.46823	4.10532	0.844813	0.398215	NA	0
10301	ENSMUSG00000070896.1	0.417319	1.85706	4.10404	0.452494	0.650913	NA	0
14051	ENSMUSG00000094932.1	5.63554	-1.59868	4.10302	-0.389634	0.696807	NA	0
14655	ENSMUSG00000094475.1	5.63554	-1.59868	4.10302	-0.389634	0.696807	NA	0
20603	ENSMUSG00000020712.5	0.289271	-0.664333	4.10187	-0.161959	0.871338	NA	0
3435	ENSMUSG00000031329.4	0.405377	0.419045	4.08988	0.102459	0.918392	NA	0
3052	ENSMUSG00000039851.5	0.42923	0.053169	4.08269	0.013023	0.989609	NA	0
19710	ENSMUSG00000025401.8	0.309767	-0.783538	4.07623	-0.192221	0.847569	NA	0
11332	ENSMUSG00000078129.1	0.308516	0.0516444	4.07518	0.0126729	0.989889	NA	0
15222	ENSMUSG00000087486.1	0.475803	-1.0673	4.07113	-0.262162	0.793197	NA	0
15552	ENSMUSG00000037705.7	0.284954	0.990229	4.06918	0.243349	0.807735	NA	0
17972	ENSMUSG00000086500.1	0.480119	-1.354	4.06468	-0.333112	0.739049	NA	0
13228	ENSMUSG00000029862.9	0.426467	0.0505716	4.06414	0.0124434	0.990072	NA	0
15080	ENSMUSG00000030173.9	0.446273	-0.166648	4.05811	-0.0410654	0.967244	NA	0
13235	ENSMUSG00000046110.9	0.840453	-2.96162	4.05607	-0.730169	0.465287	NA	0
416	ENSMUSG00000087211.1	0.673541	-2.33559	4.05311	-0.576246	0.564449	NA	0
19017	ENSMUSG00000036814.6	1.10349	-2.13361	4.04078	-0.528019	0.597486	NA	0
279	ENSMUSG00000051758.6	0.444599	0.76872	4.03928	0.190311	0.849065	NA	0
12368	ENSMUSG00000090084.1	0.424851	-0.673219	4.03617	-0.166796	0.86753	NA	0
11458	ENSMUSG00000089837.3	0.651287	2.32463	4.03481	0.576144	0.564518	NA	0
20340	ENSMUSG00000079364.3	0.448359	0.0736642	4.03311	0.0182648	0.985428	NA	0
19050	ENSMUSG00000055865.8	0.295919	0.460422	4.03106	0.114219	0.909064	NA	0
7503	ENSMUSG00000043003.7	0.332295	-0.798401	4.02904	-0.198162	0.842918	NA	0
375	ENSMUSG00000059706.4	0.434617	0.0226894	4.02529	0.00563672	0.995503	NA	0
18786	ENSMUSG00000044405.4	0.435653	-0.694746	4.01669	-0.172965	0.862679	NA	0
10879	ENSMUSG00000032680.5	0.428443	-0.623737	4.01653	-0.155292	0.876591	NA	0
15600	ENSMUSG00000097983.1	0.43652	0.557475	4.01547	0.138832	0.889583	NA	0
5695	ENSMUSG00000048216.7	0.31999	0.0626366	4.01184	0.0156129	0.987543	NA	0
15726	ENSMUSG00000048329.6	0.3086	0.417201	4.00828	0.104085	0.917102	NA	0
18655	ENSMUSG00000032355.10	0.951624	3.12187	4.00723	0.779061	0.435944	NA	0
18649	ENSMUSG00000097298.1	0.450131	-2.16539	4.00425	-0.540774	0.588664	NA	0
10106	ENSMUSG00000047361.9	0.298927	-1.94518	4.00247	-0.485994	0.626971	NA	0
15682	ENSMUSG00000041248.8	0.437119	0.0460193	4.00153	0.0115004	0.990824	NA	0
10090	ENSMUSG00000050700.5	0.426558	0.583787	3.99837	0.146006	0.883916	NA	0
15085	ENSMUSG00000067599.7	0.535227	0.0601577	3.98859	0.0150824	0.987966	NA	0
1694	ENSMUSG00000034607.6	0.343099	-0.0631353	3.98549	-0.0158413	0.987361	NA	0
309	ENSMUSG00000093765.1	0.366012	-0.44276	3.98532	-0.111098	0.911539	NA	0
3940	ENSMUSG00000034997.4	0.316965	0.54472	3.98343	0.136746	0.891231	NA	0
8097	ENSMUSG00000050150.10	0.627741	-2.56071	3.98118	-0.643205	0.520091	NA	0
1081	ENSMUSG00000097019.1	0.322017	0.0482502	3.98002	0.0121231	0.990327	NA	0
2363	ENSMUSG00000071719.2	0.29036	1.03204	3.97714	0.259493	0.795255	NA	0
4614	ENSMUSG00000024526.8	0.319569	0.0412562	3.97633	0.0103754	0.991722	NA	0
15404	ENSMUSG00000025091.3	0.442489	0.0588731	3.97388	0.014815	0.98818	NA	0
14251	ENSMUSG00000027702.7	0.401854	1.20812	3.97265	0.30411	0.761044	NA	0
20632	ENSMUSG00000032454.3	0.501387	-0.375289	3.97149	-0.0944959	0.924715	NA	0
1106	ENSMUSG00000085121.1	0.51769	0.0554091	3.96958	0.0139584	0.988863	NA	0
9820	ENSMUSG00000026401.9	0.518378	1.37785	3.96814	0.347227	0.72842	NA	0
13597	ENSMUSG00000098243.2	0.526908	-1.04744	3.9631	-0.264299	0.79155	NA	0
5731	ENSMUSG00000093701.1	1.24061	0.046123	3.95859	0.0116514	0.990704	NA	0
14202	ENSMUSG00000038973.1	0.51391	0.0635845	3.95815	0.0160642	0.987183	NA	0
20333	ENSMUSG00000044320.8	0.413639	-0.768381	3.95734	-0.194166	0.846046	NA	0
12878	ENSMUSG00000023153.3	0.517616	1.41721	3.95731	0.358126	0.720249	NA	0
13560	ENSMUSG00000064299.5	0.312586	-1.32564	3.95316	-0.335337	0.737371	NA	0
12257	ENSMUSG00000020317.8	0.3365	0.0501273	3.95224	0.0126833	0.98988	NA	0
12693	ENSMUSG00000086505.1	0.46727	-0.798461	3.94876	-0.202206	0.839756	NA	0
4462	ENSMUSG00000096330.1	0.531237	0.047506	3.94793	0.0120331	0.990399	NA	0
1449	ENSMUSG00000089914.1	0.537284	-0.951955	3.94598	-0.241247	0.809364	NA	0
7110	ENSMUSG00000097229.1	0.329476	0.0688817	3.93947	0.017485	0.98605	NA	0
5109	ENSMUSG00000054999.2	0.348265	-1.11398	3.93846	-0.282848	0.777294	NA	0
15225	ENSMUSG00000089941.1	0.804152	0.0583625	3.9332	0.0148384	0.988161	NA	0
10937	ENSMUSG00000022596.2	0.529268	0.0878322	3.93308	0.0223316	0.982183	NA	0
7689	ENSMUSG00000035551.6	0.33661	-0.469932	3.92933	-0.119596	0.904803	NA	0
640	ENSMUSG00000097060.1	0.483374	-1.88574	3.92931	-0.479917	0.631287	NA	0
3024	ENSMUSG00000050272.9	0.282565	0.782726	3.92699	0.199319	0.842013	NA	0
16230	ENSMUSG00000056972.5	0.325255	-0.517648	3.92581	-0.131858	0.895097	NA	0
2778	ENSMUSG00000055202.7	0.327894	-0.0989734	3.9235	-0.0252258	0.979875	NA	0
4142	ENSMUSG00000086801.1	0.31976	0.062279	3.9234	0.0158737	0.987335	NA	0
2876	ENSMUSG00000056399.1	0.469938	0.103455	3.92318	0.0263701	0.978962	NA	0
11093	ENSMUSG00000086335.1	0.435634	-1.02083	3.92291	-0.260224	0.794691	NA	0
756	ENSMUSG00000085161.1	0.516069	0.0765869	3.92133	0.0195309	0.984418	NA	0
1935	ENSMUSG00000036131.6	0.351445	0.061847	3.92048	0.0157754	0.987414	NA	0
8342	ENSMUSG00000090232.1	0.462338	-2.1808	3.91812	-0.556594	0.577805	NA	0
7032	ENSMUSG00000096718.1	17.0312	1.05204	3.90509	0.269403	0.78762	NA	0
1770	ENSMUSG00000085730.1	0.673267	3.46395	3.90475	0.88711	0.37502	NA	0
15182	ENSMUSG00000093979.1	0.930783	-3.09778	3.8986	-0.794588	0.426853	NA	0
15083	ENSMUSG00000033024.10	0.541892	-0.763606	3.89573	-0.196011	0.844601	NA	0
14661	ENSMUSG00000097872.1	0.388599	1.90828	3.89154	0.490366	0.623875	NA	0
8912	ENSMUSG00000062472.5	0.510782	-1.76228	3.89136	-0.452871	0.650642	NA	0
17990	ENSMUSG00000091351.1	0.48538	0.061306	3.88935	0.0157625	0.987424	NA	0
5211	ENSMUSG00000021078.4	0.530844	1.00021	3.88118	0.257709	0.796632	NA	0
11817	ENSMUSG00000028971.4	0.515382	-1.34314	3.88095	-0.346086	0.729278	NA	0
11658	ENSMUSG00000034796.8	0.33789	-0.51046	3.87834	-0.131618	0.895286	NA	0
18086	ENSMUSG00000018623.9	0.368716	0.063171	3.87624	0.016297	0.986997	NA	0
4570	ENSMUSG00000022580.6	0.405194	-0.34113	3.87524	-0.088028	0.929854	NA	0
11216	ENSMUSG00000090843.2	0.318447	-0.182985	3.87455	-0.0472274	0.962332	NA	0
14061	ENSMUSG00000078895.4	1.15703	3.14014	3.8697	0.81147	0.417096	NA	0
14173	ENSMUSG00000089829.1	0.320646	-0.500162	3.86465	-0.12942	0.897026	NA	0
16553	ENSMUSG00000040752.9	1.07623	3.61808	3.86063	0.937175	0.348669	NA	0
16473	ENSMUSG00000030732.6	0.496216	0.435411	3.85991	0.112804	0.910186	NA	0
1964	ENSMUSG00000095556.1	0.547352	1.58098	3.85974	0.409608	0.682094	NA	0
16393	ENSMUSG00000042477.7	0.346066	0.242535	3.85646	0.0628906	0.949854	NA	0
1303	ENSMUSG00000087681.1	0.53216	0.049051	3.85374	0.0127281	0.989845	NA	0
18842	ENSMUSG00000019865.3	0.372612	0.0397464	3.85345	0.0103145	0.99177	NA	0
15358	ENSMUSG00000084956.1	0.839358	-2.46414	3.85113	-0.639849	0.522271	NA	0
2479	ENSMUSG00000046196.4	0.382474	-0.0345915	3.85095	-0.0089826	0.992833	NA	0
15764	ENSMUSG00000074261.1	0.400921	-0.203606	3.85087	-0.0528725	0.957833	NA	0
9917	ENSMUSG00000017767.3	0.512406	-0.641955	3.85039	-0.166725	0.867587	NA	0
10448	ENSMUSG00000035201.9	0.363338	0.17462	3.84047	0.0454683	0.963734	NA	0
14225	ENSMUSG00000071295.4	0.479	-1.01285	3.83917	-0.263819	0.791919	NA	0
8604	ENSMUSG00000098034.1	0.757716	0.0601577	3.83753	0.0156761	0.987493	NA	0
6786	ENSMUSG00000062478.10	1.03859	0.0562921	3.8319	0.0146904	0.988279	NA	0
6975	ENSMUSG00000069806.4	0.372805	0.0632179	3.82965	0.0165075	0.98683	NA	0
11049	ENSMUSG00000026679.3	0.359264	0.0398573	3.82373	0.0104237	0.991683	NA	0
869	ENSMUSG00000086656.1	0.485678	1.32722	3.82155	0.3473	0.728366	NA	0
16212	ENSMUSG00000094445.1	0.584487	1.5216	3.81636	0.398705	0.690111	NA	0
17714	ENSMUSG00000050035.6	0.375184	0.0509023	3.8125	0.0133514	0.989347	NA	0
18723	ENSMUSG00000079517.2	0.388811	0.335321	3.80615	0.0880998	0.929797	NA	0
19324	ENSMUSG00000087545.1	0.718816	-1.10341	3.80515	-0.289979	0.771833	NA	0
9232	ENSMUSG00000044176.5	0.509447	2.57305	3.80229	0.676712	0.498589	NA	0
19828	ENSMUSG00000028602.6	0.36447	0.0243934	3.80132	0.00641709	0.99488	NA	0
5552	ENSMUSG00000006457.3	0.373119	-0.398672	3.79896	-0.104942	0.916422	NA	0
611	ENSMUSG00000097604.1	0.352403	0.28891	3.7984	0.076061	0.939371	NA	0
4779	ENSMUSG00000021403.2	0.36091	-0.558467	3.79405	-0.147196	0.882978	NA	0
14070	ENSMUSG00000068151.7	0.563338	-0.833491	3.79332	-0.219726	0.826085	NA	0
4911	ENSMUSG00000091053.2	0.896383	-2.34246	3.79289	-0.617592	0.536844	NA	0
7595	ENSMUSG00000009628.8	0.575556	-0.765622	3.79132	-0.201941	0.839963	NA	0
14036	ENSMUSG00000068180.6	0.589828	-0.782414	3.78487	-0.206722	0.836227	NA	0
13712	ENSMUSG00000046934.4	0.375434	0.412377	3.77938	0.109113	0.913113	NA	0
17409	ENSMUSG00000091661.1	0.607463	-1.15332	3.77895	-0.305196	0.760217	NA	0
1154	ENSMUSG00000092596.1	0.555315	-0.685252	3.77831	-0.181365	0.856081	NA	0
1283	ENSMUSG00000097843.1	0.376368	0.0692037	3.7703	0.018355	0.985356	NA	0
1938	ENSMUSG00000050370.4	0.39495	-0.582007	3.76999	-0.154379	0.877311	NA	0
6810	ENSMUSG00000052234.2	0.598566	0.0601577	3.76933	0.0159598	0.987266	NA	0
8612	ENSMUSG00000048939.7	0.38742	0.181387	3.76255	0.0482085	0.96155	NA	0
15458	ENSMUSG00000073596.1	0.544921	1.03626	3.76192	0.27546	0.782963	NA	0
16148	ENSMUSG00000055978.4	0.369161	0.875082	3.7608	0.232685	0.816006	NA	0
12165	ENSMUSG00000027077.7	0.403156	0.914171	3.75884	0.243205	0.807846	NA	0
12168	ENSMUSG00000091223.1	0.62051	0.0506262	3.75859	0.0134694	0.989253	NA	0
9213	ENSMUSG00000026835.9	1.35941	0.0611539	3.75472	0.0162872	0.987005	NA	0
15062	ENSMUSG00000025488.8	0.676187	1.54047	3.75194	0.410579	0.681381	NA	0
3966	ENSMUSG00000098773.1	2.18928	6.08899	3.75067	1.62344	0.104495	NA	0
18306	ENSMUSG00000094900.1	0.452988	0.468011	3.74918	0.12483	0.900658	NA	0
19400	ENSMUSG00000079323.3	0.393478	-0.271351	3.7478	-0.0724028	0.942281	NA	0
5399	ENSMUSG00000029503.10	0.577036	1.70774	3.74214	0.456354	0.648136	NA	0
3243	ENSMUSG00000046613.12	0.354533	-0.213948	3.73816	-0.0572336	0.954359	NA	0
17685	ENSMUSG00000020214.4	0.525113	-0.497156	3.73711	-0.133032	0.894168	NA	0
1026	ENSMUSG00000085147.1	0.764766	-0.535051	3.73518	-0.143246	0.886096	NA	0
494	ENSMUSG00000086031.1	0.57927	1.05982	3.73512	0.283745	0.776606	NA	0
7445	ENSMUSG00000070908.1	0.648084	-1.42111	3.73486	-0.3805	0.703574	NA	0
25	ENSMUSG00000092255.1	0.417839	0.0638423	3.72822	0.0171241	0.986338	NA	0
1768	ENSMUSG00000037358.6	0.406953	0.0514702	3.72773	0.0138074	0.988984	NA	0
1735	ENSMUSG00000016327.3	0.438827	0.893666	3.72577	0.239861	0.810438	NA	0
12921	ENSMUSG00000033805.6	0.853179	-1.98415	3.72178	-0.53312	0.59395	NA	0
6731	ENSMUSG00000065999.7	0.954223	0.356572	3.71726	0.0959232	0.923582	NA	0
14117	ENSMUSG00000099009.1	1.6783	-5.02993	3.71695	-1.35324	0.175979	NA	0
13612	ENSMUSG00000026051.8	0.405015	0.422292	3.71494	0.113674	0.909496	NA	0
14326	ENSMUSG00000087489.1	0.591676	0.949214	3.7141	0.25557	0.798283	NA	0
3848	ENSMUSG00000032925.10	0.395503	0.188875	3.71283	0.0508708	0.959429	NA	0
5939	ENSMUSG00000026308.8	0.359643	0.343211	3.71199	0.0924602	0.926332	NA	0
5662	ENSMUSG00000090685.1	0.445902	0.0423716	3.71055	0.0114192	0.990889	NA	0
2923	ENSMUSG00000023906.2	0.448929	0.123245	3.71018	0.033218	0.973501	NA	0
1982	ENSMUSG00000052387.9	0.435175	-0.189278	3.70888	-0.0510337	0.959299	NA	0
16437	ENSMUSG00000019852.6	0.280047	-1.59348	3.7082	-0.429716	0.667402	NA	0
1985	ENSMUSG00000024749.8	0.434725	-0.935836	3.70742	-0.252422	0.800715	NA	0
18382	ENSMUSG00000097917.1	0.544728	1.97058	3.70688	0.531601	0.595002	NA	0
17214	ENSMUSG00000030361.10	0.573227	2.27979	3.70586	0.615185	0.538433	NA	0
3229	ENSMUSG00000033501.4	0.614516	-0.557719	3.70511	-0.150527	0.880349	NA	0
8807	ENSMUSG00000085502.1	0.449315	-0.613735	3.70218	-0.165777	0.868333	NA	0
1959	ENSMUSG00000016498.9	0.3839	-0.311115	3.69535	-0.084191	0.932905	NA	0
11795	ENSMUSG00000024112.10	0.575321	2.03452	3.6949	0.550628	0.581889	NA	0
11953	ENSMUSG00000037034.9	0.433085	-0.732265	3.6902	-0.198435	0.842705	NA	0
10913	ENSMUSG00000028865.7	0.563098	1.37357	3.68623	0.372621	0.70943	NA	0
1105	ENSMUSG00000089916.1	0.415553	-0.437813	3.68609	-0.118774	0.905454	NA	0
954	ENSMUSG00000084807.1	0.794888	-1.85157	3.68512	-0.502443	0.615356	NA	0
464	ENSMUSG00000085744.1	0.711415	-1.293	3.68049	-0.351313	0.725354	NA	0
4347	ENSMUSG00000071591.2	0.569286	-1.12767	3.67956	-0.306468	0.759248	NA	0
19430	ENSMUSG00000097854.1	0.589336	-0.839808	3.67879	-0.228284	0.819425	NA	0
18228	ENSMUSG00000073781.3	0.465525	-0.37024	3.67477	-0.100752	0.919747	NA	0
1161	ENSMUSG00000085369.1	0.563511	-2.74666	3.66977	-0.748455	0.454186	NA	0
9757	ENSMUSG00000026407.11	0.554473	0.603385	3.66896	0.164457	0.869372	NA	0
243	ENSMUSG00000098630.1	0.444342	-0.120241	3.66851	-0.0327764	0.973853	NA	0
19705	ENSMUSG00000086864.1	0.458894	0.0525563	3.66791	0.0143287	0.988568	NA	0
2667	ENSMUSG00000063240.4	0.757174	-2.06925	3.66294	-0.564916	0.572131	NA	0
2326	ENSMUSG00000085244.2	0.44744	-0.416289	3.65971	-0.113749	0.909437	NA	0
1335	ENSMUSG00000085737.1	0.570908	1.98137	3.65907	0.541496	0.588166	NA	0
5956	ENSMUSG00000074603.2	0.404627	-0.563305	3.65812	-0.153987	0.87762	NA	0
287	ENSMUSG00000097146.1	0.427296	0.0611755	3.65403	0.0167419	0.986642	NA	0
1095	ENSMUSG00000097456.1	0.449588	-0.812292	3.64815	-0.222659	0.823801	NA	0
420	ENSMUSG00000085130.1	0.448312	0.562373	3.64619	0.154236	0.877424	NA	0
3306	ENSMUSG00000033737.8	0.684536	1.75328	3.64553	0.48094	0.630559	NA	0
4662	ENSMUSG00000021490.10	0.316143	0.0550914	3.64201	0.0151267	0.987931	NA	0
20074	ENSMUSG00000070331.7	0.404159	0.61181	3.64057	0.168054	0.866541	NA	0
13072	ENSMUSG00000025221.9	0.697229	1.08256	3.63981	0.297423	0.766144	NA	0
10672	ENSMUSG00000047363.4	0.603108	1.54389	3.63892	0.424272	0.671367	NA	0
16049	ENSMUSG00000067996.5	0.423474	-0.452296	3.63693	-0.124362	0.901029	NA	0
15387	ENSMUSG00000055775.10	1.10268	2.48999	3.63628	0.684762	0.493494	NA	0
378	ENSMUSG00000086772.1	0.979787	0.0636171	3.63619	0.0174956	0.986041	NA	0
7304	ENSMUSG00000069962.2	0.571806	2.32509	3.6359	0.63948	0.52251	NA	0
17246	ENSMUSG00000068062.3	0.443465	0.680348	3.63377	0.187229	0.851481	NA	0
12261	ENSMUSG00000078655.1	0.758512	-1.36677	3.62964	-0.376558	0.706502	NA	0
7614	ENSMUSG00000075534.5	0.4087	-1.07073	3.62675	-0.295231	0.767817	NA	0
6911	ENSMUSG00000029477.8	0.950841	-0.883907	3.62585	-0.243779	0.807402	NA	0
7752	ENSMUSG00000093909.1	0.483038	1.28138	3.62541	0.353445	0.723755	NA	0
14143	ENSMUSG00000096256.1	0.483038	1.28138	3.62541	0.353445	0.723755	NA	0
13784	ENSMUSG00000098800.1	0.633241	2.25532	3.6251	0.62214	0.53385	NA	0
1957	ENSMUSG00000024806.3	0.459972	-1.32889	3.62431	-0.366661	0.713872	NA	0
11153	ENSMUSG00000073956.2	0.811498	-2.59373	3.62032	-0.716439	0.473721	NA	0
3805	ENSMUSG00000060735.3	0.448587	0.500883	3.6199	0.138369	0.889948	NA	0
7744	ENSMUSG00000094066.1	0.738861	1.14772	3.61988	0.31706	0.751198	NA	0
4778	ENSMUSG00000085709.1	0.659945	2.35613	3.61876	0.651089	0.514989	NA	0
11973	ENSMUSG00000028738.8	0.924761	1.08464	3.61326	0.300185	0.764036	NA	0
16789	ENSMUSG00000033027.9	0.699356	0.0470538	3.61032	0.0130331	0.989601	NA	0
1074	ENSMUSG00000087098.1	0.60429	1.34039	3.60531	0.371782	0.710055	NA	0
19918	ENSMUSG00000056427.4	0.316415	0.469383	3.59499	0.130566	0.896119	NA	0
18563	ENSMUSG00000026601.7	0.416131	-0.152221	3.59093	-0.0423904	0.966188	NA	0
10391	ENSMUSG00000096653.2	0.856303	0.0361873	3.58161	0.0101037	0.991939	NA	0
8009	ENSMUSG00000078872.3	0.720062	-1.16469	3.57835	-0.325483	0.744816	NA	0
14422	ENSMUSG00000032134.6	0.545857	0.0601578	3.57708	0.0168175	0.986582	NA	0
4503	ENSMUSG00000085733.1	0.482562	-0.609562	3.57373	-0.170567	0.864564	NA	0
295	ENSMUSG00000097373.1	0.674323	-1.47866	3.57109	-0.414064	0.678827	NA	0
19348	ENSMUSG00000009114.11	0.424024	0.935734	3.56862	0.262212	0.793158	NA	0
1834	ENSMUSG00000035818.7	0.683318	0.981465	3.56601	0.275228	0.783141	NA	0
1700	ENSMUSG00000067860.5	0.74442	-0.570912	3.56319	-0.160225	0.872704	NA	0
16582	ENSMUSG00000090974.1	0.4297	-0.254573	3.56177	-0.0714738	0.943021	NA	0
10158	ENSMUSG00000090631.1	0.465606	1.05948	3.56075	0.297544	0.766051	NA	0
13466	ENSMUSG00000001865.1	0.472291	-0.545246	3.56074	-0.153127	0.878298	NA	0
1871	ENSMUSG00000001131.5	0.516873	0.0751076	3.56057	0.0210943	0.98317	NA	0
1239	ENSMUSG00000086954.1	0.531251	0.0416501	3.55076	0.0117299	0.990641	NA	0
8066	ENSMUSG00000047940.7	0.467593	0.263429	3.54983	0.074209	0.940844	NA	0
15595	ENSMUSG00000009210.4	0.515093	0.0432744	3.54854	0.012195	0.99027	NA	0
1765	ENSMUSG00000085645.1	0.913172	2.03968	3.54574	0.575247	0.565124	NA	0
3262	ENSMUSG00000050761.3	1.26361	0.0572924	3.54568	0.0161584	0.987108	NA	0
9290	ENSMUSG00000038770.11	0.668292	1.3133	3.54456	0.370513	0.711	NA	0
18203	ENSMUSG00000045994.10	0.506809	0.31738	3.54248	0.0895925	0.928611	NA	0
6551	ENSMUSG00000071550.7	0.69284	-0.725013	3.53976	-0.20482	0.837713	NA	0
2259	ENSMUSG00000036412.5	0.433667	0.174511	3.53928	0.0493071	0.960675	NA	0
11758	ENSMUSG00000089739.2	2.42197	-5.92971	3.53915	-1.67546	0.0938433	NA	0
4150	ENSMUSG00000068407.2	0.69152	-1.75977	3.53897	-0.497255	0.619009	NA	0
15621	ENSMUSG00000046924.3	0.574503	2.02665	3.53427	0.573429	0.566354	NA	0
20205	ENSMUSG00000097714.1	1.05989	-2.13323	3.53258	-0.603872	0.545929	NA	0
3956	ENSMUSG00000022097.3	0.590408	1.72122	3.53062	0.487512	0.625896	NA	0
8024	ENSMUSG00000098133.1	0.806961	1.5287	3.52636	0.433505	0.664648	NA	0
14759	ENSMUSG00000072460.5	0.774843	-0.9907	3.5256	-0.281002	0.778709	NA	0
2968	ENSMUSG00000036648.9	0.917824	0.0494617	3.52284	0.0140403	0.988798	NA	0
408	ENSMUSG00000085074.1	0.438872	0.00362539	3.51789	0.00103056	0.999178	NA	0
4148	ENSMUSG00000035896.4	0.705737	0.720962	3.51554	0.205078	0.837511	NA	0
7238	ENSMUSG00000045835.3	0.404353	-0.262652	3.5149	-0.0747252	0.940433	NA	0
233	ENSMUSG00000086125.1	0.483217	-0.261157	3.5108	-0.0743866	0.940703	NA	0
7317	ENSMUSG00000036196.9	0.466306	0.914406	3.50701	0.260737	0.794296	NA	0
9285	ENSMUSG00000063548.2	0.726063	1.44714	3.49471	0.414094	0.678805	NA	0
1273	ENSMUSG00000085165.1	0.699896	1.64467	3.49284	0.470869	0.637734	NA	0
4135	ENSMUSG00000068392.2	0.609829	-1.51297	3.49223	-0.43324	0.664841	NA	0
6643	ENSMUSG00000085927.1	1.22609	2.05291	3.49103	0.588052	0.556497	NA	0
12147	ENSMUSG00000053583.3	0.953293	0.697391	3.49066	0.199788	0.841647	NA	0
4366	ENSMUSG00000031736.4	0.821545	2.15134	3.49039	0.616362	0.537656	NA	0
8679	ENSMUSG00000067173.2	0.518679	0.0472355	3.48889	0.0135388	0.989198	NA	0
15628	ENSMUSG00000090662.2	1.00791	0.634183	3.48795	0.181821	0.855723	NA	0
15149	ENSMUSG00000046733.7	0.529538	-0.0732049	3.48745	-0.020991	0.983253	NA	0
6476	ENSMUSG00000072720.3	0.516503	1.37573	3.48317	0.394966	0.692868	NA	0
12780	ENSMUSG00000078881.4	19.1021	4.80889	3.4809	1.38151	0.167123	NA	0
2993	ENSMUSG00000099104.1	0.514684	0.79791	3.47986	0.229294	0.818641	NA	0
8386	ENSMUSG00000027876.4	0.494775	-0.133166	3.47811	-0.038287	0.969459	NA	0
15807	ENSMUSG00000055780.4	0.361745	0.519708	3.47765	0.149442	0.881205	NA	0
6962	ENSMUSG00000029054.2	0.457321	-1.18915	3.47712	-0.341992	0.732357	NA	0
1255	ENSMUSG00000086646.1	0.59547	0.0829382	3.47163	0.0238903	0.98094	NA	0
289	ENSMUSG00000051805.1	0.530283	0.707623	3.47087	0.203875	0.838451	NA	0
15258	ENSMUSG00000074678.1	0.676446	1.63544	3.46473	0.472025	0.636909	NA	0
15081	ENSMUSG00000079852.4	0.625383	0.0601578	3.45924	0.0173905	0.986125	NA	0
10397	ENSMUSG00000028441.6	0.787451	-2.85693	3.45895	-0.825952	0.408832	NA	0
9934	ENSMUSG00000044628.4	0.740832	2.04272	3.4518	0.591785	0.553995	NA	0
5186	ENSMUSG00000048982.2	0.536709	0.330928	3.45132	0.0958845	0.923612	NA	0
5233	ENSMUSG00000035560.4	0.382587	0.0639135	3.45028	0.0185241	0.985221	NA	0
15840	ENSMUSG00000030873.8	0.446686	0.819139	3.43968	0.238144	0.811769	NA	0
14505	ENSMUSG00000024459.12	0.630195	0.10645	3.43873	0.0309562	0.975304	NA	0
4117	ENSMUSG00000087666.2	0.549069	-1.0775	3.43719	-0.313482	0.753914	NA	0
10539	ENSMUSG00000030606.7	0.488277	-0.511502	3.43596	-0.148867	0.881658	NA	0
10022	ENSMUSG00000034648.8	0.437009	0.808202	3.43335	0.235397	0.8139	NA	0
2345	ENSMUSG00000044719.4	0.465172	0.756077	3.42858	0.220522	0.825465	NA	0
18537	ENSMUSG00000074259.4	0.697823	1.76904	3.42692	0.516219	0.605701	NA	0
19427	ENSMUSG00000061780.5	0.540548	-0.986578	3.42495	-0.288056	0.773304	NA	0
1546	ENSMUSG00000031283.9	0.662273	-0.147647	3.42116	-0.043157	0.965576	NA	0
7762	ENSMUSG00000093996.1	0.819081	0.126357	3.41959	0.0369508	0.970524	NA	0
14461	ENSMUSG00000039385.4	0.437694	0.640694	3.4171	0.187497	0.851271	NA	0
14279	ENSMUSG00000003309.7	0.571129	0.955087	3.4131	0.27983	0.779608	NA	0
8791	ENSMUSG00000087217.1	0.662731	0.0880583	3.4128	0.0258023	0.979415	NA	0
13863	ENSMUSG00000074596.3	0.659034	2.10133	3.4119	0.615883	0.537972	NA	0
8684	ENSMUSG00000093619.1	0.644155	0.630057	3.40916	0.184813	0.853376	NA	0
12550	ENSMUSG00000032021.7	0.627341	0.0765801	3.407	0.0224773	0.982067	NA	0
981	ENSMUSG00000085389.1	0.798112	1.38238	3.40437	0.406061	0.684698	NA	0
8808	ENSMUSG00000066009.8	0.547504	0.0435567	3.40331	0.0127983	0.989789	NA	0
11632	ENSMUSG00000092572.1	0.60969	0.666133	3.4033	0.195732	0.84482	NA	0
3191	ENSMUSG00000079620.7	0.425103	-2.10436	3.40125	-0.618702	0.536113	NA	0
1206	ENSMUSG00000087004.1	0.523942	1.25806	3.39954	0.370069	0.711331	NA	0
14666	ENSMUSG00000085197.1	0.705868	0.000819505	3.39791	0.000241179	0.999808	NA	0
2130	ENSMUSG00000093662.1	20.8864	-3.23505	3.39709	-0.952301	0.340944	NA	0
3978	ENSMUSG00000046204.7	0.55412	-0.73857	3.39548	-0.217516	0.827806	NA	0
1514	ENSMUSG00000041020.8	0.629738	0.448815	3.393	0.132277	0.894765	NA	0
4093	ENSMUSG00000022209.6	0.523182	1.07013	3.38963	0.315706	0.752226	NA	0
6863	ENSMUSG00000094035.1	0.584377	1.07366	3.38601	0.317086	0.751178	NA	0
10619	ENSMUSG00000085869.1	0.549298	-0.53347	3.38575	-0.157563	0.874801	NA	0
5281	ENSMUSG00000092176.1	1.00535	-3.99828	3.38535	-1.18105	0.237581	NA	0
3909	ENSMUSG00000095959.1	0.569549	0.775602	3.38139	0.229374	0.818578	NA	0
18369	ENSMUSG00000052221.7	0.509432	-0.613235	3.38052	-0.181403	0.856052	NA	0
12367	ENSMUSG00000086035.1	0.584653	1.76779	3.37821	0.523292	0.600771	NA	0
14856	ENSMUSG00000091475.2	0.570931	0.644168	3.37762	0.190716	0.848748	NA	0
17949	ENSMUSG00000092329.1	37.8101	-6.82631	3.3758	-2.02213	0.0431628	0.379181	0
9265	ENSMUSG00000044434.2	0.883743	3.11617	3.37428	0.923508	0.355743	NA	0
13268	ENSMUSG00000027233.4	0.552794	0.633087	3.37339	0.187671	0.851135	NA	0
20423	ENSMUSG00000013415.3	0.422733	1.54132	3.37231	0.457051	0.647634	NA	0
1623	ENSMUSG00000009670.5	0.593496	1.6301	3.36952	0.483778	0.628544	NA	0
7236	ENSMUSG00000078597.2	1.11248	-3.72522	3.36751	-1.10623	0.268629	NA	0
2536	ENSMUSG00000062591.5	0.489352	0.403502	3.36658	0.119855	0.904598	NA	0
15337	ENSMUSG00000032268.7	0.56296	1.88557	3.36621	0.560145	0.57538	NA	0
8	ENSMUSG00000084963.1	0.492896	-0.743809	3.36502	-0.221042	0.82506	NA	0
19122	ENSMUSG00000096204.1	0.651301	-0.946411	3.36253	-0.281458	0.778359	NA	0
14992	ENSMUSG00000049916.9	0.550671	0.0732406	3.36129	0.0217894	0.982616	NA	0
719	ENSMUSG00000052281.8	0.639382	2.15575	3.35509	0.642532	0.520528	NA	0
11403	ENSMUSG00000000308.8	0.931741	2.85629	3.35374	0.851674	0.394395	NA	0
12286	ENSMUSG00000024798.9	0.618553	-0.835015	3.35266	-0.249061	0.803314	NA	0
13818	ENSMUSG00000060402.6	0.622791	-0.356933	3.35088	-0.106519	0.91517	NA	0
14124	ENSMUSG00000016349.10	0.505874	0.996794	3.34994	0.297556	0.766042	NA	0
20193	ENSMUSG00000022085.3	0.468652	0.0739039	3.34906	0.022067	0.982394	NA	0
15617	ENSMUSG00000015001.11	0.651957	1.80531	3.34674	0.539423	0.589595	NA	0
6107	ENSMUSG00000000182.7	0.574993	0.0474065	3.34535	0.0141709	0.988694	NA	0
6624	ENSMUSG00000034883.8	0.878181	0.143396	3.34416	0.0428796	0.965798	NA	0
11094	ENSMUSG00000085347.1	0.644083	1.4887	3.34346	0.445257	0.656134	NA	0
240	ENSMUSG00000085423.1	0.881573	2.47985	3.34121	0.742199	0.457967	NA	0
5696	ENSMUSG00000039095.7	0.411182	0.857968	3.3402	0.256861	0.797286	NA	0
19310	ENSMUSG00000060843.5	0.620985	0.245426	3.33945	0.073493	0.941414	NA	0
19792	ENSMUSG00000010825.11	0.409051	0.057542	3.33782	0.0172394	0.986246	NA	0
5911	ENSMUSG00000047501.2	0.492778	0.308254	3.32848	0.0926111	0.926212	NA	0
5453	ENSMUSG00000094262.1	0.981462	-0.87533	3.32432	-0.263311	0.792311	NA	0
164	ENSMUSG00000096965.1	1.03514	2.20733	3.32097	0.664665	0.506265	NA	0
5296	ENSMUSG00000086872.1	0.666369	1.76685	3.31546	0.532912	0.594095	NA	0
19654	ENSMUSG00000020177.6	0.585524	1.66135	3.31386	0.501333	0.616137	NA	0
16243	ENSMUSG00000070369.7	0.782103	-2.67374	3.31319	-0.806998	0.419667	NA	0
1683	ENSMUSG00000072479.4	0.966153	1.56585	3.30789	0.473369	0.63595	NA	0
1660	ENSMUSG00000079531.1	1.6039	-3.35063	3.30771	-1.01298	0.311071	NA	0
1648	ENSMUSG00000035491.5	0.860971	0.0477461	3.30523	0.0144456	0.988474	NA	0
12949	ENSMUSG00000097262.1	0.593367	-1.15947	3.29987	-0.351368	0.725313	NA	0
4924	ENSMUSG00000063130.3	0.609207	0.0591517	3.2936	0.0179596	0.985671	NA	0
1429	ENSMUSG00000087514.1	0.787318	1.49007	3.29195	0.452641	0.650807	NA	0
2070	ENSMUSG00000046683.10	0.89023	-1.58006	3.29161	-0.480029	0.631207	NA	0
4908	ENSMUSG00000021148.5	0.962871	-0.474366	3.28679	-0.144325	0.885244	NA	0
14890	ENSMUSG00000018698.9	0.789484	-1.41864	3.28611	-0.431708	0.665953	NA	0
16993	ENSMUSG00000097736.1	0.606929	-0.253644	3.28231	-0.077276	0.938404	NA	0
1160	ENSMUSG00000096972.1	441.164	-2.09747	3.28127	-0.639224	0.522677	0.893929	0
8047	ENSMUSG00000035407.8	0.421833	-0.372337	3.28106	-0.113481	0.909649	NA	0
8102	ENSMUSG00000037994.8	0.510895	-0.356736	3.2779	-0.10883	0.913337	NA	0
4864	ENSMUSG00000078139.3	0.838737	-0.96319	3.26684	-0.294838	0.768117	NA	0
1980	ENSMUSG00000051255.5	1.17243	-3.98244	3.26417	-1.22005	0.222447	NA	0
1416	ENSMUSG00000054006.8	0.651951	1.51333	3.26356	0.463705	0.642859	NA	0
3543	ENSMUSG00000091271.1	0.841548	1.13705	3.26346	0.348417	0.727527	NA	0
10886	ENSMUSG00000035352.3	0.653888	-0.736183	3.26274	-0.225633	0.821487	NA	0
15738	ENSMUSG00000049350.5	1.48504	0.0635846	3.2617	0.0194943	0.984447	NA	0
4842	ENSMUSG00000053216.8	0.566374	-1.06445	3.2616	-0.326358	0.744154	NA	0
15410	ENSMUSG00000078955.3	0.765576	3.17538	3.26095	0.973761	0.330175	NA	0
7828	ENSMUSG00000028264.10	0.766832	2.73332	3.26024	0.838379	0.401818	NA	0
4170	ENSMUSG00000036242.8	0.506975	-0.195761	3.26006	-0.0600482	0.952117	NA	0
8062	ENSMUSG00000054204.6	0.509458	0.40244	3.25957	0.123464	0.901739	NA	0
3397	ENSMUSG00000086523.1	0.60656	1.24301	3.25644	0.381707	0.702678	NA	0
16065	ENSMUSG00000030713.5	0.472092	-0.489016	3.25452	-0.150258	0.880561	NA	0
3591	ENSMUSG00000056656.5	0.685371	0.157855	3.25149	0.0485486	0.961279	NA	0
14365	ENSMUSG00000091794.1	0.52638	0.757112	3.25023	0.232941	0.815807	NA	0
42	ENSMUSG00000084907.1	0.684664	2.06117	3.2458	0.635027	0.525411	NA	0
13482	ENSMUSG00000074595.3	0.628941	-1.27127	3.24557	-0.391694	0.695284	NA	0
191	ENSMUSG00000090257.1	0.614623	0.603786	3.24499	0.186067	0.852392	NA	0
14284	ENSMUSG00000076434.3	0.71287	0.740273	3.24451	0.228162	0.81952	NA	0
1072	ENSMUSG00000085522.1	0.655676	0.00913247	3.24392	0.00281526	0.997754	NA	0
7879	ENSMUSG00000097089.1	0.770241	1.12692	3.24069	0.347741	0.728034	NA	0
6377	ENSMUSG00000086876.1	0.850701	0.663277	3.23918	0.204767	0.837754	NA	0
10934	ENSMUSG00000096985.1	0.742002	-0.96138	3.23892	-0.296821	0.766603	NA	0
4115	ENSMUSG00000087265.1	0.684316	-1.73023	3.23392	-0.535027	0.592631	NA	0
2277	ENSMUSG00000097851.1	0.728093	1.17652	3.22946	0.364309	0.715627	NA	0
9597	ENSMUSG00000097420.1	0.728093	1.17652	3.22946	0.364309	0.715627	NA	0
12194	ENSMUSG00000038255.6	0.463119	0.611107	3.2289	0.189262	0.849888	NA	0
2947	ENSMUSG00000054034.4	1.34366	-0.769467	3.22269	-0.238765	0.811287	NA	0
6540	ENSMUSG00000051257.3	0.614707	0.663108	3.22206	0.205802	0.836945	NA	0
8603	ENSMUSG00000087530.1	0.898588	-3.16914	3.21943	-0.984378	0.32493	NA	0
2874	ENSMUSG00000034039.7	0.52228	0.474134	3.21905	0.14729	0.882903	NA	0
8361	ENSMUSG00000075599.3	1.07831	-0.922437	3.21893	-0.286566	0.774445	NA	0
9034	ENSMUSG00000021301.8	0.844854	-1.399	3.21795	-0.434749	0.663744	NA	0
9382	ENSMUSG00000097103.1	0.601382	0.0551924	3.21591	0.0171623	0.986307	NA	0
15865	ENSMUSG00000049123.9	0.641271	2.65192	3.21521	0.824804	0.409483	NA	0
7892	ENSMUSG00000097774.1	0.48737	0.331896	3.21392	0.103268	0.91775	NA	0
20125	ENSMUSG00000020905.5	0.736201	0.197724	3.20982	0.0615998	0.950882	NA	0
15930	ENSMUSG00000094212.2	1.03693	0.098172	3.20672	0.0306145	0.975577	NA	0
17840	ENSMUSG00000013158.5	0.543278	0.130098	3.20598	0.0405798	0.967631	NA	0
4278	ENSMUSG00000021879.6	0.442228	-0.225736	3.20592	-0.0704122	0.943866	NA	0
4192	ENSMUSG00000047222.6	1.06452	0.70101	3.20588	0.218664	0.826912	NA	0
20616	ENSMUSG00000020722.5	0.626665	0.0270071	3.2019	0.00843473	0.99327	NA	0
627	ENSMUSG00000085638.1	0.687017	1.2601	3.20118	0.393638	0.693848	NA	0
849	ENSMUSG00000090151.1	0.893668	0.967608	3.20027	0.302352	0.762384	NA	0
19353	ENSMUSG00000086068.1	0.674611	1.55263	3.19992	0.485209	0.627528	NA	0
12839	ENSMUSG00000086504.1	0.761066	2.3008	3.19731	0.719606	0.471767	NA	0
18734	ENSMUSG00000074139.2	0.783808	-0.907886	3.1972	-0.283963	0.776439	NA	0
2012	ENSMUSG00000024681.5	1.77925	0.0601578	3.1968	0.0188181	0.984986	NA	0
10633	ENSMUSG00000087596.1	0.87894	0.662421	3.19622	0.207252	0.835813	NA	0
13846	ENSMUSG00000076749.1	1.00367	2.98766	3.19073	0.936356	0.34909	NA	0
9721	ENSMUSG00000047976.3	0.709303	0.0358127	3.18653	0.0112388	0.991033	NA	0
2247	ENSMUSG00000041789.6	0.855437	1.37199	3.18631	0.430588	0.666768	NA	0
989	ENSMUSG00000086978.1	0.511335	0.65627	3.18436	0.206092	0.836719	NA	0
8462	ENSMUSG00000020062.6	0.617438	0.526031	3.18239	0.165294	0.868712	NA	0
1973	ENSMUSG00000086028.1	0.702937	1.62362	3.18026	0.51053	0.60968	NA	0
1294	ENSMUSG00000097235.1	0.977161	-2.42727	3.17975	-0.763352	0.445253	NA	0
17874	ENSMUSG00000035916.6	0.476114	-0.316725	3.17847	-0.099647	0.920625	NA	0
1219	ENSMUSG00000085640.1	0.658043	2.12371	3.17811	0.668232	0.503985	NA	0
12549	ENSMUSG00000023935.9	0.686508	-0.535706	3.17672	-0.168635	0.866084	NA	0
1309	ENSMUSG00000085358.1	0.776101	-0.86876	3.17613	-0.273528	0.784448	NA	0
14451	ENSMUSG00000074604.3	1.13083	1.35036	3.17546	0.425247	0.670657	NA	0
14278	ENSMUSG00000018916.5	0.698206	0.0995637	3.17505	0.0313581	0.974984	NA	0
16566	ENSMUSG00000031070.9	0.532353	0.349577	3.17494	0.110105	0.912326	NA	0
19644	ENSMUSG00000020151.10	0.919873	0.801851	3.17351	0.25267	0.800524	NA	0
16723	ENSMUSG00000020870.6	0.675545	-0.570119	3.17038	-0.179827	0.857289	NA	0
1184	ENSMUSG00000085538.1	0.634292	1.6085	3.17037	0.507355	0.611906	NA	0
13606	ENSMUSG00000089854.1	0.826657	-0.925285	3.1678	-0.292091	0.770217	NA	0
8418	ENSMUSG00000079494.1	0.850073	0.0473219	3.16483	0.0149524	0.98807	NA	0
14125	ENSMUSG00000066867.5	0.64437	-0.224987	3.16462	-0.0710943	0.943323	NA	0
3086	ENSMUSG00000091243.1	0.515702	0.566551	3.16287	0.179126	0.857839	NA	0
11076	ENSMUSG00000025889.7	0.742378	1.85161	3.16205	0.585573	0.558162	NA	0
4466	ENSMUSG00000021662.9	0.535697	-0.774411	3.16153	-0.244948	0.806496	NA	0
20103	ENSMUSG00000090173.2	0.714618	0.066593	3.16029	0.0210718	0.983188	NA	0
16711	ENSMUSG00000044694.1	0.887139	1.02419	3.15664	0.324456	0.745593	NA	0
1339	ENSMUSG00000087268.1	1.00188	0.0815931	3.15271	0.0258803	0.979353	NA	0
11840	ENSMUSG00000094924.1	0.587358	-0.550912	3.15268	-0.174744	0.86128	NA	0
18525	ENSMUSG00000085519.1	0.785155	-0.864597	3.15157	-0.274339	0.783824	NA	0
977	ENSMUSG00000084789.1	0.747303	0.0491464	3.14978	0.0156031	0.987551	NA	0
1496	ENSMUSG00000031377.5	0.70376	-0.497086	3.14776	-0.157917	0.874522	NA	0
9013	ENSMUSG00000055937.1	0.57101	0.0551306	3.14281	0.0175418	0.986004	NA	0
602	ENSMUSG00000097720.1	0.55064	0.624122	3.14243	0.198611	0.842567	NA	0
18350	ENSMUSG00000025333.4	0.746945	-0.0473732	3.14194	-0.0150777	0.98797	NA	0
2006	ENSMUSG00000044441.2	0.719276	1.49704	3.13849	0.476993	0.633367	NA	0
3603	ENSMUSG00000090429.2	0.74305	0.0522212	3.13784	0.0166424	0.986722	NA	0
11044	ENSMUSG00000025946.7	0.700666	-1.13754	3.13651	-0.362678	0.716845	NA	0
16263	ENSMUSG00000078497.3	1.24583	-0.863881	3.13176	-0.275845	0.782667	NA	0
[truncated: 18,846 more rows]

## Sheet: sifnificant
serial	row	baseMean	log2FoldChange	lfcSE	stat	pvalue	padj
11624	ENSMUSG00000026950.10	1300.37	-2.0253	0.202825	-9.98545	1.76495e-23	2.39503e-19
8745	ENSMUSG00000038092.5	106.199	-5.46025	0.562215	-9.71204	2.67909e-22	1.81776e-18
1913	ENSMUSG00000062624.5	6381.89	-1.69624	0.190265	-8.91514	4.87208e-19	2.2038e-15
18632	ENSMUSG00000041567.3	283.007	-2.71582	0.354382	-7.66353	1.80894e-14	6.13683e-11
15447	ENSMUSG00000070811.5	9972.95	1.58821	0.215915	7.35569	1.89938e-13	5.15493e-10
14692	ENSMUSG00000068877.6	2809.6	-2.14454	0.29819	-7.19184	6.39233e-13	1.44573e-09
15450	ENSMUSG00000074375.2	324.611	2.44201	0.357071	6.83901	7.97413e-12	1.54584e-08
14459	ENSMUSG00000057425.3	349.084	-2.34888	0.366191	-6.41436	1.41417e-10	2.39879e-07
7545	ENSMUSG00000066154.5	28774.3	-1.67739	0.269457	-6.22508	4.81324e-10	6.53156e-07
8906	ENSMUSG00000078683.3	17208.3	-1.97847	0.317294	-6.23545	4.50494e-10	6.53156e-07
722	ENSMUSG00000000031.9	3403.82	-4.102	0.680128	-6.03122	1.62727e-09	2.00745e-06
4688	ENSMUSG00000056749.7	1163.44	-2.16154	0.360035	-6.00368	1.92896e-09	2.18133e-06
6076	ENSMUSG00000039519.6	681.833	-1.7673	0.306455	-5.76692	8.07315e-09	8.42713e-06
2064	ENSMUSG00000075044.5	544.236	1.69065	0.295987	5.71192	1.11709e-08	1.01663e-05
2065	ENSMUSG00000067656.7	1985.26	1.10925	0.194234	5.71091	1.12376e-08	1.01663e-05
7351	ENSMUSG00000029656.7	6498.17	-0.914028	0.163185	-5.60119	2.12884e-08	1.69931e-05
10237	ENSMUSG00000015090.7	117.522	-2.30665	0.411308	-5.60808	2.04582e-08	1.69931e-05
19688	ENSMUSG00000040441.8	152.224	1.52954	0.277772	5.50646	3.66115e-08	2.7601e-05
20508	ENSMUSG00000022415.6	34.7436	3.16062	0.575941	5.48774	4.07097e-08	2.90753e-05
20596	ENSMUSG00000030257.10	168.196	-1.8324	0.335662	-5.45907	4.78644e-08	3.2476e-05
14087	ENSMUSG00000094786.1	338.997	2.14513	0.396711	5.40728	6.39893e-08	3.94698e-05
15448	ENSMUSG00000078798.3	13446.9	2.79421	0.516008	5.41506	6.12697e-08	3.94698e-05
2801	ENSMUSG00000024014.6	502.482	-1.27656	0.236711	-5.39292	6.93234e-08	4.09008e-05
3642	ENSMUSG00000022579.4	534.871	1.1354	0.21223	5.34987	8.80169e-08	4.60008e-05
6999	ENSMUSG00000063954.6	1732.57	-0.859887	0.160463	-5.3588	8.37775e-08	4.60008e-05
11807	ENSMUSG00000063730.7	1956.67	-0.932641	0.174338	-5.34962	8.81371e-08	4.60008e-05
4198	ENSMUSG00000072664.4	2937.29	-0.787678	0.149194	-5.27957	1.29485e-07	6.50784e-05
12931	ENSMUSG00000054855.7	622.311	-1.18672	0.22808	-5.20308	1.96016e-07	9.49977e-05
4768	ENSMUSG00000021416.5	234.121	-1.56432	0.30619	-5.10901	3.23857e-07	0.000151543
12035	ENSMUSG00000068205.8	154.343	1.41325	0.279009	5.06523	4.07898e-07	0.000184506
17810	ENSMUSG00000069922.5	21710.2	-1.14193	0.227419	-5.02127	5.133e-07	0.000224693
17442	ENSMUSG00000050440.7	11895.2	-1.58295	0.316207	-5.00607	5.55525e-07	0.000235577
4899	ENSMUSG00000057069.6	1886.34	-0.698143	0.140372	-4.97352	6.57493e-07	0.000270369
8797	ENSMUSG00000062515.2	178.627	1.39955	0.285195	4.90735	9.23129e-07	0.000368437
18262	ENSMUSG00000001946.7	316.279	1.04232	0.2136	4.87979	1.06198e-06	0.000411745
5551	ENSMUSG00000001119.7	170.27	1.35181	0.277651	4.86872	1.12326e-06	0.000423407
3016	ENSMUSG00000023800.8	146.879	-1.35611	0.280138	-4.84088	1.29267e-06	0.000461618
11980	ENSMUSG00000037035.5	75.4466	2.37977	0.491537	4.84149	1.2887e-06	0.000461618
6673	ENSMUSG00000020926.10	225.306	1.71592	0.355151	4.83151	1.35499e-06	0.000471468
13258	ENSMUSG00000060227.9	179.144	1.1916	0.249243	4.78088	1.74525e-06	0.000592077
3870	ENSMUSG00000032849.7	206.842	1.84451	0.389185	4.73941	2.14341e-06	0.000654801
7671	ENSMUSG00000026921.12	845.574	0.893743	0.188682	4.73678	2.17141e-06	0.000654801
8036	ENSMUSG00000020357.3	721.991	0.848677	0.179094	4.73873	2.1506e-06	0.000654801
13353	ENSMUSG00000004655.5	4828.18	0.886646	0.186808	4.74631	2.07166e-06	0.000654801
15795	ENSMUSG00000091867.1	5145.21	1.13804	0.240162	4.73863	2.15166e-06	0.000654801
20569	ENSMUSG00000056938.10	1418.48	0.968141	0.206583	4.68646	2.7797e-06	0.000820012
3829	ENSMUSG00000022149.11	9729.73	-0.896852	0.193134	-4.64368	3.42265e-06	0.000876327
5032	ENSMUSG00000072849.4	16668.5	-3.43086	0.738062	-4.64847	3.3441e-06	0.000876327
8154	ENSMUSG00000045392.5	202.406	-1.19501	0.257152	-4.64709	3.3665e-06	0.000876327
9747	ENSMUSG00000025656.11	129.442	1.5841	0.340333	4.65455	3.24692e-06	0.000876327
12556	ENSMUSG00000057103.10	4164.09	-0.783273	0.168517	-4.64804	3.35101e-06	0.000876327
14400	ENSMUSG00000025969.9	1066.1	0.920136	0.197306	4.66349	3.10887e-06	0.000876327
20267	ENSMUSG00000096115.1	294.386	9.89588	2.12077	4.66617	3.06872e-06	0.000876327
8048	ENSMUSG00000070810.4	109.704	1.49464	0.322164	4.63938	3.49458e-06	0.000878175
10233	ENSMUSG00000028766.4	432.902	0.960907	0.208177	4.61583	3.91536e-06	0.000953122
20824	ENSMUSG00000020672.7	247.578	-1.3002	0.28174	-4.61488	3.9333e-06	0.000953122
13556	ENSMUSG00000074743.3	124.924	1.59302	0.347543	4.58366	4.56897e-06	0.00108774
7067	ENSMUSG00000020439.11	118.245	1.38969	0.303843	4.57373	4.79115e-06	0.00112096
2154	ENSMUSG00000042041.6	381.354	1.16003	0.255047	4.54832	5.40764e-06	0.00115004
5161	ENSMUSG00000021127.6	2506.31	-1.01949	0.223886	-4.5536	5.27353e-06	0.00115004
5824	ENSMUSG00000038587.8	295.404	0.982078	0.215993	4.54681	5.44645e-06	0.00115004
9024	ENSMUSG00000035031.9	8296.41	-1.0832	0.23738	-4.56316	5.03892e-06	0.00115004
10538	ENSMUSG00000030483.8	3557.66	3.09265	0.678383	4.55886	5.14329e-06	0.00115004
11996	ENSMUSG00000042328.7	356.95	-0.92582	0.203727	-4.54442	5.50865e-06	0.00115004
20744	ENSMUSG00000028036.5	58.4104	2.58146	0.56683	4.5542	5.25851e-06	0.00115004
18143	ENSMUSG00000024694.3	2032.85	-1.04978	0.231698	-4.53082	5.87539e-06	0.00120801
13574	ENSMUSG00000028003.6	809.619	1.56359	0.347588	4.49842	6.84608e-06	0.00138659
4070	ENSMUSG00000047153.3	1326.68	-1.08692	0.242831	-4.47603	7.60421e-06	0.00151749
12063	ENSMUSG00000026399.6	843.624	0.78048	0.174958	4.46097	8.15903e-06	0.00155941
15951	ENSMUSG00000054942.7	72.4108	1.66957	0.3741	4.4629	8.08572e-06	0.00155941
18161	ENSMUSG00000037797.8	3080.73	-0.86969	0.194706	-4.46669	7.94405e-06	0.00155941
1916	ENSMUSG00000003053.11	52952.5	1.18267	0.266076	4.44484	8.79591e-06	0.00164525
16445	ENSMUSG00000049580.6	1054.82	2.64221	0.594622	4.4435	8.85065e-06	0.00164525
4894	ENSMUSG00000005397.7	645.047	1.02377	0.231788	4.41685	1.0015e-05	0.00181206
14462	ENSMUSG00000062181.8	9554.64	-1.18389	0.268033	-4.41697	1.00094e-05	0.00181206
11297	ENSMUSG00000023031.7	643.021	-1.27921	0.290441	-4.40438	1.06088e-05	0.00186963
19742	ENSMUSG00000018166.8	6357.82	-1.02205	0.232003	-4.40535	1.05615e-05	0.00186963
3836	ENSMUSG00000022181.9	550.397	-1.0154	0.231572	-4.38482	1.16082e-05	0.00201953
5735	ENSMUSG00000029648.7	446.786	0.8705	0.200956	4.3318	1.47894e-05	0.00254041
11545	ENSMUSG00000022358.6	189.713	-1.30727	0.302296	-4.32446	1.52908e-05	0.00256168
16094	ENSMUSG00000039457.3	709.656	1.13023	0.261291	4.32556	1.52142e-05	0.00256168
7865	ENSMUSG00000002058.7	161.057	1.14897	0.266534	4.31078	1.62678e-05	0.00269212
7472	ENSMUSG00000038007.8	492.649	1.0984	0.255182	4.30437	1.6746e-05	0.00273787
10266	ENSMUSG00000026678.5	1674.74	0.715363	0.166984	4.28403	1.8354e-05	0.00296505
10696	ENSMUSG00000031503.7	807.586	0.937409	0.219175	4.27698	1.89445e-05	0.00298927
12120	ENSMUSG00000086995.1	434.97	-1.66658	0.38943	-4.27953	1.87289e-05	0.00298927
19029	ENSMUSG00000040624.11	240.762	0.950269	0.222959	4.26209	2.02525e-05	0.00315892
10218	ENSMUSG00000024292.8	9211.43	-1.07766	0.253106	-4.25774	2.06502e-05	0.00318436
2755	ENSMUSG00000039656.10	723.568	-0.83941	0.19751	-4.24996	2.1381e-05	0.00322379
15891	ENSMUSG00000022150.10	436.473	0.872321	0.205209	4.25089	2.12924e-05	0.00322379
14638	ENSMUSG00000052302.5	312.389	-1.048	0.247275	-4.2382	2.25321e-05	0.00336001
13657	ENSMUSG00000006777.7	54.2373	2.27525	0.538362	4.22626	2.3761e-05	0.00346707
15443	ENSMUSG00000078799.4	1262.44	2.16816	0.512914	4.22714	2.3668e-05	0.00346707
5934	ENSMUSG00000062410.8	3041.88	-0.809084	0.191651	-4.22166	2.42512e-05	0.00350094
9139	ENSMUSG00000026837.9	336.094	1.17804	0.280584	4.19852	2.68671e-05	0.00381686
10760	ENSMUSG00000003518.7	1281.2	0.631387	0.150424	4.19738	2.70021e-05	0.00381686
10999	ENSMUSG00000041992.8	336.959	0.936188	0.223549	4.18783	2.8163e-05	0.00393991
18002	ENSMUSG00000026768.4	302.821	0.839721	0.201075	4.17616	2.96476e-05	0.00410528
12607	ENSMUSG00000029163.7	635.163	0.80512	0.193358	4.16389	3.12872e-05	0.00428856
14654	ENSMUSG00000040127.7	1985.11	-0.925587	0.222743	-4.15541	3.24711e-05	0.00440632
6166	ENSMUSG00000063590.3	66.6383	-1.7315	0.417082	-4.15146	3.30367e-05	0.0044387
3226	ENSMUSG00000022871.6	11037.5	-0.857385	0.207029	-4.14137	3.45239e-05	0.00454843
3489	ENSMUSG00000034333.9	768.906	1.19189	0.287697	4.14286	3.42997e-05	0.00454843
7543	ENSMUSG00000066153.2	82.1166	-1.51395	0.366751	-4.128	3.65928e-05	0.00477465
10121	ENSMUSG00000024754.6	1121.09	0.717556	0.174089	4.12178	3.7595e-05	0.00485871
4099	ENSMUSG00000041293.5	359.722	-1.54053	0.374851	-4.10972	3.96139e-05	0.00497741
9357	ENSMUSG00000022797.9	2162.46	1.11201	0.270481	4.11124	3.93532e-05	0.00497741
17098	ENSMUSG00000037606.11	89.6203	1.83635	0.44652	4.11258	3.91263e-05	0.00497741
8754	ENSMUSG00000026938.10	857.469	0.8213	0.200484	4.09659	4.1928e-05	0.00521984
6570	ENSMUSG00000006218.4	103.897	1.23717	0.303255	4.07963	4.51082e-05	0.00556471
9895	ENSMUSG00000040918.6	4592.23	-0.714116	0.175359	-4.07231	4.65485e-05	0.00563984
13787	ENSMUSG00000027435.8	502.251	0.811051	0.199143	4.0727	4.64719e-05	0.00563984
8014	ENSMUSG00000039167.7	1044.82	0.806713	0.198746	4.05902	4.92798e-05	0.00591794
9368	ENSMUSG00000017309.5	463.572	0.80103	0.197465	4.05658	4.97974e-05	0.00592764
1925	ENSMUSG00000056999.8	4050.33	-0.619735	0.153354	-4.04121	5.31761e-05	0.00622069
13861	ENSMUSG00000017723.5	118.261	1.70807	0.422469	4.04307	5.27564e-05	0.00622069
9078	ENSMUSG00000052921.7	195.022	1.10783	0.274363	4.03782	5.39512e-05	0.00625742
19439	ENSMUSG00000004665.4	148.042	1.19945	0.297478	4.03207	5.52881e-05	0.00635813
20820	ENSMUSG00000020674.10	558.12	0.897597	0.223315	4.01942	5.8341e-05	0.00665284
20471	ENSMUSG00000004044.9	177.328	1.01236	0.252058	4.01639	5.90971e-05	0.00668289
11150	ENSMUSG00000038776.7	8614.97	0.6662	0.166447	4.00248	6.26829e-05	0.00702981
6995	ENSMUSG00000031668.8	727.675	-0.639987	0.160539	-3.98648	6.70607e-05	0.00745913
16899	ENSMUSG00000047407.11	392.869	-0.954909	0.240308	-3.97369	7.07682e-05	0.00780752
1750	ENSMUSG00000016239.5	208.235	-1.25372	0.315861	-3.96922	7.21083e-05	0.00782808
3631	ENSMUSG00000034429.8	770.275	-0.924041	0.232741	-3.97024	7.17989e-05	0.00782808
2071	ENSMUSG00000053080.9	97.5488	1.2187	0.307229	3.96675	7.28589e-05	0.00784678
14300	ENSMUSG00000052974.7	14076.8	-0.728134	0.183782	-3.96193	7.43453e-05	0.00794382
13179	ENSMUSG00000050199.7	3313.61	-0.541729	0.136882	-3.95764	7.56936e-05	0.0079944
13827	ENSMUSG00000017868.10	2009.15	0.696144	0.175941	3.95669	7.59969e-05	0.0079944
11513	ENSMUSG00000022347.7	4764.1	-4.55933	1.15576	-3.94488	7.98397e-05	0.00833404
1927	ENSMUSG00000067279.2	2882.76	-1.1554	0.29306	-3.94254	8.06236e-05	0.00834406
19160	ENSMUSG00000039485.6	95.826	-1.48831	0.377654	-3.94093	8.11655e-05	0.00834406
20688	ENSMUSG00000025577.7	268.492	-1.21088	0.307602	-3.93653	8.26692e-05	0.00843474
13481	ENSMUSG00000085091.1	167.388	1.90012	0.483327	3.93133	8.44759e-05	0.00853506
14603	ENSMUSG00000051716.5	10057.2	-0.65167	0.165815	-3.9301	8.49103e-05	0.00853506
13288	ENSMUSG00000027199.8	514.133	0.728574	0.185626	3.92495	8.67475e-05	0.00858743
16202	ENSMUSG00000030470.8	735.134	-1.16002	0.295662	-3.92348	8.72789e-05	0.00858743
20607	ENSMUSG00000020717.13	746.359	0.667912	0.170241	3.92334	8.73298e-05	0.00858743
16403	ENSMUSG00000002059.11	114.812	1.12719	0.287803	3.91652	8.98355e-05	0.00877028
12977	ENSMUSG00000005973.6	322.193	0.890548	0.228012	3.9057	9.39524e-05	0.00910667
11784	ENSMUSG00000035151.6	908.041	-0.611133	0.156635	-3.90165	9.55392e-05	0.0091948
2321	ENSMUSG00000024440.7	544.676	0.826056	0.212123	3.89423	9.85099e-05	0.00941394
18565	ENSMUSG00000015357.4	10025.6	-1.06622	0.273934	-3.89224	9.9322e-05	0.00942517
5754	ENSMUSG00000027829.9	1996.14	-1.01964	0.262391	-3.88594	0.000101934	0.00960586
12160	ENSMUSG00000027954.3	2070.9	-1.95513	0.503418	-3.88371	0.000102874	0.00962763
13208	ENSMUSG00000033705.10	247.808	1.10476	0.284733	3.88001	0.000104453	0.00970838
20035	ENSMUSG00000018593.6	1847.02	0.759608	0.196081	3.87395	0.000107087	0.00988548
12709	ENSMUSG00000046280.8	213.577	1.02566	0.265943	3.85669	0.000114931	0.010538
19390	ENSMUSG00000020228.5	509.111	-0.740749	0.192297	-3.85211	0.000117104	0.0106651
6260	ENSMUSG00000029231.9	277.641	0.920714	0.239382	3.84621	0.000119961	0.0108524
18347	ENSMUSG00000032135.8	146.984	1.27716	0.332248	3.844	0.000121046	0.0108781
11474	ENSMUSG00000035864.8	477.924	-1.04548	0.272498	-3.83664	0.000124731	0.0111355
12637	ENSMUSG00000078866.4	1497.91	0.747629	0.195111	3.83181	0.000127202	0.0112819
8253	ENSMUSG00000068762.5	2050.93	-0.712055	0.186296	-3.82217	0.000132281	0.0116562
18167	ENSMUSG00000031799.9	733.644	0.728099	0.190671	3.81862	0.000134203	0.0117492
10499	ENSMUSG00000029385.8	496.476	-1.42042	0.372322	-3.81502	0.00013617	0.011845
2580	ENSMUSG00000023122.6	337.608	-0.94842	0.248987	-3.80912	0.000139461	0.0119024
7280	ENSMUSG00000050628.6	489.299	-0.685781	0.179892	-3.81219	0.000137742	0.0119024
10476	ENSMUSG00000029869.7	37.3152	2.18622	0.573743	3.81046	0.000138708	0.0119024
17283	ENSMUSG00000078650.2	22541.2	-1.18654	0.312009	-3.80292	0.000143	0.0121282
18762	ENSMUSG00000026390.1	159.154	1.13178	0.298049	3.79731	0.000146273	0.0123287
5440	ENSMUSG00000023073.1	194.692	-0.990889	0.26156	-3.78837	0.000151637	0.0127019
4870	ENSMUSG00000048376.5	483.302	0.647763	0.171273	3.78204	0.000155546	0.0127925
14522	ENSMUSG00000018909.9	678.195	0.72434	0.191508	3.78229	0.000155393	0.0127925
16881	ENSMUSG00000024042.6	1274.2	-1.27892	0.33804	-3.78334	0.000154736	0.0127925
18237	ENSMUSG00000030031.8	145.966	1.07873	0.285497	3.77843	0.000157819	0.0129012
7251	ENSMUSG00000028717.6	37.6444	2.04723	0.543451	3.7671	0.000165157	0.0134203
7368	ENSMUSG00000057722.11	846.106	1.25275	0.332762	3.7647	0.000166747	0.0134688
14024	ENSMUSG00000028354.8	35.2195	-2.00431	0.532621	-3.76311	0.000167813	0.0134723
19115	ENSMUSG00000030930.7	512.593	0.796205	0.211662	3.76168	0.000168776	0.0134723
7046	ENSMUSG00000028763.11	776.915	1.01706	0.27118	3.7505	0.000176479	0.0139234
20613	ENSMUSG00000029482.3	2474.48	1.26132	0.336252	3.75113	0.000176041	0.0139234
19757	ENSMUSG00000022129.3	298.195	-1.41371	0.377669	-3.74326	0.00018165	0.0142485
5541	ENSMUSG00000054435.10	387.893	1.13245	0.302677	3.74146	0.000182956	0.0142685
7760	ENSMUSG00000056492.5	1792.79	0.755831	0.202449	3.73343	0.000188886	0.0146468
3147	ENSMUSG00000022799.4	332.476	0.910348	0.244204	3.72783	0.000193139	0.0148915
4239	ENSMUSG00000050666.7	70.6525	1.38936	0.373325	3.72158	0.000197983	0.0151787
8893	ENSMUSG00000026712.2	3118.79	0.628615	0.169132	3.71671	0.000201832	0.0153869
9088	ENSMUSG00000002250.9	153.842	-1.69067	0.455752	-3.70963	0.000207561	0.0157133
12882	ENSMUSG00000027244.8	699.933	-0.615571	0.166049	-3.70717	0.000209587	0.0157133
16128	ENSMUSG00000074785.4	1396.93	0.643788	0.173615	3.70813	0.000208796	0.0157133
11754	ENSMUSG00000031443.7	3580.05	-0.546252	0.147564	-3.70181	0.000214068	0.015961
11517	ENSMUSG00000028008.4	129.665	-1.12328	0.303824	-3.69713	0.000218055	0.0160816
15076	ENSMUSG00000027082.9	326.259	0.776775	0.210099	3.69719	0.000218	0.0160816
16108	ENSMUSG00000038520.8	1028.62	-0.636436	0.172257	-3.69469	0.000220157	0.0161488
10523	ENSMUSG00000078867.3	111.971	1.40538	0.380569	3.69284	0.000221762	0.0161791
6220	ENSMUSG00000049804.9	157.793	1.09828	0.298191	3.68315	0.000230368	0.0165574
13388	ENSMUSG00000027399.1	168.874	0.973684	0.264221	3.68512	0.000228599	0.0165574
18765	ENSMUSG00000023057.5	2712.2	0.776264	0.210776	3.68289	0.000230608	0.0165574
7717	ENSMUSG00000028464.10	90.1494	1.46945	0.399261	3.68042	0.000232848	0.0166303
586	ENSMUSG00000086296.2	146.172	1.13801	0.309449	3.67753	0.000235504	0.0167319
9018	ENSMUSG00000021638.6	1531.2	-0.923942	0.251375	-3.67556	0.000237332	0.0167338
19820	ENSMUSG00000041798.9	5017.38	1.14265	0.310939	3.67484	0.000237997	0.0167338
6029	ENSMUSG00000020122.10	11840	-1.1499	0.313648	-3.6662	0.000246179	0.0172199
7174	ENSMUSG00000006386.9	819.154	0.69594	0.190418	3.6548	0.000257378	0.0179109
9204	ENSMUSG00000047963.6	1773.56	1.02916	0.28199	3.64965	0.000262596	0.0181808
14035	ENSMUSG00000032528.4	1002.65	0.712626	0.195384	3.64731	0.000264996	0.0182538
7009	ENSMUSG00000023232.11	225.352	1.08001	0.296788	3.63898	0.000273719	0.0187594
10776	ENSMUSG00000000739.7	358.538	-2.5909	0.71246	-3.63655	0.000276311	0.0188419
13220	ENSMUSG00000031871.8	908.57	0.720508	0.198408	3.63145	0.000281829	0.019027
20365	ENSMUSG00000058396.7	469.573	0.768736	0.211629	3.63246	0.000280728	0.019027
10243	ENSMUSG00000058135.6	28310.4	0.615106	0.169581	3.62722	0.000286489	0.0192459
1867	ENSMUSG00000025220.7	2267.33	-0.590843	0.163337	-3.61733	0.000297656	0.0198975
20454	ENSMUSG00000025044.9	811.073	0.634562	0.175501	3.61572	0.00029951	0.0199233
657	ENSMUSG00000085678.1	110.429	1.26492	0.350078	3.61325	0.000302387	0.0200165
1907	ENSMUSG00000061132.7	28.0075	-2.3049	0.63823	-3.61139	0.000304556	0.020045
12496	ENSMUSG00000027074.8	641.219	0.836598	0.231721	3.61036	0.000305772	0.020045
15165	ENSMUSG00000037440.7	2307.82	0.951682	0.263793	3.60768	0.000308948	0.0201559
17021	ENSMUSG00000030123.9	865.422	0.736982	0.204602	3.60203	0.000315737	0.0205002
12790	ENSMUSG00000033685.6	511.144	0.85312	0.237052	3.59887	0.000319599	0.0206035
13743	ENSMUSG00000025197.8	3241.01	-0.832997	0.231514	-3.59804	0.00032062	0.0206035
20254	ENSMUSG00000045374.12	1520.48	-0.652427	0.18138	-3.59702	0.000321882	0.0206035
20238	ENSMUSG00000025497.8	1492.41	-0.607986	0.169196	-3.59338	0.000326418	0.0207957
4729	ENSMUSG00000002847.6	1913.74	-0.52682	0.146747	-3.59	0.000330681	0.0208714
12691	ENSMUSG00000036904.5	593.408	-0.956095	0.26626	-3.59083	0.000329624	0.0208714
3850	ENSMUSG00000041625.8	1762.72	-0.623404	0.174029	-3.58218	0.000340734	0.0214063
12622	ENSMUSG00000014852.10	273.73	0.921347	0.257834	3.57342	0.000352355	0.0220344
3810	ENSMUSG00000005268.14	8812.37	-0.684506	0.191935	-3.56633	0.000362009	0.0225342
10650	ENSMUSG00000026674.3	130.105	1.02165	0.286668	3.56387	0.000365429	0.0226432
8516	ENSMUSG00000048332.7	162.93	1.01876	0.286237	3.55917	0.000372032	0.0228741
20692	ENSMUSG00000025582.4	42.8976	2.28225	0.641294	3.55882	0.000372525	0.0228741
13167	ENSMUSG00000064356.3	22070.2	0.440554	0.12384	3.55744	0.000374489	0.022891
5905	ENSMUSG00000039959.9	258.797	0.867922	0.244155	3.5548	0.000378273	0.0229468
19645	ENSMUSG00000020154.9	3478.23	0.674257	0.189694	3.55444	0.000378784	0.0229468
12481	ENSMUSG00000059588.7	1473.59	0.564586	0.158908	3.5529	0.000381009	0.0229791
5585	ENSMUSG00000042453.8	3306.42	0.805194	0.2269	3.54867	0.000387188	0.0232484
13968	ENSMUSG00000028121.4	1648.95	-0.578826	0.163228	-3.54613	0.000390938	0.0233702
9041	ENSMUSG00000050234.7	100.409	1.21456	0.342674	3.54436	0.000393563	0.0234239
4616	ENSMUSG00000021559.7	3465.99	-0.641085	0.181136	-3.53925	0.000401267	0.0236893
12561	ENSMUSG00000022206.6	112.59	1.36329	0.385211	3.53909	0.000401514	0.0236893
4946	ENSMUSG00000095079.1	30.6155	-3.01375	0.851877	-3.53777	0.000403518	0.0237045
1969	ENSMUSG00000024924.8	698.664	0.917886	0.259786	3.53323	0.000410511	0.0239083
13102	ENSMUSG00000075225.5	173.947	-0.81093	0.229465	-3.534	0.000409323	0.0239083
13281	ENSMUSG00000000184.9	342.91	0.851906	0.241519	3.52728	0.000419855	0.024348
11955	ENSMUSG00000039395.7	1901.38	-0.590134	0.167365	-3.52603	0.000421843	0.0243592
2973	ENSMUSG00000023885.8	87.2672	1.1145	0.317428	3.51103	0.000446379	0.0253818
3767	ENSMUSG00000022325.8	208.932	-0.781205	0.222515	-3.51079	0.000446775	0.0253818
4230	ENSMUSG00000072625.1	538.892	0.704161	0.200579	3.51064	0.000447035	0.0253818
12162	ENSMUSG00000027204.7	175.807	0.934338	0.265956	3.51314	0.000442851	0.0253818
5553	ENSMUSG00000025823.8	10558.2	-0.555017	0.158245	-3.50732	0.000452643	0.02544
8149	ENSMUSG00000029661.10	231.209	1.26893	0.361858	3.50671	0.000453684	0.02544
8522	ENSMUSG00000003032.8	54.778	1.45742	0.415519	3.50748	0.00045238	0.02544
13741	ENSMUSG00000062995.6	54.0339	1.49163	0.425745	3.50358	0.000459055	0.0255302
19535	ENSMUSG00000046841.4	79.7049	1.2007	0.34269	3.50374	0.000458771	0.0255302
10410	ENSMUSG00000017929.7	969.87	0.838111	0.23931	3.5022	0.000461428	0.0255575
19860	ENSMUSG00000042363.8	1274	-0.683807	0.195628	-3.49545	0.000473262	0.0261064
2918	ENSMUSG00000031328.9	1320.97	0.779407	0.223351	3.48961	0.00048373	0.0264686
17375	ENSMUSG00000027346.9	3663.67	-0.995244	0.285192	-3.48973	0.00048351	0.0264686
14108	ENSMUSG00000015647.9	108.157	1.12529	0.323071	3.48311	0.000495628	0.0268372
16668	ENSMUSG00000063146.5	125.422	0.972226	0.279159	3.48269	0.000496399	0.0268372
18297	ENSMUSG00000015850.5	49.3623	1.68738	0.484412	3.48335	0.000495183	0.0268372
2490	ENSMUSG00000071042.5	408.314	0.673655	0.193553	3.48046	0.000500557	0.0268947
17250	ENSMUSG00000031502.9	1431.49	0.69322	0.199202	3.47999	0.000501426	0.0268947
3072	ENSMUSG00000008976.10	1926.85	-0.544084	0.156454	-3.4776	0.000505917	0.0270287
3362	ENSMUSG00000058794.6	110.445	1.83261	0.52733	3.47526	0.00051035	0.0271586
5466	ENSMUSG00000034361.3	192.741	0.861355	0.247998	3.47323	0.000514238	0.0272586
1454	ENSMUSG00000064370.1	129019	0.463129	0.133432	3.47091	0.000518703	0.0272822
17393	ENSMUSG00000031645.3	2139.07	-0.735208	0.211793	-3.47135	0.000517842	0.0272822
19793	ENSMUSG00000020044.7	718.263	0.953321	0.274758	3.46967	0.000521098	0.0273023
8776	ENSMUSG00000026939.6	322.055	0.689609	0.198894	3.46722	0.000525862	0.027446
7958	ENSMUSG00000037111.8	172.86	0.910424	0.262896	3.46305	0.000534088	0.0274617
10682	ENSMUSG00000034780.5	633.765	-0.888359	0.256607	-3.46195	0.000536283	0.0274617
12416	ENSMUSG00000070436.5	323.062	1.22274	0.353076	3.46311	0.000533975	0.0274617
17745	ENSMUSG00000031740.7	82.6356	1.23574	0.356856	3.46285	0.00053448	0.0274617
18423	ENSMUSG00000009092.4	33.0406	-1.9759	0.570329	-3.46449	0.000531241	0.0274617
6691	ENSMUSG00000039953.7	103.369	1.03045	0.298151	3.45612	0.000548013	0.0279569
16354	ENSMUSG00000024810.10	86.4904	1.25106	0.362308	3.45302	0.00055434	0.0281737
13218	ENSMUSG00000074890.3	262.427	-0.75534	0.218976	-3.44942	0.000561789	0.0284458
1971	ENSMUSG00000032702.10	2648.58	-0.54839	0.159153	-3.44567	0.000569638	0.0286217
12203	ENSMUSG00000032035.9	1005.36	0.705884	0.204867	3.44557	0.000569853	0.0286217
17937	ENSMUSG00000031841.12	92.8107	1.33056	0.386256	3.44475	0.00057159	0.0286217
14009	ENSMUSG00000004038.8	1328.68	1.00323	0.29159	3.44053	0.000580569	0.0289644
9517	ENSMUSG00000097321.1	28.8545	-1.80951	0.527338	-3.43141	0.000600461	0.0298471
6084	ENSMUSG00000055148.7	174.735	0.912451	0.2662	3.42769	0.000608737	0.0300944
11322	ENSMUSG00000028410.7	7998.84	0.635932	0.185555	3.42719	0.000609872	0.0300944
10951	ENSMUSG00000026814.10	1251.38	0.669539	0.195518	3.42444	0.000616072	0.0302902
20234	ENSMUSG00000034731.9	60.2201	1.34532	0.393407	3.41965	0.000627009	0.0307166
15945	ENSMUSG00000056978.6	53770.3	-0.70721	0.206897	-3.41817	0.000630436	0.0307734
14351	ENSMUSG00000026273.7	532.411	-0.562113	0.164501	-3.41708	0.000632963	0.0307861
20322	ENSMUSG00000047797.8	21017.4	-0.509035	0.149149	-3.41294	0.000642669	0.0311465
5574	ENSMUSG00000035270.9	202.164	-1.09184	0.320314	-3.40865	0.000652857	0.0314502
16497	ENSMUSG00000030653.10	865.474	0.69728	0.20458	3.40835	0.000653571	0.0314502
14045	ENSMUSG00000025279.7	1247.89	0.597248	0.175628	3.40063	0.000672301	0.032149
18311	ENSMUSG00000038233.8	326.236	-1.3414	0.394482	-3.40042	0.00067283	0.032149
16238	ENSMUSG00000010307.5	163.229	0.821436	0.241688	3.39874	0.000676962	0.0322329
11700	ENSMUSG00000064357.1	149431	0.436198	0.128527	3.39383	0.000689212	0.0327014
20128	ENSMUSG00000020902.6	355.887	0.877022	0.258624	3.39111	0.000696097	0.032913
9923	ENSMUSG00000046519.9	287.717	-0.809147	0.238684	-3.39003	0.000698841	0.032928
9045	ENSMUSG00000062960.7	2978.1	0.571825	0.168849	3.38662	0.000707605	0.0332256
18676	ENSMUSG00000032332.11	104.679	1.20632	0.356625	3.38259	0.000718059	0.033489
20646	ENSMUSG00000050910.5	108.282	1.13942	0.336853	3.38255	0.000718151	0.033489
5033	ENSMUSG00000079015.2	170372	-0.559289	0.165399	-3.38145	0.000721041	0.0335087
9995	ENSMUSG00000035891.10	164.757	1.07181	0.317153	3.37949	0.000726205	0.0336335
17649	ENSMUSG00000051495.7	3093.86	-1.04443	0.309517	-3.37438	0.000739822	0.0341476
17706	ENSMUSG00000027997.8	1161.25	-0.837278	0.248214	-3.37321	0.00074297	0.0341766
9010	ENSMUSG00000068966.4	110.107	1.22724	0.36408	3.37079	0.000749531	0.0343619
1470	ENSMUSG00000086231.1	125.594	1.2908	0.384121	3.36039	0.000778328	0.0354824
11533	ENSMUSG00000029269.5	971.585	-0.917636	0.273099	-3.36008	0.000779201	0.0354824
6913	ENSMUSG00000002279.12	1041.18	-0.486359	0.145139	-3.351	0.000805208	0.036544
14368	ENSMUSG00000002885.8	680.969	0.650204	0.194147	3.34902	0.000810973	0.0365611
14699	ENSMUSG00000027589.8	1396.48	-0.57292	0.171067	-3.3491	0.00081076	0.0365611
4405	ENSMUSG00000021759.7	623.752	0.624618	0.18674	3.34485	0.000823264	0.0369924
4043	ENSMUSG00000033355.5	389.742	-1.11407	0.333192	-3.34363	0.000826909	0.0370335
3039	ENSMUSG00000022946.8	847.912	0.80334	0.241053	3.33263	0.000860285	0.0382756
10176	ENSMUSG00000031434.9	133.824	0.966359	0.289916	3.33324	0.000858422	0.0382756
3184	ENSMUSG00000075254.5	482.978	0.762622	0.229061	3.32934	0.000870531	0.0386049
11701	ENSMUSG00000021884.11	29236.9	-0.586065	0.176474	-3.32096	0.000897071	0.0396523
11060	ENSMUSG00000090165.2	207.502	-0.917289	0.276929	-3.31236	0.000925111	0.0407151
14356	ENSMUSG00000025498.8	753.719	-1.2245	0.369764	-3.31158	0.000927712	0.0407151
18455	ENSMUSG00000019960.7	4091.88	-0.964296	0.291253	-3.31085	0.000930116	0.0407151
8194	ENSMUSG00000032571.7	737.893	-0.505233	0.152652	-3.30971	0.000933929	0.0407505
4502	ENSMUSG00000005125.6	1345.49	-0.961247	0.290723	-3.30641	0.000945013	0.041102
10141	ENSMUSG00000028150.8	1765.28	-0.729916	0.220886	-3.30449	0.000951507	0.0412522
3727	ENSMUSG00000022462.6	5665.29	-1.06354	0.322013	-3.3028	0.000957252	0.0413691
18103	ENSMUSG00000013076.9	546.159	0.768276	0.233014	3.29712	0.000976801	0.04208
161	ENSMUSG00000089907.1	330.267	-1.24548	0.378133	-3.29375	0.000988592	0.0424531
8621	ENSMUSG00000047492.4	636.12	1.25922	0.382664	3.29066	0.000999515	0.0426215
13838	ENSMUSG00000028776.8	659.575	0.645625	0.196193	3.29076	0.000999154	0.0426215
14526	ENSMUSG00000028073.9	177.703	0.85024	0.258485	3.28932	0.00100428	0.0426215
18356	ENSMUSG00000045094.7	511.575	-0.721886	0.219478	-3.2891	0.00100508	0.0426215
8585	ENSMUSG00000005681.6	211495	-0.431568	0.13127	-3.28763	0.00101035	0.0427118
12530	ENSMUSG00000004891.10	159.056	1.1188	0.340401	3.28672	0.00101361	0.0427166
19128	ENSMUSG00000019978.9	478.72	0.626552	0.190783	3.28411	0.00102305	0.042981
7536	ENSMUSG00000028712.6	195.009	0.892637	0.27208	3.28079	0.00103517	0.0433557
1737	ENSMUSG00000092275.1	98.8667	1.09291	0.333233	3.27973	0.00103908	0.0433854
5395	ENSMUSG00000075552.3	587.738	-3.3834	1.03247	-3.27699	0.00104921	0.0436741
15542	ENSMUSG00000031824.8	212.593	0.733664	0.224094	3.27392	0.00106068	0.0440083
19664	ENSMUSG00000051236.7	519.919	0.589521	0.180111	3.27311	0.00106372	0.0440083
19938	ENSMUSG00000019189.7	902.045	0.648483	0.198356	3.26929	0.00107818	0.0444707
3219	ENSMUSG00000022512.2	4343.64	-0.712474	0.218312	-3.26356	0.00110024	0.0452431
11167	ENSMUSG00000047867.5	520.08	0.585267	0.179473	3.26103	0.00111009	0.0455105
10483	ENSMUSG00000030378.8	15383.3	-0.613031	0.188122	-3.25868	0.00111932	0.0457504
3824	ENSMUSG00000054263.5	20443.6	-1.74726	0.536389	-3.25745	0.00112417	0.0458106
10928	ENSMUSG00000039157.6	445.379	0.714464	0.219439	3.25586	0.00113049	0.0459302
11629	ENSMUSG00000034220.6	105.517	1.03779	0.318996	3.25328	0.00114079	0.0462106
3163	ENSMUSG00000034243.10	2905.98	-0.419627	0.129154	-3.24906	0.00115789	0.0467634
8547	ENSMUSG00000020810.5	84.9891	1.14057	0.351551	3.2444	0.00117699	0.0473454
18102	ENSMUSG00000028108.9	1197.33	0.817383	0.252045	3.243	0.00118276	0.0473454
19960	ENSMUSG00000078920.2	861.352	-0.941322	0.290192	-3.24379	0.00117951	0.0473454
9749	ENSMUSG00000058254.6	701.152	0.628336	0.193923	3.24014	0.00119471	0.0474043
18327	ENSMUSG00000000317.5	52.0852	1.51645	0.46794	3.24069	0.00119241	0.0474043
19255	ENSMUSG00000093954.2	83.8823	1.29407	0.399205	3.24162	0.00118852	0.0474043
1460	ENSMUSG00000064345.1	35263.3	0.428895	0.132463	3.23785	0.00120434	0.0474331
11714	ENSMUSG00000053907.9	2020.17	0.477316	0.147391	3.23844	0.00120184	0.0474331
16096	ENSMUSG00000096887.1	228059	0.384134	0.118701	3.23614	0.00121156	0.0474331
16463	ENSMUSG00000036636.3	1555.76	-0.492021	0.152054	-3.23583	0.00121292	0.0474331
18700	ENSMUSG00000037369.10	1317.95	-0.477902	0.147687	-3.23592	0.00121253	0.0474331
3596	ENSMUSG00000057346.5	1966.53	-1.62879	0.503767	-3.23322	0.00122405	0.0476278
12109	ENSMUSG00000041577.5	563.056	0.889875	0.275246	3.23301	0.00122492	0.0476278
13317	ENSMUSG00000027931.6	470.634	0.629898	0.194998	3.23027	0.00123672	0.0479493
17710	ENSMUSG00000004043.8	624.571	-0.715243	0.221476	-3.22943	0.00124036	0.0479536
9376	ENSMUSG00000038034.9	208.361	1.00956	0.312815	3.22735	0.00124941	0.0481662
4169	ENSMUSG00000045316.4	1230.68	-0.532444	0.165077	-3.22543	0.00125786	0.0483544
6942	ENSMUSG00000089756.2	407.022	1.02204	0.317717	3.21683	0.00129614	0.0496853
