# Supplementary material for: Alterations in the hepatocyte epigenetic landscape in steatosis
Source: Epigenetics Chromatin. 2023 Jul 6;16:30. doi: 10.1186/s13072-023-00504-8 (PMC10324225; doi:10.1186/s13072-023-00504-8)
Supplement: Supplementary file 3 — Additional file 3. BED file with the differential chromatin domains in LDC (compared over Co). [file 13072_2023_504_MOESM3_ESM.bed]

#chrom	chromStart	chromEnd	name	nat_score	segment_expect	segment_pv	nat_score_lnorm	group1	group2
chr1	5807200	5811200	HSP_chr1_L10_R0872	15.673407971858978	0.25494128963914914	0.6477441307729396	-10.953153259876146	CONDITION_Ct	CONDITION_Sh	.	-1	-1	.	.	.	.	0
chr1	6089000	6093000	HSP_chr1_L12_R0872	15.673407971858978	0.25494128963914914	0.6477441307729396	-10.953153259876146	CONDITION_Ct	CONDITION_Sh	.	-1	-1	.	.	.	.	0
chr1	8084400	8088600	HSP_chr1_L30_R0798	16.42194801568985	0.12060168284203628	0.9445717903917159	-10.204613216045274	CONDITION_Ct	CONDITION_Sh	.	-1	-1	.	.	.	.	0
chr1	11263800	11267600	HSP_chr1_L49_R0289	24.655888497829437	3.201831346724596e-05	4.494608500513171	-1.9706727339056869	CONDITION_Ct	CONDITION_Sh	chr1	10993464	11303681	Prex2	1000	+	ENSMUSG00000048960	3800
chr1	12214800	12221800	HSP_chr1_L60_R0823	16.075873002092045	0.1704715212034636	0.8048398431831622	-10.953153259876146	CONDITION_Ct	CONDITION_Sh	.	-1	-1	.	.	.	.	0
chr1	12369200	12376400	HSP_chr1_L61_R0815	16.229074197729428	0.14625724978607857	0.8662549381590305	-10.204613216045274	CONDITION_Ct	CONDITION_Sh	.	-1	-1	.	.	.	.	0
chr1	13613800	13620800	HSP_chr1_L64_R0885	15.658062900960445	0.25888355159107573	0.6418992876898055	-10.953153259876146	CONDITION_Ct	CONDITION_Sh	.	-1	-1	.	.	.	.	0
chr1	16063200	16067200	HSP_chr1_L73_R0872	15.673407971858978	0.25494128963914914	0.6477441307729396	-10.953153259876146	CONDITION_Ct	CONDITION_Sh	chr1	16065978	16093325	4930444P10Rik	1000	-	ENSMUSG00000067795	1222
chr1	18242400	18247600	HSP_chr1_L83_R0503	20.164648234844208	0.002857059699658063	2.5447009396475098	-6.461912996890916	CONDITION_Ct	CONDITION_Sh	.	-1	-1	.	.	.	.	0
chr1	20282600	20287600	HSP_chr1_L94_R0989	14.542738235652447	0.7897394004138683	0.26277799366565313	-12.450233347537889	CONDITION_Ct	CONDITION_Sh	chr1	20057778	20618064	Pkhd1	1000	-	ENSMUSG00000043760	5000
chr1	24792000	24798800	HSP_chr1_L104_R0260	25.767844732940198	1.0531300258287924e-05	4.977520291710598	-0.4735926462439437	CONDITION_Ct	CONDITION_Sh	.	-1	-1	.	.	.	.	0
chr1	27173800	27179400	HSP_chr1_L125_R0835	15.969081289172173	0.18968408250197608	0.7625076013019072	-10.204613216045274	CONDITION_Ct	CONDITION_Sh	.	-1	-1	.	.	.	.	0
chr1	28846200	28850200	HSP_chr1_L133_R0872	15.673407971858978	0.25494128963914914	0.6477441307729396	-10.953153259876146	CONDITION_Ct	CONDITION_Sh	.	-1	-1	.	.	.	.	0
chr1	31241800	31252800	HSP_chr1_L151_R0677	17.859444315862653	0.028645516476195974	1.549148789391704	-9.456073172214403	CONDITION_Ct	CONDITION_Sh	.	-1	-1	.	.	.	.	0
chr1	32763400	32774600	HSP_chr1_L165_R0541	19.574424410283566	0.005155256344146528	2.2888687034033706	-7.210453040721788	CONDITION_Ct	CONDITION_Sh	.	-1	-1	.	.	.	.	0
chr1	36285600	36292600	HSP_chr1_L183_R0632	18.56876086139679	0.014093030612755986	1.8540522733886222	-8.707533128383531	CONDITION_Ct	CONDITION_Sh	.	-1	-1	.	.	.	.	0
chr1	51836800	51838000	HSP_chr1_L250_R0622	18.667568147182465	0.012767119879870892	1.8966764589775906	-7.9589930845526595	CONDITION_Ct	CONDITION_Sh	chr1	51749764	51916071	Myo1b	1000	-	ENSMUSG00000018417	1200
chr1	53488400	53492600	HSP_chr1_L253_R0798	16.42194801568985	0.12060168284203628	0.9445717903917159	-10.204613216045274	CONDITION_Ct	CONDITION_Sh	chr1	53397005	53706784	Dnah7a	1000	-	ENSMUSG00000096141	4200
chr1	58863800	58869000	HSP_chr1_L272_R0503	20.164648234844208	0.002857059699658063	2.5447009396475098	-6.461912996890916	CONDITION_Ct	CONDITION_Sh	.	-1	-1	.	.	.	.	0
chr1	65125000	65131200	HSP_chr1_L280_R0316	23.907348453998566	6.768388247203664e-05	4.169529434609364	-2.7192127777365585	CONDITION_Ct	CONDITION_Sh	.	-1	-1	.	.	.	.	0
chr1	70647200	70651600	HSP_chr1_L289_R0723	17.17048805952072	0.05705143299823331	1.2560631067505914	-9.456073172214403	CONDITION_Ct	CONDITION_Sh	chr1	69826969	70725132	Spag16	1000	+	ENSMUSG00000053153	4400
chr1	75784600	75789000	HSP_chr1_L300_R0829	16.037572703182697	0.1771272765324858	0.7896096699190621	-10.204613216045274	CONDITION_Ct	CONDITION_Sh	.	-1	-1	.	.	.	.	0
chr1	81678400	81683000	HSP_chr1_L310_R0663	17.919028103351593	0.026988562103359023	1.5746675645264285	-8.707533128383531	CONDITION_Ct	CONDITION_Sh	.	-1	-1	.	.	.	.	0
chr1	82395200	82402000	HSP_chr1_L311_R0384	22.29848638645808	0.0003382245913683956	3.470868261714412	-4.216292865398302	CONDITION_Ct	CONDITION_Sh	chr1	82316451	82445366	Rhbdd1	1000	+	ENSMUSG00000026142	6800
chr1	82628000	82631600	HSP_chr1_L314_R0217	27.650048673152924	1.6034344494225103e-06	5.7949491381020755	1.0234874414177995	CONDITION_Ct	CONDITION_Sh	chr1	82586920	82722059	Col4a3	1000	+	ENSMUSG00000079465	3600
chr1	82935400	82941400	HSP_chr1_L315_R0341	23.158808410167694	0.0001430777405304262	3.844458995370719	-3.46775282156743	CONDITION_Ct	CONDITION_Sh	.	-1	-1	.	.	.	.	0
chr1	88554000	88558200	HSP_chr1_L342_R0798	16.42194801568985	0.12060168284203628	0.9445717903917159	-10.204613216045274	CONDITION_Ct	CONDITION_Sh	.	-1	-1	.	.	.	.	0
chr1	90981200	90985000	HSP_chr1_L351_R0955	14.924867928028107	0.5389233353236278	0.3802557310845137	-11.701693303707017	CONDITION_Ct	CONDITION_Sh	.	-1	-1	.	.	.	.	0
chr1	92333600	92340400	HSP_chr1_L359_R0814	16.24229840517044	0.14433584609675892	0.8715910110344562	-10.204613216045274	CONDITION_Ct	CONDITION_Sh	.	-1	-1	.	.	.	.	0
chr1	95538400	95546600	HSP_chr1_L383_R0418	21.61082759952545	0.000672746732898011	3.172294479557564	-4.964832909229173	CONDITION_Ct	CONDITION_Sh	.	-1	-1	.	.	.	.	0
chr1	95695600	95701800	HSP_chr1_L384_R0430	21.33199643319845	0.0008890914508611432	3.051246615183279	-5.713372953060045	CONDITION_Ct	CONDITION_Sh	.	-1	-1	.	.	.	.	0
chr1	99591800	99599200	HSP_chr1_L409_R0980	14.611978189706802	0.7369080074346324	0.28282183598497246	-11.701693303707017	CONDITION_Ct	CONDITION_Sh	.	-1	-1	.	.	.	.	0
chr1	101285800	101291400	HSP_chr1_L417_R0406	21.66172832250595	0.0006393603415818139	3.1943931337028273	-4.964832909229173	CONDITION_Ct	CONDITION_Sh	.	-1	-1	.	.	.	.	0
chr1	103927200	103931200	HSP_chr1_L435_R0872	15.673407971858978	0.25494128963914914	0.6477441307729396	-10.953153259876146	CONDITION_Ct	CONDITION_Sh	.	-1	-1	.	.	.	.	0
chr1	104180200	104186000	HSP_chr1_L439_R0698	17.437716855168343	0.043672752656365076	1.3692383383845739	-9.456073172214403	CONDITION_Ct	CONDITION_Sh	.	-1	-1	.	.	.	.	0
chr1	107328200	107336400	HSP_chr1_L452_R0891	15.582086086511612	0.27931918698730784	0.6131417336401245	-10.204613216045274	CONDITION_Ct	CONDITION_Sh	.	-1	-1	.	.	.	.	0
chr1	109247000	109257200	HSP_chr1_L461_R0065	38.878149330616	2.1318127351194255e-11	10.67125094771587	12.251588098880873	CONDITION_Ct	CONDITION_Sh	.	-1	-1	.	.	.	.	0
chr1	110360000	110365000	HSP_chr1_L471_R0587	19.048949299514295	0.008718890157332015	2.0614307009801793	-7.210453040721788	CONDITION_Ct	CONDITION_Sh	.	-1	-1	.	.	.	.	0
chr1	117045600	117053600	HSP_chr1_L530_R0579	19.102719425996145	0.008262455569564266	2.084683796947643	-7.9589930845526595	CONDITION_Ct	CONDITION_Sh	.	-1	-1	.	.	.	.	0
chr1	117434800	117444400	HSP_chr1_L533_R0078	36.63252919912338	2.013768224772765e-10	9.695990516196874	10.005967967388258	CONDITION_Ct	CONDITION_Sh	.	-1	-1	.	.	.	.	0
chr1	119932400	119941400	HSP_chr1_L573_R0684	17.718918398300804	0.03296752069697411	1.4890528514877912	-8.707533128383531	CONDITION_Ct	CONDITION_Sh	chr1	119923340	119997234	Cfap221	1000	-	ENSMUSG00000036962	9000
chr1	122098200	122104000	HSP_chr1_L581_R0840	15.949868761380515	0.19336362669879303	0.7549372202642319	-10.953153259876146	CONDITION_Ct	CONDITION_Sh	.	-1	-1	.	.	.	.	0
chr1	126937600	126943200	HSP_chr1_L601_R0780	16.438977301687004	0.11856531048829935	0.951534133749909	-10.204613216045274	CONDITION_Ct	CONDITION_Sh	.	-1	-1	.	.	.	.	0
chr1	128282600	128284600	HSP_chr1_L604_R0832	16.029713032722473	0.17852492388445404	0.7864907635154409	-10.204613216045274	CONDITION_Ct	CONDITION_Sh	.	-1	-1	.	.	.	.	0
chr1	141372200	141379400	HSP_chr1_L652_R0486	20.254473040103914	0.0026116134585637313	2.5836580832248757	-6.461912996890916	CONDITION_Ct	CONDITION_Sh	.	-1	-1	.	.	.	.	0
chr1	141897200	141905000	HSP_chr1_L659_R0170	29.89566880464554	1.6974257201788086e-07	6.770209258337983	3.269107572910414	CONDITION_Ct	CONDITION_Sh	.	-1	-1	.	.	.	.	0
chr1	146098600	146102400	HSP_chr1_L682_R0955	14.924867928028107	0.5389233353236278	0.3802557310845137	-11.701693303707017	CONDITION_Ct	CONDITION_Sh	.	-1	-1	.	.	.	.	0
chr1	147938000	147943600	HSP_chr1_L690_R0431	21.290078190743923	0.00092715276037486	3.033050017451618	-5.713372953060045	CONDITION_Ct	CONDITION_Sh	.	-1	-1	.	.	.	.	0
chr1	157419200	157426000	HSP_chr1_L725_R0088	35.69535706424713	5.140651593062352e-10	9.288981829494528	9.257427923557387	CONDITION_Ct	CONDITION_Sh	.	-1	-1	.	.	.	.	0
chr1	165081200	165087800	HSP_chr1_L739_R0928	15.02966353416443	0.48530507782919446	0.41511426186921846	-11.701693303707017	CONDITION_Ct	CONDITION_Sh	.	-1	-1	.	.	.	.	0
chr1	167409800	167412000	HSP_chr1_L748_R0887	15.656940090894699	0.25917439189731484	0.6414720891850533	-10.953153259876146	CONDITION_Ct	CONDITION_Sh	.	-1	-1	.	.	.	.	0
chr1	167530000	167535200	HSP_chr1_L749_R0672	17.907051462650298	0.027313737783939192	1.5695364670355902	-8.707533128383531	CONDITION_Ct	CONDITION_Sh	.	-1	-1	.	.	.	.	0
chr1	172255600	172262400	HSP_chr1_L761_R0609	18.725580000579356	0.012047549198330895	1.921714757117281	-7.9589930845526595	CONDITION_Ct	CONDITION_Sh	chr1	172261640	172319841	Igsf8	1000	+	ENSMUSG00000038034	760
chr1	172255600	172262400	HSP_chr1_L761_R0609	18.725580000579356	0.012047549198330895	1.921714757117281	-7.9589930845526595	CONDITION_Ct	CONDITION_Sh	chr1	172223512	172258414	Atp1a4	1000	-	ENSMUSG00000007107	2814
chr1	178284800	178289000	HSP_chr1_L777_R0798	16.42194801568985	0.12060168284203628	0.9445717903917159	-10.204613216045274	CONDITION_Ct	CONDITION_Sh	.	-1	-1	.	.	.	.	0
chr1	180314200	180318400	HSP_chr1_L782_R0131	32.14128893613815	1.7969266386675512e-08	7.745469656938927	5.514727704403029	CONDITION_Ct	CONDITION_Sh	.	-1	-1	.	.	.	.	0
chr1	181882400	181886400	HSP_chr1_L793_R0479	20.44422794121504	0.002160227008247269	2.665969611346161	-6.461912996890916	CONDITION_Ct	CONDITION_Sh	.	-1	-1	.	.	.	.	0
chr1	182288600	182290800	HSP_chr1_L794_R0938	14.939464458882808	0.5311140570691605	0.3850496549562115	-11.701693303707017	CONDITION_Ct	CONDITION_Sh	.	-1	-1	.	.	.	.	0
chr1	182874400	182879600	HSP_chr1_L798_R0503	20.164648234844208	0.002857059699658063	2.5447009396475098	-6.461912996890916	CONDITION_Ct	CONDITION_Sh	chr1	182763859	182896591	Susd4	1000	+	ENSMUSG00000038576	5200
chr1	182906000	182908200	HSP_chr1_L799_R0723	17.17048805952072	0.05705143299823331	1.2560631067505914	-9.456073172214403	CONDITION_Ct	CONDITION_Sh	.	-1	-1	.	.	.	.	0
chr1	184152600	184159200	HSP_chr1_L802_R0265	25.40442854166031	1.5146477415954533e-05	4.819691647374288	-1.2221326900748153	CONDITION_Ct	CONDITION_Sh	.	-1	-1	.	.	.	.	0
chr1	188252800	188256600	HSP_chr1_L814_R0955	14.924867928028107	0.5389233353236278	0.3802557310845137	-11.701693303707017	CONDITION_Ct	CONDITION_Sh	.	-1	-1	.	.	.	.	0
chr1	190502000	190508200	HSP_chr1_L825_R0924	15.097032138109206	0.453687718062853	0.4380417176447603	-11.701693303707017	CONDITION_Ct	CONDITION_Sh	.	-1	-1	.	.	.	.	0
chr1	190965600	190968400	HSP_chr1_L828_R0974	14.81947348985672	0.5988240191865121	0.3462641464505473	-11.701693303707017	CONDITION_Ct	CONDITION_Sh	chr1	190947645	190979296	Vash2	1000	-	ENSMUSG00000037568	2800
chr1	192835800	192841800	HSP_chr1_L834_R0845	15.830301965045928	0.21792245505534583	0.7081602530305533	-10.953153259876146	CONDITION_Ct	CONDITION_Sh	.	-1	-1	.	.	.	.	0
chr1	193359400	193363600	HSP_chr1_L835_R0686	17.691471930027006	0.03388489445464328	1.477331097190865	-8.707533128383531	CONDITION_Ct	CONDITION_Sh	chr1	193346345	193370298	Camk1g	1000	-	ENSMUSG00000016179	4200
chr10	7865400	7867800	HSP_chr10_L18_R0896	14.717943165808917	0.43166642745267614	0.45522026046484176	-11.374363643903727	CONDITION_Ct	CONDITION_Sh	chr10	7832469	7870396	Zc3h12d	1000	+	ENSMUSG00000039981	2400
chr10	8651600	8657600	HSP_chr10_L22_R0968	14.225308220386506	0.7064751843403929	0.2953178497814205	-11.374363643903727	CONDITION_Ct	CONDITION_Sh	.	-1	-1	.	.	.	.	0
chr10	13363000	13369600	HSP_chr10_L36_R0762	16.058016241788863	0.11302172482494904	0.9711492979176577	-9.859728915472026	CONDITION_Ct	CONDITION_Sh	chr10	13207716	13474412	Phactr2	1000	-	ENSMUSG00000062866	6600
chr10	13600400	13606400	HSP_chr10_L38_R0903	14.677679125944772	0.4494017128529881	0.44130312737135474	-11.374363643903727	CONDITION_Ct	CONDITION_Sh	.	-1	-1	.	.	.	.	0
chr10	20645000	20649000	HSP_chr10_L48_R0786	15.861113727092743	0.13761811547813776	0.8908651337329925	-9.859728915472026	CONDITION_Ct	CONDITION_Sh	chr10	20398003	20725078	Pde7b	1000	-	ENSMUSG00000019990	4000
chr10	25887000	25894400	HSP_chr10_L62_R0315	22.822374938964845	0.00013044825531403342	3.8845900511864953	-3.0438726375293683	CONDITION_Ct	CONDITION_Sh	.	-1	-1	.	.	.	.	0
chr10	26641800	26645800	HSP_chr10_L67_R0891	14.742177321463823	0.42133109589415	0.4636597812349819	-11.374363643903727	CONDITION_Ct	CONDITION_Sh	.	-1	-1	.	.	.	.	0
chr10	26656400	26662000	HSP_chr10_L68_R0889	14.76830477052927	0.4104653543133835	0.4728104023560693	-10.617046279687877	CONDITION_Ct	CONDITION_Sh	.	-1	-1	.	.	.	.	0
chr10	27809600	27814200	HSP_chr10_L69_R0574	18.133065819740295	0.01418990047450376	1.8510983047323868	-7.587776822824473	CONDITION_Ct	CONDITION_Sh	.	-1	-1	.	.	.	.	0
chr10	29066000	29072200	HSP_chr10_L73_R0928	14.364654615402221	0.6145815819505533	0.3380616394522664	-10.617046279687877	CONDITION_Ct	CONDITION_Sh	.	-1	-1	.	.	.	.	0
chr10	31086200	31099400	HSP_chr10_L79_R0429	20.711226566652456	0.0010772050073789017	2.967935527539078	-5.315824730176921	CONDITION_Ct	CONDITION_Sh	.	-1	-1	.	.	.	.	0
chr10	33412400	33418800	HSP_chr10_L95_R0238	24.948922097682953	1.5555736516512444e-05	4.808112799434895	-0.7719205448818158	CONDITION_Ct	CONDITION_Sh	chr10	33080553	33476709	Trdn	1000	+	ENSMUSG00000019787	6400
chr10	33853200	33857200	HSP_chr10_L97_R0874	14.985907293180624	0.3301968540159809	0.5509572312036326	-11.374363643903727	CONDITION_Ct	CONDITION_Sh	.	-1	-1	.	.	.	.	0
chr10	35349200	35358600	HSP_chr10_L103_R0082	32.93824163147807	5.274401554787107e-09	8.27782681038841	6.8012530972766925	CONDITION_Ct	CONDITION_Sh	.	-1	-1	.	.	.	.	0
chr10	35726000	35731400	HSP_chr10_L105_R0689	16.736572600126266	0.05734144708083917	1.2539233908642315	-9.102411551256175	CONDITION_Ct	CONDITION_Sh	.	-1	-1	.	.	.	.	0
chr10	39569600	39572000	HSP_chr10_L129_R0525	18.890383183956146	0.006653966301289434	2.178363492162658	-6.8304594586086225	CONDITION_Ct	CONDITION_Sh	.	-1	-1	.	.	.	.	0
chr10	44204800	44208400	HSP_chr10_L141_R0944	14.346478998661041	0.6258541135225009	0.33236444802798837	-11.374363643903727	CONDITION_Ct	CONDITION_Sh	.	-1	-1	.	.	.	.	0
chr10	46279600	46284000	HSP_chr10_L144_R0634	17.375748455524445	0.03026063949817463	1.525676342514222	-8.345094187040324	CONDITION_Ct	CONDITION_Sh	.	-1	-1	.	.	.	.	0
chr10	48876200	48880200	HSP_chr10_L180_R0786	15.861113727092743	0.13761811547813776	0.8908651337329925	-9.859728915472026	CONDITION_Ct	CONDITION_Sh	.	-1	-1	.	.	.	.	0
chr10	50388000	50391600	HSP_chr10_L198_R0944	14.346478998661041	0.6258541135225009	0.33236444802798837	-11.374363643903727	CONDITION_Ct	CONDITION_Sh	.	-1	-1	.	.	.	.	0
chr10	56538400	56544600	HSP_chr10_L229_R0976	14.10035085529089	0.8005071319928209	0.2589281364172557	-11.374363643903727	CONDITION_Ct	CONDITION_Sh	.	-1	-1	.	.	.	.	0
chr10	59998200	59999200	HSP_chr10_L244_R0786	15.861113727092743	0.13761811547813776	0.8908651337329925	-9.859728915472026	CONDITION_Ct	CONDITION_Sh	chr10	59987408	60003135	Anapc16	1000	-	ENSMUSG00000020107	1000
chr10	64782800	64789200	HSP_chr10_L268_R0467	19.65981762599945	0.00308261625884874	2.511749744953697	-6.073142094392772	CONDITION_Ct	CONDITION_Sh	chr10	63430097	65003667	Ctnna3	1000	+	ENSMUSG00000060843	6400
chr10	65531200	65537000	HSP_chr10_L270_R0991	13.976529466241598	0.9060249378355866	0.22484663327295595	-11.374363643903727	CONDITION_Ct	CONDITION_Sh	.	-1	-1	.	.	.	.	0
chr10	66158600	66162800	HSP_chr10_L275_R0713	16.618431091308594	0.06453225690228176	1.2041607925433897	-9.102411551256175	CONDITION_Ct	CONDITION_Sh	.	-1	-1	.	.	.	.	0
chr10	68358600	68362600	HSP_chr10_L285_R0786	15.861113727092743	0.13761811547813776	0.8908651337329925	-9.859728915472026	CONDITION_Ct	CONDITION_Sh	.	-1	-1	.	.	.	.	0
chr10	72902200	72910600	HSP_chr10_L315_R0092	32.52209573984146	7.996557329390061e-09	8.09709694657503	6.8012530972766925	CONDITION_Ct	CONDITION_Sh	.	-1	-1	.	.	.	.	0
chr10	75952000	75954400	HSP_chr10_L331_R0525	18.890383183956146	0.006653966301289434	2.178363492162658	-6.8304594586086225	CONDITION_Ct	CONDITION_Sh	.	-1	-1	.	.	.	.	0
chr10	76217400	76223400	HSP_chr10_L332_R0506	19.106218632757663	0.005362217833203719	2.2718194178381688	-6.8304594586086225	CONDITION_Ct	CONDITION_Sh	chr10	76207221	76237865	Prmt2	1000	-	ENSMUSG00000020230	6000
chr10	79870600	79874000	HSP_chr10_L357_R0330	22.6769700050354	0.0001508644227719123	3.821445923949936	-3.0438726375293683	CONDITION_Ct	CONDITION_Sh	chr10	79860474	79874634	Plppr3	1000	-	ENSMUSG00000035835	3400
chr10	81990000	81995600	HSP_chr10_L375_R0456	20.12859707444906	0.0019289951557815955	2.7150876716251098	-5.315824730176921	CONDITION_Ct	CONDITION_Sh	.	-1	-1	.	.	.	.	0
chr10	89917600	89924600	HSP_chr10_L414_R0986	13.99905965782702	0.8858402585711829	0.23089421671393437	-11.374363643903727	CONDITION_Ct	CONDITION_Sh	chr10	89873508	90973300	Anks1b	1000	+	ENSMUSG00000058589	7000
chr10	91197200	91202400	HSP_chr10_L422_R0535	18.888868549227716	0.006664052266079241	2.177707882366737	-6.8304594586086225	CONDITION_Ct	CONDITION_Sh	.	-1	-1	.	.	.	.	0
chr10	93150200	93152400	HSP_chr10_L430_R0634	17.375748455524445	0.03026063949817463	1.525676342514222	-8.345094187040324	CONDITION_Ct	CONDITION_Sh	.	-1	-1	.	.	.	.	0
chr10	93881400	93882600	HSP_chr10_L438_R0525	18.890383183956146	0.006653966301289434	2.178363492162658	-6.8304594586086225	CONDITION_Ct	CONDITION_Sh	chr10	93858488	93897093	Metap2	1000	-	ENSMUSG00000036112	1200
chr10	95368800	95373200	HSP_chr10_L447_R0634	17.375748455524445	0.03026063949817463	1.525676342514222	-8.345094187040324	CONDITION_Ct	CONDITION_Sh	.	-1	-1	.	.	.	.	0
chr10	98546200	98550400	HSP_chr10_L452_R0998	13.954567262679339	0.9261433556964216	0.2190193663502486	-12.131681008119578	CONDITION_Ct	CONDITION_Sh	.	-1	-1	.	.	.	.	0
chr10	100385600	100397000	HSP_chr10_L453_R0593	17.93111452261607	0.01736543566376845	1.7640797162192314	-7.587776822824473	CONDITION_Ct	CONDITION_Sh	.	-1	-1	.	.	.	.	0
chr10	106271200	106276200	HSP_chr10_L465_R0475	19.647700548171997	0.0031201957771478848	2.5064955209870954	-6.073142094392772	CONDITION_Ct	CONDITION_Sh	.	-1	-1	.	.	.	.	0
chr10	108173600	108174600	HSP_chr10_L469_R0786	15.861113727092743	0.13761811547813776	0.8908651337329925	-9.859728915472026	CONDITION_Ct	CONDITION_Sh	chr10	108162192	108284475	Ppp1r12a	1000	+	ENSMUSG00000019907	1000
chr10	118035400	118040400	HSP_chr10_L506_R0475	19.647700548171997	0.0031201957771478848	2.5064955209870954	-6.073142094392772	CONDITION_Ct	CONDITION_Sh	.	-1	-1	.	.	.	.	0
chr10	119286200	119290200	HSP_chr10_L512_R0899	14.702418159842491	0.438420342948451	0.4498384254275029	-11.374363643903727	CONDITION_Ct	CONDITION_Sh	.	-1	-1	.	.	.	.	0
chr10	120332200	120336600	HSP_chr10_L521_R0634	17.375748455524445	0.03026063949817463	1.525676342514222	-8.345094187040324	CONDITION_Ct	CONDITION_Sh	.	-1	-1	.	.	.	.	0
chr10	122577200	122581800	HSP_chr10_L531_R0409	21.1623352766037	0.000686095135425674	3.1637646350593194	-4.55850736596107	CONDITION_Ct	CONDITION_Sh	.	-1	-1	.	.	.	.	0
chr10	125917800	125923800	HSP_chr10_L535_R0118	31.10086348632971	3.3123512205447526e-08	7.479863626828203	4.52930100462914	CONDITION_Ct	CONDITION_Sh	.	-1	-1	.	.	.	.	0
chr10	126810800	126812800	HSP_chr10_L552_R0786	15.861113727092743	0.13761811547813776	0.8908651337329925	-9.859728915472026	CONDITION_Ct	CONDITION_Sh	.	-1	-1	.	.	.	.	0
chr11	3181600	3184200	HSP_chr11_L0_R0565	17.029853084683417	0.040375258840597075	1.4026225581499732	-8.311857023360758	CONDITION_Ct	CONDITION_Sh	chr11	3131849	3193463	Sfi1	1000	-	ENSMUSG00000023764	2600
chr11	3638800	3645600	HSP_chr11_L3_R0996	13.850207056999206	0.9705502901964365	0.2068206335186595	-11.391914525153666	CONDITION_Ct	CONDITION_Sh	.	-1	-1	.	.	.	.	0
chr11	4078600	4082000	HSP_chr11_L7_R0467	18.256742656230927	0.01183815300262668	1.9292841375873258	-7.285171189429789	CONDITION_Ct	CONDITION_Sh	.	-1	-1	.	.	.	.	0
chr11	6849000	6858600	HSP_chr11_L14_R0891	14.172586408853531	0.7030892701147223	0.29675470668433646	-11.391914525153666	CONDITION_Ct	CONDITION_Sh	.	-1	-1	.	.	.	.	0
chr11	12771400	12779400	HSP_chr11_L34_R0878	14.31478239685297	0.6098956520157888	0.3404712927210398	-11.391914525153666	CONDITION_Ct	CONDITION_Sh	.	-1	-1	.	.	.	.	0
chr11	13281600	13287600	HSP_chr11_L36_R0611	16.203370988368988	0.09226817557798472	1.054829801903321	-9.338542857291728	CONDITION_Ct	CONDITION_Sh	.	-1	-1	.	.	.	.	0
chr11	15799800	15809600	HSP_chr11_L50_R0513	17.439842961033186	0.026795321893974464	1.5777465592289326	-7.798514106395274	CONDITION_Ct	CONDITION_Sh	.	-1	-1	.	.	.	.	0
chr11	24491000	24499200	HSP_chr11_L62_R0263	21.85014307498932	0.00032560418300445014	3.487380726540643	-3.691770770671397	CONDITION_Ct	CONDITION_Sh	.	-1	-1	.	.	.	.	0
chr11	29105400	29110800	HSP_chr11_L71_R0837	14.663342237472534	0.4304056084920867	0.4562364360503416	-10.878571608188182	CONDITION_Ct	CONDITION_Sh	.	-1	-1	.	.	.	.	0
chr11	30527000	30535600	HSP_chr11_L72_R0191	22.876828908920288	0.00011662884729043216	3.933219342119844	-2.6650849367404277	CONDITION_Ct	CONDITION_Sh	chr11	30505990	30649587	Acyp2	1000	-	ENSMUSG00000060923	8600
chr11	32174400	32188800	HSP_chr11_L73_R0304	20.874278189837934	0.0008639780524828685	3.0636848866474558	-4.2051136876368815	CONDITION_Ct	CONDITION_Sh	chr11	32187540	32200279	Il9r	1000	-	ENSMUSG00000020279	1260
chr11	43544200	43547800	HSP_chr11_L87_R0409	19.283428490161896	0.0042403329281714055	2.3735204948274844	-6.25848535549882	CONDITION_Ct	CONDITION_Sh	chr11	43528783	43586997	Ccnjl	1000	+	ENSMUSG00000044707	3600
chr11	52157000	52162200	HSP_chr11_L100_R0987	13.898204619735479	0.9250665282724481	0.21932635206822723	-11.90525744211915	CONDITION_Ct	CONDITION_Sh	.	-1	-1	.	.	.	.	0
chr11	57586800	57589600	HSP_chr11_L107_R0748	15.176685154438019	0.2575941083561193	0.6437998586848654	-10.365228691222697	CONDITION_Ct	CONDITION_Sh	.	-1	-1	.	.	.	.	0
chr11	59233200	59238800	HSP_chr11_L108_R0093	29.550286829471588	1.4742123094000423e-07	6.831439998854673	4.008372983810872	CONDITION_Ct	CONDITION_Sh	.	-1	-1	.	.	.	.	0
chr11	61171200	61172600	HSP_chr11_L110_R0748	15.176685154438019	0.2575941083561193	0.6437998586848654	-10.365228691222697	CONDITION_Ct	CONDITION_Sh	chr11	61151784	61175055	Usp22	1000	-	ENSMUSG00000042506	1400
chr11	65679200	65682800	HSP_chr11_L115_R0409	19.283428490161896	0.0042403329281714055	2.3735204948274844	-6.25848535549882	CONDITION_Ct	CONDITION_Sh	.	-1	-1	.	.	.	.	0
chr11	67456400	67461200	HSP_chr11_L116_R0170	23.390171825885773	6.980137650072753e-05	4.156151169983966	-2.151742019774943	CONDITION_Ct	CONDITION_Sh	chr11	67455436	67688990	Gas7	1000	+	ENSMUSG00000033066	4800
chr11	69560600	69563400	HSP_chr11_L118_R0857	14.65256203621626	0.4350705669919882	0.452494804635849	-10.878571608188182	CONDITION_Ct	CONDITION_Sh	chr11	69561757	69580255	Wrap53	1000	-	ENSMUSG00000041346	1643
chr11	70380600	70384600	HSP_chr11_L120_R0713	15.238286304473878	0.24220487832658963	0.6673502073200498	-10.365228691222697	CONDITION_Ct	CONDITION_Sh	.	-1	-1	.	.	.	.	0
chr11	78864800	78870000	HSP_chr11_L136_R0924	14.14999932050705	0.7191507173966105	0.29002303863800205	-11.391914525153666	CONDITION_Ct	CONDITION_Sh	.	-1	-1	.	.	.	.	0
chr11	79204200	79211600	HSP_chr11_L140_R0035	35.19705891609192	5.202332132075181e-10	9.283801924740049	9.655145070431203	CONDITION_Ct	CONDITION_Sh	.	-1	-1	.	.	.	.	0
chr11	86102800	86110000	HSP_chr11_L150_R0817	14.728365673621495	0.4033096396375353	0.47899954593240945	-10.878571608188182	CONDITION_Ct	CONDITION_Sh	chr11	86058137	86201193	Brip1	1000	-	ENSMUSG00000034329	7200
chr11	86332400	86335000	HSP_chr11_L151_R0717	15.22185933113098	0.24621643002494328	0.6610517408099824	-10.365228691222697	CONDITION_Ct	CONDITION_Sh	chr11	86267032	86357602	Med13	1000	-	ENSMUSG00000034297	2600
chr11	88823000	88826600	HSP_chr11_L156_R0896	14.159239493012429	0.7125362471956658	0.2927695973503325	-11.391914525153666	CONDITION_Ct	CONDITION_Sh	.	-1	-1	.	.	.	.	0
chr11	95502600	95508600	HSP_chr11_L166_R0065	31.603658497333527	1.8914377322095204e-08	7.7232079555986815	6.061744651672811	CONDITION_Ct	CONDITION_Sh	.	-1	-1	.	.	.	.	0
chr11	95789600	95793200	HSP_chr11_L167_R0748	15.176685154438019	0.2575941083561193	0.6437998586848654	-10.365228691222697	CONDITION_Ct	CONDITION_Sh	chr11	95712672	95835115	Zfp652	1000	+	ENSMUSG00000075595	3600
chr11	97613400	97617400	HSP_chr11_L172_R0293	21.336800158023834	0.0005440414278414142	3.2644861599859563	-4.2051136876368815	CONDITION_Ct	CONDITION_Sh	.	-1	-1	.	.	.	.	0
chr11	97998000	98005000	HSP_chr11_L174_R0991	13.874950185596942	0.9468305005943082	0.21322639782343603	-11.391914525153666	CONDITION_Ct	CONDITION_Sh	chr11	98001507	98023034	Cacnb1	1000	-	ENSMUSG00000020882	3493
chr11	99075600	99081400	HSP_chr11_L176_R0074	30.576972663402557	5.2805120843408514e-08	7.277323970633504	5.035058817741842	CONDITION_Ct	CONDITION_Sh	chr11	99065677	99089306	Tns4	1000	-	ENSMUSG00000017607	5800
chr11	102245400	102248800	HSP_chr11_L184_R0467	18.256742656230927	0.01183815300262668	1.9292841375873258	-7.285171189429789	CONDITION_Ct	CONDITION_Sh	.	-1	-1	.	.	.	.	0
chr11	109630400	109635800	HSP_chr11_L197_R0861	14.566149311860404	0.47433838777854936	0.42284915098964776	-10.878571608188182	CONDITION_Ct	CONDITION_Sh	.	-1	-1	.	.	.	.	0
chr11	110019000	110024600	HSP_chr11_L198_R0748	15.176685154438019	0.2575941083561193	0.6437998586848654	-10.365228691222697	CONDITION_Ct	CONDITION_Sh	.	-1	-1	.	.	.	.	0
chr11	116413800	116423800	HSP_chr11_L209_R0009	52.13737517595291	2.2861893748473105e-17	16.640887797980643	26.595461330292196	CONDITION_Ct	CONDITION_Sh	.	-1	-1	.	.	.	.	0
chr11	116709400	116715800	HSP_chr11_L213_R0541	17.230056822299957	0.03304973191669496	1.4879889516766833	-8.311857023360758	CONDITION_Ct	CONDITION_Sh	.	-1	-1	.	.	.	.	0
chr11	118323600	118327200	HSP_chr11_L218_R0409	19.283428490161896	0.0042403329281714055	2.3735204948274844	-6.25848535549882	CONDITION_Ct	CONDITION_Sh	chr11	118301068	118355740	Timp2	1000	-	ENSMUSG00000017466	3600
chr11	118994000	118997200	HSP_chr11_L221_R0541	17.230056822299957	0.03304973191669496	1.4879889516766833	-8.311857023360758	CONDITION_Ct	CONDITION_Sh	.	-1	-1	.	.	.	.	0
chr11	119068800	119073000	HSP_chr11_L222_R0435	18.77008557319641	0.007085034226153682	2.1511956347125327	-6.771828272464305	CONDITION_Ct	CONDITION_Sh	.	-1	-1	.	.	.	.	0
chr12	4867400	4872600	HSP_chr12_L3_R0116	31.41758698403835	2.2953256469519947e-08	7.639155695659347	5.457897908773035	CONDITION_Ct	CONDITION_Sh	chr12	4862439	4874359	Mfsd2b	1000	-	ENSMUSG00000037336	5200
chr12	13590600	13593800	HSP_chr12_L35_R0349	21.417739033699036	0.00050550225121586	3.2963866697663335	-4.241275660906226	CONDITION_Ct	CONDITION_Sh	.	-1	-1	.	.	.	.	0
chr12	16113800	16118000	HSP_chr12_L43_R0944	14.305011749267578	0.6204993129201756	0.3350534690084659	-11.354002945337683	CONDITION_Ct	CONDITION_Sh	.	-1	-1	.	.	.	.	0
chr12	16186400	16189200	HSP_chr12_L44_R0506	18.831292748451233	0.006714326305658738	2.1744547381921375	-6.827721946154028	CONDITION_Ct	CONDITION_Sh	.	-1	-1	.	.	.	.	0
chr12	19948000	19961000	HSP_chr12_L84_R0895	14.715502328455448	0.41159255595039085	0.4718474447395344	-10.707391374025732	CONDITION_Ct	CONDITION_Sh	chr12	19954504	19954840	Gm21863	336	+	ENSMUSG00000095470	336
chr12	35515200	35516800	HSP_chr12_L166_R0853	15.003352246284486	0.30864260837995827	0.5758425847148545	-10.707391374025732	CONDITION_Ct	CONDITION_Sh	chr12	35497973	35535038	Ahr	1000	-	ENSMUSG00000019256	1600
chr12	43498000	43508200	HSP_chr12_L176_R0469	19.40936349320412	0.0037666000588671288	2.424868141228061	-6.827721946154028	CONDITION_Ct	CONDITION_Sh	.	-1	-1	.	.	.	.	0
chr12	45381000	45387800	HSP_chr12_L185_R0991	13.857341004729271	0.9708725875167424	0.20673527549713352	-12.000614516649634	CONDITION_Ct	CONDITION_Sh	.	-1	-1	.	.	.	.	0
chr12	46295000	46300000	HSP_chr12_L193_R0689	16.89145803451538	0.04671560262042847	1.3406427185234098	-8.76755666008988	CONDITION_Ct	CONDITION_Sh	.	-1	-1	.	.	.	.	0
chr12	47660200	47664800	HSP_chr12_L201_R0818	15.59823489189148	0.1702556880947824	0.8053445121012633	-10.060779802713782	CONDITION_Ct	CONDITION_Sh	.	-1	-1	.	.	.	.	0
chr12	47868000	47880600	HSP_chr12_L204_R0931	14.371127782434225	0.5808011619882855	0.3560047716664415	-11.354002945337683	CONDITION_Ct	CONDITION_Sh	.	-1	-1	.	.	.	.	0
chr12	51544000	51548200	HSP_chr12_L236_R0973	13.976533071041107	0.8617827214180254	0.23837911202898893	-11.354002945337683	CONDITION_Ct	CONDITION_Sh	.	-1	-1	.	.	.	.	0
chr12	54538600	54544400	HSP_chr12_L240_R0701	16.860420679092407	0.04818826696776899	1.3274806223556501	-8.76755666008988	CONDITION_Ct	CONDITION_Sh	.	-1	-1	.	.	.	.	0
chr12	55390600	55393600	HSP_chr12_L243_R0407	20.124515891075134	0.001842310251534296	2.735037222429744	-5.534498803530127	CONDITION_Ct	CONDITION_Sh	chr12	55384221	55418454	Psma6	1000	+	ENSMUSG00000021024	3000
chr12	68765800	68772000	HSP_chr12_L298_R0385	20.771127462387085	0.0009650347038260563	3.0156666063866995	-4.887887232218176	CONDITION_Ct	CONDITION_Sh	.	-1	-1	.	.	.	.	0
chr12	69557400	69562000	HSP_chr12_L301_R0818	15.59823489189148	0.1702556880947824	0.8053445121012633	-10.060779802713782	CONDITION_Ct	CONDITION_Sh	.	-1	-1	.	.	.	.	0
chr12	82740000	82742400	HSP_chr12_L322_R0743	16.24484646320343	0.08918294158023421	1.0689401212306187	-9.414168231401831	CONDITION_Ct	CONDITION_Sh	chr12	82588291	83162056	Rgs6	1000	+	ENSMUSG00000021219	2400
chr12	85492600	85501200	HSP_chr12_L327_R0167	28.421835574150087	4.5907391429822326e-07	6.338117483893381	2.871451623525232	CONDITION_Ct	CONDITION_Sh	.	-1	-1	.	.	.	.	0
chr12	86526200	86533000	HSP_chr12_L337_R0676	16.926375059366226	0.04511258198194766	1.355461561855773	-8.76755666008988	CONDITION_Ct	CONDITION_Sh	.	-1	-1	.	.	.	.	0
chr12	86653400	86658400	HSP_chr12_L338_R0689	16.89145803451538	0.04671560262042847	1.3406427185234098	-8.76755666008988	CONDITION_Ct	CONDITION_Sh	.	-1	-1	.	.	.	.	0
chr12	91277600	91284200	HSP_chr12_L348_R0964	14.137862658083439	0.7333870430564822	0.28423015634925997	-12.000614516649634	CONDITION_Ct	CONDITION_Sh	chr12	90998491	91384409	Cep128	1000	-	ENSMUSG00000061533	6600
chr12	91942800	91947600	HSP_chr12_L349_R0911	14.633167121708393	0.4469153150622234	0.44321289234892913	-10.707391374025732	CONDITION_Ct	CONDITION_Sh	.	-1	-1	.	.	.	.	0
chr12	93019800	93029800	HSP_chr12_L352_R0089	33.05674731731415	4.456213824670304e-09	8.351033979339139	7.397732622708887	CONDITION_Ct	CONDITION_Sh	.	-1	-1	.	.	.	.	0
chr12	100504800	100506000	HSP_chr12_L373_R0743	16.24484646320343	0.08918294158023421	1.0689401212306187	-9.414168231401831	CONDITION_Ct	CONDITION_Sh	chr12	100300769	100520826	Ttc7b	1000	-	ENSMUSG00000033530	1200
chr12	101656200	101662400	HSP_chr12_L383_R0385	20.771127462387085	0.0009650347038260563	3.0156666063866995	-4.887887232218176	CONDITION_Ct	CONDITION_Sh	chr12	101645442	101718523	Tc2n	1000	-	ENSMUSG00000021187	6200
chr12	102528800	102533200	HSP_chr12_L385_R0866	14.951623320579529	0.325028517954293	0.5567475749209922	-10.707391374025732	CONDITION_Ct	CONDITION_Sh	.	-1	-1	.	.	.	.	0
chr12	105220600	105226200	HSP_chr12_L393_R0506	18.831292748451233	0.006714326305658738	2.1744547381921375	-6.827721946154028	CONDITION_Ct	CONDITION_Sh	chr12	105216749	105222793	Tcl1	1000	-	ENSMUSG00000041359	2193
chr12	110325200	110333800	HSP_chr12_L410_R1000	13.839666955113412	0.9881843718258458	0.20221462695658807	-11.354002945337683	CONDITION_Ct	CONDITION_Sh	.	-1	-1	.	.	.	.	0
chr12	111695400	111704800	HSP_chr12_L416_R0103	32.15246103483439	1.1007598089298299e-08	7.958307438219989	6.104509480084985	CONDITION_Ct	CONDITION_Sh	.	-1	-1	.	.	.	.	0
chr12	112324800	112328000	HSP_chr12_L418_R0349	21.417739033699036	0.00050550225121586	3.2963866697663335	-4.241275660906226	CONDITION_Ct	CONDITION_Sh	.	-1	-1	.	.	.	.	0
chr12	113567200	113571600	HSP_chr12_L421_R0866	14.951623320579529	0.325028517954293	0.5567475749209922	-10.707391374025732	CONDITION_Ct	CONDITION_Sh	.	-1	-1	.	.	.	.	0
chr12	114847000	114854000	HSP_chr12_L431_R0788	15.889210098981858	0.12727195152548348	0.9226109739692353	-10.060779802713782	CONDITION_Ct	CONDITION_Sh	chr12	114851189	114851660	Ighv1-34	471	-	ENSMUSG00000093955	471
chr12	115064800	115071600	HSP_chr12_L434_R0846	15.172764477968215	0.26054400410685535	0.6394676355028864	-10.707391374025732	CONDITION_Ct	CONDITION_Sh	chr12	115067559	115068002	Ighv8-5	443	-	ENSMUSG00000102364	443
chr12	115074200	115082600	HSP_chr12_L435_R0712	16.66729935646057	0.05845381119474902	1.2458184231896423	-8.76755666008988	CONDITION_Ct	CONDITION_Sh	.	-1	-1	.	.	.	.	0
chr12	116994400	116999600	HSP_chr12_L441_R0775	15.99266795039177	0.11476290405075537	0.9648806161066283	-9.414168231401831	CONDITION_Ct	CONDITION_Sh	chr12	116485719	117276849	Ptprn2	1000	+	ENSMUSG00000056553	5200
chr13	7445000	7449400	HSP_chr13_L12_R0708	16.045177698135376	0.10570218363745168	0.9986668158322011	-9.518851013278642	CONDITION_Ct	CONDITION_Sh	.	-1	-1	.	.	.	.	0
chr13	11087800	11094000	HSP_chr13_L31_R0918	14.575029821395875	0.4597916390244948	0.4334625715703931	-10.912356109714189	CONDITION_Ct	CONDITION_Sh	.	-1	-1	.	.	.	.	0
chr13	12765800	12769600	HSP_chr13_L48_R0979	13.954920053482056	0.8548133971227984	0.24060607949644436	-11.609108657931962	CONDITION_Ct	CONDITION_Sh	.	-1	-1	.	.	.	.	0
chr13	15064800	15068800	HSP_chr13_L73_R0896	14.651672601699829	0.4258685147988571	0.4599236949224155	-10.912356109714189	CONDITION_Ct	CONDITION_Sh	.	-1	-1	.	.	.	.	0
chr13	17593200	17597600	HSP_chr13_L81_R0708	16.045177698135376	0.10570218363745168	0.9986668158322011	-9.518851013278642	CONDITION_Ct	CONDITION_Sh	chr13	16857471	17695553	Sugct	1000	-	ENSMUSG00000055137	4400
chr13	19940000	19943800	HSP_chr13_L86_R0979	13.954920053482056	0.8548133971227984	0.24060607949644436	-11.609108657931962	CONDITION_Ct	CONDITION_Sh	.	-1	-1	.	.	.	.	0
chr13	21377200	21381000	HSP_chr13_L92_R0979	13.954920053482056	0.8548133971227984	0.24060607949644436	-11.609108657931962	CONDITION_Ct	CONDITION_Sh	.	-1	-1	.	.	.	.	0
chr13	21992200	21995200	HSP_chr13_L94_R0539	18.135435342788696	0.01307063233137478	1.8865385618759116	-7.428593368625322	CONDITION_Ct	CONDITION_Sh	.	-1	-1	.	.	.	.	0
chr13	22543200	22552200	HSP_chr13_L99_R0662	16.498937795162202	0.06714573822469239	1.1874804769461123	-9.518851013278642	CONDITION_Ct	CONDITION_Sh	.	-1	-1	.	.	.	.	0
chr13	22889400	22895400	HSP_chr13_L101_R0819	15.291988193511964	0.2244863842467032	0.6966450643982828	-10.215603561496415	CONDITION_Ct	CONDITION_Sh	.	-1	-1	.	.	.	.	0
chr13	24004600	24007600	HSP_chr13_L102_R0597	17.40837405872345	0.027043027019491996	1.5738037829391167	-8.125345916843095	CONDITION_Ct	CONDITION_Sh	.	-1	-1	.	.	.	.	0
chr13	24315400	24316400	HSP_chr13_L103_R0896	14.651672601699829	0.4258685147988571	0.4599236949224155	-10.912356109714189	CONDITION_Ct	CONDITION_Sh	.	-1	-1	.	.	.	.	0
chr13	25349800	25354600	HSP_chr13_L106_R0912	14.637737550735473	0.4318445557696389	0.45507698993332363	-10.912356109714189	CONDITION_Ct	CONDITION_Sh	.	-1	-1	.	.	.	.	0
chr13	25438000	25444000	HSP_chr13_L107_R0869	14.714380331039429	0.39998334893556103	0.4819221628378156	-10.912356109714189	CONDITION_Ct	CONDITION_Sh	.	-1	-1	.	.	.	.	0
chr13	26826800	26847200	HSP_chr13_L113_R0655	16.58074815686544	0.06187121781228202	1.221877231290638	-9.518851013278642	CONDITION_Ct	CONDITION_Sh	.	-1	-1	.	.	.	.	0
chr13	30089400	30093400	HSP_chr13_L128_R0896	14.651672601699829	0.4258685147988571	0.4599236949224155	-10.912356109714189	CONDITION_Ct	CONDITION_Sh	.	-1	-1	.	.	.	.	0
chr13	31340600	31345800	HSP_chr13_L131_R0116	30.308747488975524	6.752962014629443e-08	7.170505707840656	5.1129524992946	CONDITION_Ct	CONDITION_Sh	.	-1	-1	.	.	.	.	0
chr13	33778400	33785400	HSP_chr13_L138_R0632	16.908221854527795	0.044593200626888346	1.3603786625344152	-8.822098465060868	CONDITION_Ct	CONDITION_Sh	.	-1	-1	.	.	.	.	0
chr13	39038800	39045200	HSP_chr13_L148_R0858	14.85210508473714	0.3485208878626732	0.5312557428716912	-10.912356109714189	CONDITION_Ct	CONDITION_Sh	.	-1	-1	.	.	.	.	0
chr13	41644600	41647200	HSP_chr13_L154_R0491	18.83218789100647	0.006511796372378173	2.1877124398444203	-6.731840820407548	CONDITION_Ct	CONDITION_Sh	.	-1	-1	.	.	.	.	0
chr13	43888800	43891600	HSP_chr13_L159_R0409	20.225692987442017	0.0016162526039003072	2.791841679954012	-5.338335723972001	CONDITION_Ct	CONDITION_Sh	.	-1	-1	.	.	.	.	0
chr13	44225200	44228800	HSP_chr13_L160_R0937	14.339179083824158	0.582089470789863	0.35529529876893534	-11.609108657931962	CONDITION_Ct	CONDITION_Sh	.	-1	-1	.	.	.	.	0
chr13	46009400	46011400	HSP_chr13_L166_R0896	14.651672601699829	0.4258685147988571	0.4599236949224155	-10.912356109714189	CONDITION_Ct	CONDITION_Sh	.	-1	-1	.	.	.	.	0
chr13	46957600	46966800	HSP_chr13_L170_R0832	15.049286055882774	0.2861502989931327	0.6040618495385388	-10.912356109714189	CONDITION_Ct	CONDITION_Sh	.	-1	-1	.	.	.	.	0
chr13	48214400	48219000	HSP_chr13_L172_R0645	16.74193024635315	0.05266088728627043	1.2898968130886008	-8.822098465060868	CONDITION_Ct	CONDITION_Sh	.	-1	-1	.	.	.	.	0
chr13	49803400	49809600	HSP_chr13_L174_R0312	22.315950632095337	0.00019985815631459676	3.6993215211844928	-3.248078079318681	CONDITION_Ct	CONDITION_Sh	.	-1	-1	.	.	.	.	0
chr13	51285200	51292400	HSP_chr13_L183_R0244	24.078734579086305	3.4288977591713765e-05	4.46485290996148	-1.1578204346653607	CONDITION_Ct	CONDITION_Sh	.	-1	-1	.	.	.	.	0
chr13	54015000	54024800	HSP_chr13_L194_R0856	14.872543159484863	0.341470089708821	0.5386886853078385	-10.215603561496415	CONDITION_Ct	CONDITION_Sh	.	-1	-1	.	.	.	.	0
chr13	56963200	56968200	HSP_chr13_L208_R0647	16.729911264896394	0.05329763638671308	1.2848140832391162	-8.822098465060868	CONDITION_Ct	CONDITION_Sh	.	-1	-1	.	.	.	.	0
chr13	57566200	57570600	HSP_chr13_L210_R0708	16.045177698135376	0.10570218363745168	0.9986668158322011	-9.518851013278642	CONDITION_Ct	CONDITION_Sh	chr13	57421194	57908332	Spock1	1000	-	ENSMUSG00000056222	4400
chr13	59387600	59392600	HSP_chr13_L217_R0338	21.681209060668944	0.0003770393157927595	3.4236952318296923	-3.9448306275364544	CONDITION_Ct	CONDITION_Sh	.	-1	-1	.	.	.	.	0
chr13	59410800	59415200	HSP_chr13_L218_R0743	15.707601088523864	0.1481465758599427	0.8610809232252911	-10.215603561496415	CONDITION_Ct	CONDITION_Sh	.	-1	-1	.	.	.	.	0
chr13	62256800	62264000	HSP_chr13_L246_R0203	25.799713373184204	6.1339882823888285e-06	5.212258389953058	0.2356846617701862	CONDITION_Ct	CONDITION_Sh	.	-1	-1	.	.	.	.	0
chr13	64710000	64714600	HSP_chr13_L259_R0645	16.74193024635315	0.05266088728627043	1.2898968130886008	-8.822098465060868	CONDITION_Ct	CONDITION_Sh	.	-1	-1	.	.	.	.	0
chr13	68183800	68188200	HSP_chr13_L280_R0728	15.955296619415282	0.11564285785315864	0.9617507413387224	-9.518851013278642	CONDITION_Ct	CONDITION_Sh	.	-1	-1	.	.	.	.	0
chr13	68279000	68282800	HSP_chr13_L281_R0979	13.954920053482056	0.8548133971227984	0.24060607949644436	-11.609108657931962	CONDITION_Ct	CONDITION_Sh	.	-1	-1	.	.	.	.	0
chr13	68628000	68639800	HSP_chr13_L288_R0431	19.650872135162352	0.0028717773231487585	2.5424726874890755	-5.338335723972001	CONDITION_Ct	CONDITION_Sh	chr13	68620042	68999541	Adcy2	1000	-	ENSMUSG00000021536	11800
chr13	69886400	69893400	HSP_chr13_L295_R0849	14.9484891872406	0.31649709479495985	0.5665456097067083	-10.215603561496415	CONDITION_Ct	CONDITION_Sh	.	-1	-1	.	.	.	.	0
chr13	71876200	71880200	HSP_chr13_L301_R0896	14.651672601699829	0.4258685147988571	0.4599236949224155	-10.912356109714189	CONDITION_Ct	CONDITION_Sh	.	-1	-1	.	.	.	.	0
chr13	76773000	76778000	HSP_chr13_L308_R0668	16.377877039909364	0.07578695723556311	1.1367585276306373	-8.822098465060868	CONDITION_Ct	CONDITION_Sh	chr13	76384534	77031810	Mctp1	1000	+	ENSMUSG00000021596	5000
chr13	77418800	77426800	HSP_chr13_L310_R0729	15.93091028022766	0.11849763106849485	0.9517677022583887	-9.518851013278642	CONDITION_Ct	CONDITION_Sh	chr13	77135539	77613784	2210408I21Rik	1000	+	ENSMUSG00000071252	8000
chr13	79189200	79194600	HSP_chr13_L319_R0442	19.528940439224243	0.0032441806119457646	2.4895992499061417	-6.035088272189775	CONDITION_Ct	CONDITION_Sh	.	-1	-1	.	.	.	.	0
chr13	79403200	79408600	HSP_chr13_L322_R0565	17.8062197637558	0.018166577157231155	1.744665742402163	-8.125345916843095	CONDITION_Ct	CONDITION_Sh	.	-1	-1	.	.	.	.	0
chr13	80396200	80402000	HSP_chr13_L340_R0379	20.92244553565979	0.000805217955497169	3.094261388498695	-4.641583175754228	CONDITION_Ct	CONDITION_Sh	.	-1	-1	.	.	.	.	0
chr13	80595200	80602600	HSP_chr13_L343_R0866	14.735631283760071	0.39157300214835533	0.4894452045707132	-10.912356109714189	CONDITION_Ct	CONDITION_Sh	.	-1	-1	.	.	.	.	0
chr13	85063400	85069800	HSP_chr13_L374_R0925	14.459368898391723	0.5161690619348596	0.39448215597140757	-10.912356109714189	CONDITION_Ct	CONDITION_Sh	.	-1	-1	.	.	.	.	0
chr13	85402600	85414000	HSP_chr13_L377_R0386	20.92081977971395	0.000806528108081624	3.093555616120302	-4.641583175754228	CONDITION_Ct	CONDITION_Sh	.	-1	-1	.	.	.	.	0
chr13	87232600	87236400	HSP_chr13_L400_R0979	13.954920053482056	0.8548133971227984	0.24060607949644436	-11.609108657931962	CONDITION_Ct	CONDITION_Sh	.	-1	-1	.	.	.	.	0
chr13	88577400	88583600	HSP_chr13_L421_R0312	22.315950632095337	0.00019985815631459676	3.6993215211844928	-3.248078079318681	CONDITION_Ct	CONDITION_Sh	.	-1	-1	.	.	.	.	0
chr13	92147800	92156600	HSP_chr13_L431_R0616	17.06382992362976	0.03816707855072844	1.4265725970722358	-8.125345916843095	CONDITION_Ct	CONDITION_Sh	.	-1	-1	.	.	.	.	0
chr13	92873400	92879600	HSP_chr13_L434_R0312	22.315950632095337	0.00019985815631459676	3.6993215211844928	-3.248078079318681	CONDITION_Ct	CONDITION_Sh	.	-1	-1	.	.	.	.	0
chr13	94087400	94091200	HSP_chr13_L440_R0927	14.45100786781311	0.520502859505627	0.3917111418583519	-10.912356109714189	CONDITION_Ct	CONDITION_Sh	chr13	94057795	94195409	Lhfpl2	1000	+	ENSMUSG00000045312	3800
chr13	95150400	95154400	HSP_chr13_L452_R0896	14.651672601699829	0.4258685147988571	0.4599236949224155	-10.912356109714189	CONDITION_Ct	CONDITION_Sh	chr13	95024453	95250336	Pde8b	1000	-	ENSMUSG00000021684	4000
chr13	97697400	97705800	HSP_chr13_L459_R0526	18.19640119075775	0.012297574635902973	1.912848180761268	-6.731840820407548	CONDITION_Ct	CONDITION_Sh	.	-1	-1	.	.	.	.	0
chr13	104023400	104024800	HSP_chr13_L482_R0688	16.074441305160523	0.10265377769158542	1.0107253773512364	-9.518851013278642	CONDITION_Ct	CONDITION_Sh	chr13	104023056	104109614	Nln	1000	-	ENSMUSG00000021710	1400
chr13	106735000	106740800	HSP_chr13_L496_R0604	17.182974609375	0.0338801277434596	1.4773911660375565	-8.125345916843095	CONDITION_Ct	CONDITION_Sh	.	-1	-1	.	.	.	.	0
chr13	112234200	112241800	HSP_chr13_L506_R0664	16.421424074172975	0.07255748726458724	1.1549781621573019	-9.518851013278642	CONDITION_Ct	CONDITION_Sh	.	-1	-1	.	.	.	.	0
chr13	112473600	112474600	HSP_chr13_L507_R0896	14.651672601699829	0.4258685147988571	0.4599236949224155	-10.912356109714189	CONDITION_Ct	CONDITION_Sh	chr13	112464069	112510086	Il6st	1000	+	ENSMUSG00000021756	1000
chr13	118655400	118660800	HSP_chr13_L526_R0442	19.528940439224243	0.0032441806119457646	2.4895992499061417	-6.035088272189775	CONDITION_Ct	CONDITION_Sh	.	-1	-1	.	.	.	.	0
chr13	119098400	119104000	HSP_chr13_L529_R0929	14.445433847427369	0.5234122540347247	0.3898674312436161	-10.912356109714189	CONDITION_Ct	CONDITION_Sh	.	-1	-1	.	.	.	.	0
chr13	120222000	120232200	HSP_chr13_L535_R0631	16.972276638793947	0.041826353644239755	1.387600815391511	-8.125345916843095	CONDITION_Ct	CONDITION_Sh	.	-1	-1	.	.	.	.	0
chr14	8763600	8769200	HSP_chr14_L12_R0825	15.242398367881774	0.24524484325545975	0.6625665411079057	-10.471703060454615	CONDITION_Ct	CONDITION_Sh	.	-1	-1	.	.	.	.	0
chr14	11353400	11356400	HSP_chr14_L21_R0885	14.798033707499505	0.3824591048498029	0.49782122040743765	-11.235653765982875	CONDITION_Ct	CONDITION_Sh	chr14	11280734	11356726	Gm3839	1000	-	ENSMUSG00000097148	3000
chr14	13089200	13103200	HSP_chr14_L25_R0556	18.67177308499813	0.007947698219670066	2.101483309466699	-7.415900238341578	CONDITION_Ct	CONDITION_Sh	.	-1	-1	.	.	.	.	0
chr14	14082400	14083800	HSP_chr14_L29_R0371	22.09045249223709	0.00026033212674276694	3.584528762887806	-3.596146710700282	CONDITION_Ct	CONDITION_Sh	chr14	13961439	14107302	Atxn7	1000	+	ENSMUSG00000021738	1400
chr14	15534800	15541200	HSP_chr14_L36_R0974	14.124356510341167	0.7501693111729919	0.2776018634898747	-11.999604471511134	CONDITION_Ct	CONDITION_Sh	.	-1	-1	.	.	.	.	0
chr14	15821800	15827200	HSP_chr14_L38_R0531	19.034649670124054	0.0055289933770638474	2.258553982761883	-6.651949532813319	CONDITION_Ct	CONDITION_Sh	.	-1	-1	.	.	.	.	0
chr14	16110000	16118400	HSP_chr14_L41_R0399	21.565873007774353	0.00043989572528283817	3.3567457769307265	-4.360097416228541	CONDITION_Ct	CONDITION_Sh	.	-1	-1	.	.	.	.	0
chr14	16501200	16502400	HSP_chr14_L42_R0941	14.450945436954498	0.541157304453699	0.378900843854286	-11.235653765982875	CONDITION_Ct	CONDITION_Sh	chr14	16430838	16819156	Rarb	1000	-	ENSMUSG00000017491	1200
chr14	17833800	17834800	HSP_chr14_L48_R0764	15.978846848011017	0.11742602861237231	0.955484875686467	-9.707752354926356	CONDITION_Ct	CONDITION_Sh	chr14	17660260	18038090	Thrb	1000	+	ENSMUSG00000021779	1000
chr14	21226000	21227800	HSP_chr14_L62_R0163	28.202058136463165	5.771532684472594e-07	6.23870896589453	2.5154589335257924	CONDITION_Ct	CONDITION_Sh	chr14	21052573	21448569	Adk	1000	+	ENSMUSG00000039197	1800
chr14	24321400	24328000	HSP_chr14_L71_R0708	16.563014487504958	0.06547320350366602	1.1980761663078199	-9.707752354926356	CONDITION_Ct	CONDITION_Sh	.	-1	-1	.	.	.	.	0
chr14	34449600	34450800	HSP_chr14_L91_R0531	19.034649670124054	0.0055289933770638474	2.258553982761883	-6.651949532813319	CONDITION_Ct	CONDITION_Sh	chr14	34410733	34503341	Bmpr1a	1000	-	ENSMUSG00000021796	1200
chr14	34600000	34605200	HSP_chr14_L94_R0512	19.38683094537258	0.00388772632419163	2.411148250293582	-5.88799882728506	CONDITION_Ct	CONDITION_Sh	chr14	34590617	34600142	Opn4	1000	-	ENSMUSG00000021799	142
chr14	36197600	36202000	HSP_chr14_L98_R0980	14.058274774312974	0.8014164025097003	0.2586064805642813	-11.235653765982875	CONDITION_Ct	CONDITION_Sh	.	-1	-1	.	.	.	.	0
chr14	36615200	36619600	HSP_chr14_L104_R0639	17.506748259067535	0.02548034015653473	1.5993160156665724	-8.179850943869837	CONDITION_Ct	CONDITION_Sh	.	-1	-1	.	.	.	.	0
chr14	42278200	42285600	HSP_chr14_L132_R0154	28.966008841991425	2.6885095504885485e-07	6.570488474804557	3.2794096390540517	CONDITION_Ct	CONDITION_Sh	.	-1	-1	.	.	.	.	0
chr14	50098000	50103800	HSP_chr14_L150_R0827	15.227374004006386	0.24895730990923748	0.6568145282459903	-10.471703060454615	CONDITION_Ct	CONDITION_Sh	.	-1	-1	.	.	.	.	0
chr14	50658600	50662600	HSP_chr14_L155_R0978	14.068970084190369	0.7928906796390989	0.26164345781390164	-11.999604471511134	CONDITION_Ct	CONDITION_Sh	.	-1	-1	.	.	.	.	0
chr14	57209000	57215400	HSP_chr14_L179_R0308	23.255477318167685	8.12014740590416e-05	4.090453719449833	-2.8321960051720225	CONDITION_Ct	CONDITION_Sh	.	-1	-1	.	.	.	.	0
chr14	57399400	57403000	HSP_chr14_L180_R0724	16.344015285253526	0.0815030264873425	1.106404223650129	-9.707752354926356	CONDITION_Ct	CONDITION_Sh	.	-1	-1	.	.	.	.	0
chr14	59375200	59378200	HSP_chr14_L185_R0671	17.13241241335869	0.03704906170299921	1.4392430495899438	-8.943801649398097	CONDITION_Ct	CONDITION_Sh	.	-1	-1	.	.	.	.	0
chr14	65629400	65632600	HSP_chr14_L212_R0841	15.214896142482758	0.2520832265672874	0.6520459340880381	-10.471703060454615	CONDITION_Ct	CONDITION_Sh	chr14	65598545	65648531	Nuggc	1000	+	ENSMUSG00000061356	3200
chr14	70531800	70538200	HSP_chr14_L231_R0022	49.592677891254425	2.9611679176631257e-16	15.528536964563829	23.906078688317052	CONDITION_Ct	CONDITION_Sh	chr14	70530684	70538324	Lgi3	1000	+	ENSMUSG00000033595	6400
chr14	74420000	74427600	HSP_chr14_L246_R0891	14.788000488233568	0.386315715667748	0.4942477816757623	-11.235653765982875	CONDITION_Ct	CONDITION_Sh	.	-1	-1	.	.	.	.	0
chr14	77943800	77947600	HSP_chr14_L259_R0841	15.214896142482758	0.2520832265672874	0.6520459340880381	-10.471703060454615	CONDITION_Ct	CONDITION_Sh	chr14	77904238	78002657	Epsti1	1000	+	ENSMUSG00000022014	3800
chr14	79794000	79799400	HSP_chr14_L264_R0968	14.28745998597145	0.6372712911312904	0.32673316964808363	-11.235653765982875	CONDITION_Ct	CONDITION_Sh	.	-1	-1	.	.	.	.	0
chr14	85584200	85589600	HSP_chr14_L312_R0698	16.717587180256842	0.05609621039569102	1.2631906725470048	-8.943801649398097	CONDITION_Ct	CONDITION_Sh	.	-1	-1	.	.	.	.	0
chr14	94431200	94435800	HSP_chr14_L354_R0812	15.455158639371396	0.19824364415504886	0.7451378537046609	-9.707752354926356	CONDITION_Ct	CONDITION_Sh	.	-1	-1	.	.	.	.	0
chr14	96194400	96201000	HSP_chr14_L365_R0669	17.142343772530555	0.03668293524025532	1.4434771692088657	-8.943801649398097	CONDITION_Ct	CONDITION_Sh	chr14	96102735	96519102	Klhl1	1000	-	ENSMUSG00000022076	6600
chr14	96849800	96856000	HSP_chr14_L367_R0264	24.38230460882187	2.6314131381959303e-05	4.579816675310697	-1.304294594115504	CONDITION_Ct	CONDITION_Sh	.	-1	-1	.	.	.	.	0
chr14	99832200	99837800	HSP_chr14_L380_R0964	14.347048141002656	0.6004067238349462	0.34542734915479356	-11.235653765982875	CONDITION_Ct	CONDITION_Sh	.	-1	-1	.	.	.	.	0
chr14	104128400	104133600	HSP_chr14_L390_R0447	20.562551081180573	0.00119973939028345	2.921173576049214	-5.1240481217568	CONDITION_Ct	CONDITION_Sh	.	-1	-1	.	.	.	.	0
chr14	107774800	107779600	HSP_chr14_L412_R0531	19.034649670124054	0.0055289933770638474	2.258553982761883	-6.651949532813319	CONDITION_Ct	CONDITION_Sh	.	-1	-1	.	.	.	.	0
chr14	107849000	107852800	HSP_chr14_L414_R0841	15.214896142482758	0.2520832265672874	0.6520459340880381	-10.471703060454615	CONDITION_Ct	CONDITION_Sh	.	-1	-1	.	.	.	.	0
chr14	109914600	109921400	HSP_chr14_L427_R0984	14.032045800089836	0.8227148295974582	0.2512210980863048	-11.235653765982875	CONDITION_Ct	CONDITION_Sh	.	-1	-1	.	.	.	.	0
chr14	110064000	110068400	HSP_chr14_L429_R0639	17.506748259067535	0.02548034015653473	1.5993160156665724	-8.179850943869837	CONDITION_Ct	CONDITION_Sh	.	-1	-1	.	.	.	.	0
chr14	112415800	112421000	HSP_chr14_L450_R0447	20.562551081180573	0.00119973939028345	2.921173576049214	-5.1240481217568	CONDITION_Ct	CONDITION_Sh	.	-1	-1	.	.	.	.	0
chr14	118757400	118762200	HSP_chr14_L475_R0562	18.64503481030464	0.008163072494708804	2.0899177294524187	-6.651949532813319	CONDITION_Ct	CONDITION_Sh	.	-1	-1	.	.	.	.	0
chr14	120778800	120786200	HSP_chr14_L488_R0154	28.966008841991425	2.6885095504885485e-07	6.570488474804557	3.2794096390540517	CONDITION_Ct	CONDITION_Sh	.	-1	-1	.	.	.	.	0
chr14	123735600	123744800	HSP_chr14_L500_R1000	13.866905122578144	0.9704407182724085	0.20684966290833479	-11.999604471511134	CONDITION_Ct	CONDITION_Sh	chr14	123659970	123975618	Itgbl1	1000	+	ENSMUSG00000032925	9200
chr15	4099400	4103800	HSP_chr15_L0_R0620	17.070024781525134	0.033006605429168404	1.488546717953779	-8.466222426711894	CONDITION_Ct	CONDITION_Sh	chr15	4026382	4155344	Oxct1	1000	+	ENSMUSG00000022186	4400
chr15	4350000	4352600	HSP_chr15_L2_R0539	18.20315146446228	0.010628945882243076	1.9758158061043567	-7.120865723907329	CONDITION_Ct	CONDITION_Sh	.	-1	-1	.	.	.	.	0
chr15	5049800	5059200	HSP_chr15_L12_R1000	13.71392037332058	0.9465389431349163	0.21330668294308947	-11.829614183723308	CONDITION_Ct	CONDITION_Sh	chr15	4988761	5063740	C7	1000	-	ENSMUSG00000079105	9400
chr15	6107600	6112000	HSP_chr15_L15_R0789	15.51243805885315	0.15669393257852882	0.838529264595236	-9.81157912951646	CONDITION_Ct	CONDITION_Sh	.	-1	-1	.	.	.	.	0
chr15	6565400	6570800	HSP_chr15_L18_R0265	23.24599683880806	6.861361110470565e-05	4.163604622512319	-1.7394389126890673	CONDITION_Ct	CONDITION_Sh	chr15	6522852	6663313	Fyb	1000	+	ENSMUSG00000022148	5400
chr15	14314800	14319200	HSP_chr15_L39_R0789	15.51243805885315	0.15669393257852882	0.838529264595236	-9.81157912951646	CONDITION_Ct	CONDITION_Sh	.	-1	-1	.	.	.	.	0
chr15	14389400	14399200	HSP_chr15_L40_R0852	14.969362403154372	0.26971614315588177	0.626345575439231	-9.81157912951646	CONDITION_Ct	CONDITION_Sh	.	-1	-1	.	.	.	.	0
chr15	15174800	15180600	HSP_chr15_L46_R0412	20.22118651866913	0.0014127610326100108	2.850238033544274	-5.102830669700481	CONDITION_Ct	CONDITION_Sh	.	-1	-1	.	.	.	.	0
chr15	18647800	18652000	HSP_chr15_L60_R0876	14.839759707450867	0.30703838735995587	0.5777752814170516	-10.484257480918743	CONDITION_Ct	CONDITION_Sh	.	-1	-1	.	.	.	.	0
chr15	19659600	19665400	HSP_chr15_L73_R0412	20.22118651866913	0.0014127610326100108	2.850238033544274	-5.102830669700481	CONDITION_Ct	CONDITION_Sh	.	-1	-1	.	.	.	.	0
chr15	19756200	19760800	HSP_chr15_L74_R0730	16.185116410255432	0.07996716214555898	1.1143372538285758	-9.138900778114177	CONDITION_Ct	CONDITION_Sh	.	-1	-1	.	.	.	.	0
chr15	20481200	20490000	HSP_chr15_L84_R0698	16.36976661771536	0.0664843026729152	1.1916377823546265	-9.138900778114177	CONDITION_Ct	CONDITION_Sh	chr15	20449264	21589533	Cdh12	1000	+	ENSMUSG00000040452	8800
chr15	21437200	21445600	HSP_chr15_L86_R0601	17.2946993508935	0.026364888307700677	1.5846865486153912	-8.466222426711894	CONDITION_Ct	CONDITION_Sh	chr15	20449264	21589533	Cdh12	1000	+	ENSMUSG00000040452	8400
chr15	21546600	21551000	HSP_chr15_L88_R0789	15.51243805885315	0.15669393257852882	0.838529264595236	-9.81157912951646	CONDITION_Ct	CONDITION_Sh	chr15	20449264	21589533	Cdh12	1000	+	ENSMUSG00000040452	4400
chr15	22742600	22749400	HSP_chr15_L94_R0757	15.732740218937398	0.12571183558273552	0.9276358748658301	-9.138900778114177	CONDITION_Ct	CONDITION_Sh	chr15	22549021	23474418	Cdh18	1000	+	ENSMUSG00000040420	6800
chr15	25850000	25854200	HSP_chr15_L110_R0876	14.839759707450867	0.30703838735995587	0.5777752814170516	-10.484257480918743	CONDITION_Ct	CONDITION_Sh	chr15	25843179	25973687	Retreg1	1000	+	ENSMUSG00000022270	4200
chr15	36129800	36137200	HSP_chr15_L141_R0922	14.361317230015993	0.49542464201214503	0.4081700533701627	-11.156935832321025	CONDITION_Ct	CONDITION_Sh	chr15	36009478	36140400	Rgs22	1000	-	ENSMUSG00000037627	7400
chr15	38355600	38361000	HSP_chr15_L147_R0994	13.872448238134384	0.807775561364525	0.2563716648550445	-11.156935832321025	CONDITION_Ct	CONDITION_Sh	.	-1	-1	.	.	.	.	0
chr15	38931800	38937800	HSP_chr15_L148_R0321	21.664081582427023	0.0003337546639626484	3.47664512854504	-3.7574739668959154	CONDITION_Ct	CONDITION_Sh	chr15	38933143	38952912	Baalc	1000	+	ENSMUSG00000022296	4657
chr15	40442000	40446000	HSP_chr15_L150_R0961	14.167081356048584	0.6016351096769915	0.34477990448498186	-11.156935832321025	CONDITION_Ct	CONDITION_Sh	.	-1	-1	.	.	.	.	0
chr15	48879000	48890400	HSP_chr15_L188_R0383	20.75798384308815	0.000825924961188621	3.0832387433790336	-4.430152318298198	CONDITION_Ct	CONDITION_Sh	.	-1	-1	.	.	.	.	0
chr15	65174200	65182600	HSP_chr15_L224_R0751	15.807968081235886	0.1166017644429518	0.9583686296898186	-9.81157912951646	CONDITION_Ct	CONDITION_Sh	.	-1	-1	.	.	.	.	0
chr15	65735400	65741000	HSP_chr15_L229_R0469	19.21385068744421	0.003868557892651898	2.4132906754351984	-6.448187372505046	CONDITION_Ct	CONDITION_Sh	.	-1	-1	.	.	.	.	0
chr15	69103400	69109200	HSP_chr15_L234_R0335	21.275946173667908	0.0004920309361139086	3.308114429180362	-4.430152318298198	CONDITION_Ct	CONDITION_Sh	.	-1	-1	.	.	.	.	0
chr15	71624400	71630800	HSP_chr15_L243_R0933	14.21349616229534	0.5743484829109675	0.3595897256729116	-11.156935832321025	CONDITION_Ct	CONDITION_Sh	chr15	71431608	71727838	Fam135b	1000	-	ENSMUSG00000036800	6400
chr15	76952600	76961200	HSP_chr15_L257_R0388	20.660781821310522	0.0009102378556144435	3.0410427473547195	-4.430152318298198	CONDITION_Ct	CONDITION_Sh	.	-1	-1	.	.	.	.	0
chr15	77613400	77616400	HSP_chr15_L259_R0366	20.89386487007141	0.0007209882904115237	3.1422283398220983	-4.430152318298198	CONDITION_Ct	CONDITION_Sh	.	-1	-1	.	.	.	.	0
chr15	77888400	77895000	HSP_chr15_L261_R0277	22.91189992427826	9.583115512547458e-05	4.018514086244721	-2.41211726409135	CONDITION_Ct	CONDITION_Sh	.	-1	-1	.	.	.	.	0
chr15	80029800	80034000	HSP_chr15_L273_R0774	15.525218947529792	0.1547039885844914	0.8436590318469057	-9.81157912951646	CONDITION_Ct	CONDITION_Sh	.	-1	-1	.	.	.	.	0
chr15	80105800	80113800	HSP_chr15_L275_R0941	14.178516888022422	0.5947942809500757	0.34840805462536034	-11.829614183723308	CONDITION_Ct	CONDITION_Sh	chr15	80091333	80119501	Syngr1	1000	+	ENSMUSG00000022415	8000
chr15	86546800	86552400	HSP_chr15_L293_R0980	14.159009215831757	0.606511246594959	0.3422270981936976	-11.156935832321025	CONDITION_Ct	CONDITION_Sh	.	-1	-1	.	.	.	.	0
chr15	87703000	87706000	HSP_chr15_L302_R0598	17.30714390039444	0.026038822230842695	1.59002065264181	-7.793544075309612	CONDITION_Ct	CONDITION_Sh	chr15	87544298	87759364	Fam19a5	1000	+	ENSMUSG00000054863	3000
chr15	90707800	90712600	HSP_chr15_L311_R0658	16.857794761657715	0.040810431625419356	1.3980605469290779	-8.466222426711894	CONDITION_Ct	CONDITION_Sh	.	-1	-1	.	.	.	.	0
chr15	92407600	92411600	HSP_chr15_L315_R0961	14.167081356048584	0.6016351096769915	0.34477990448498186	-11.156935832321025	CONDITION_Ct	CONDITION_Sh	chr15	92396880	92771819	Pdzrn4	1000	+	ENSMUSG00000036218	4000
chr15	96255000	96259000	HSP_chr15_L325_R0151	27.62064838409424	8.640189153681826e-07	6.063476937327797	2.296631195724629	CONDITION_Ct	CONDITION_Sh	.	-1	-1	.	.	.	.	0
chr15	96632600	96636800	HSP_chr15_L327_R0876	14.839759707450867	0.30703838735995587	0.5777752814170516	-10.484257480918743	CONDITION_Ct	CONDITION_Sh	chr15	96571417	96642913	Slc38a1	1000	-	ENSMUSG00000023169	4200
chr15	99345000	99350200	HSP_chr15_L344_R0508	18.84219589829445	0.005609920729310984	2.252260884793685	-6.448187372505046	CONDITION_Ct	CONDITION_Sh	chr15	99317224	99370482	Fmnl3	1000	-	ENSMUSG00000023008	5200
chr16	3568000	3576600	HSP_chr16_L7_R0757	15.873673521518707	0.10298548439287651	1.0093950925613766	-9.713160135077981	CONDITION_Ct	CONDITION_Sh	.	-1	-1	.	.	.	.	0
chr16	5692400	5700800	HSP_chr16_L15_R0910	14.193613305282593	0.552607655674304	0.37206837626998307	-11.123257257270364	CONDITION_Ct	CONDITION_Sh	.	-1	-1	.	.	.	.	0
chr16	7139000	7144000	HSP_chr16_L16_R0514	18.73951966023445	0.005863471951657726	2.23311776261072	-6.892965890693215	CONDITION_Ct	CONDITION_Sh	chr16	5885354	7411526	Rbfox1	1000	+	ENSMUSG00000008658	5000
chr16	7991600	8001000	HSP_chr16_L18_R0583	18.0058108751297	0.012212386168965082	1.9158486584353385	-7.598014451789407	CONDITION_Ct	CONDITION_Sh	.	-1	-1	.	.	.	.	0
chr16	12967400	12977000	HSP_chr16_L29_R0559	18.30961630010605	0.009012795334328496	2.0470961246573056	-6.892965890693215	CONDITION_Ct	CONDITION_Sh	.	-1	-1	.	.	.	.	0
chr16	15032800	15037400	HSP_chr16_L34_R0656	16.92807364463806	0.035880283085844435	1.4529121476894244	-8.303063012885598	CONDITION_Ct	CONDITION_Sh	.	-1	-1	.	.	.	.	0
chr16	16949000	16954800	HSP_chr16_L43_R0520	18.611377084255217	0.006665096867858673	2.177640037867023	-6.892965890693215	CONDITION_Ct	CONDITION_Sh	.	-1	-1	.	.	.	.	0
chr16	17267400	17271800	HSP_chr16_L44_R0222	25.748583668231966	5.298549915866769e-06	5.275844120531175	0.15751972026869865	CONDITION_Ct	CONDITION_Sh	.	-1	-1	.	.	.	.	0
chr16	22508200	22510800	HSP_chr16_L66_R0656	16.92807364463806	0.035880283085844435	1.4529121476894244	-8.303063012885598	CONDITION_Ct	CONDITION_Sh	chr16	22468460	22657221	Dgkg	1000	-	ENSMUSG00000022861	2600
chr16	23136000	23143800	HSP_chr16_L67_R0015	55.70574450492859	5.17520294376344e-19	18.28607261483173	30.47460784740493	CONDITION_Ct	CONDITION_Sh	.	-1	-1	.	.	.	.	0
chr16	25181200	25199200	HSP_chr16_L72_R0916	14.135816949486733	0.5854873762104185	0.35343396603267035	-11.123257257270364	CONDITION_Ct	CONDITION_Sh	.	-1	-1	.	.	.	.	0
chr16	29514600	29525600	HSP_chr16_L84_R0706	16.400274291801452	0.060824172245597045	1.2290646497769053	-9.00811157398179	CONDITION_Ct	CONDITION_Sh	chr16	29395852	29544864	Atp13a4	1000	-	ENSMUSG00000038094	11000
chr16	31348000	31354400	HSP_chr16_L88_R0024	45.83506464958191	1.0016342789257251e-14	13.999290821021084	20.60392799205825	CONDITION_Ct	CONDITION_Sh	.	-1	-1	.	.	.	.	0
chr16	35092600	35093600	HSP_chr16_L98_R0841	14.812927961349487	0.29747601808072466	0.589544000456888	-10.418208696174172	CONDITION_Ct	CONDITION_Sh	chr16	35022427	35109177	Hacd2	1000	+	ENSMUSG00000035376	1000
chr16	42738600	42743200	HSP_chr16_L117_R0799	15.214100592613221	0.19917044765103745	0.743306818766538	-9.713160135077981	CONDITION_Ct	CONDITION_Sh	.	-1	-1	.	.	.	.	0
chr16	48211200	48217800	HSP_chr16_L134_R0715	16.253577187856038	0.07043458337991307	1.167418956221824	-9.00811157398179	CONDITION_Ct	CONDITION_Sh	.	-1	-1	.	.	.	.	0
chr16	49073200	49078000	HSP_chr16_L140_R0823	14.912104792277018	0.26938909365316427	0.6268046758665857	-10.418208696174172	CONDITION_Ct	CONDITION_Sh	chr16	49057485	49199104	Myh15	1000	+	ENSMUSG00000092009	4800
chr16	50133000	50140400	HSP_chr16_L143_R0186	26.79875349998474	1.8538477621600759e-06	5.731926335515548	1.5676168424610815	CONDITION_Ct	CONDITION_Sh	.	-1	-1	.	.	.	.	0
chr16	64473200	64482800	HSP_chr16_L202_R0212	26.09370493888855	3.7520858487762286e-06	5.425728048154615	0.86256828136489	CONDITION_Ct	CONDITION_Sh	chr16	64477809	64602408	Csnka2ip	1000	-	ENSMUSG00000068167	4991
chr16	64568600	64573600	HSP_chr16_L203_R0548	18.338170766830444	0.008759079370748745	2.059442159861042	-6.892965890693215	CONDITION_Ct	CONDITION_Sh	chr16	64477809	64602408	Csnka2ip	1000	-	ENSMUSG00000068167	5000
chr16	65176200	65182600	HSP_chr16_L207_R0802	15.212690495491028	0.1994514954318605	0.7427534241753132	-9.713160135077981	CONDITION_Ct	CONDITION_Sh	.	-1	-1	.	.	.	.	0
chr16	76747400	76753000	HSP_chr16_L245_R0556	18.310673872947692	0.009003268685206256	2.0475533571268625	-6.892965890693215	CONDITION_Ct	CONDITION_Sh	.	-1	-1	.	.	.	.	0
chr16	77947000	77951800	HSP_chr16_L247_R0604	17.633122205734253	0.017727894612554678	1.755186715068302	-7.598014451789407	CONDITION_Ct	CONDITION_Sh	.	-1	-1	.	.	.	.	0
chr16	79193600	79197800	HSP_chr16_L250_R0779	15.517976522445679	0.14697831356793437	0.8642718331224034	-9.713160135077981	CONDITION_Ct	CONDITION_Sh	.	-1	-1	.	.	.	.	0
chr16	79937800	79943800	HSP_chr16_L254_R0347	21.8634135723114	0.00025790808925732196	3.5885910388787017	-3.3677230852122584	CONDITION_Ct	CONDITION_Sh	.	-1	-1	.	.	.	.	0
chr16	87525600	87535000	HSP_chr16_L288_R0009	66.98652148246765	6.527519715747495e-24	23.185251807758192	41.75538482494399	CONDITION_Ct	CONDITION_Sh	.	-1	-1	.	.	.	.	0
chr16	90085600	90091600	HSP_chr16_L307_R0517	18.617722521305083	0.006622937815518356	2.1803866815784954	-6.187917329597024	CONDITION_Ct	CONDITION_Sh	chr16	89787110	90143769	Tiam1	1000	-	ENSMUSG00000002489	6000
chr16	91103600	91109200	HSP_chr16_L310_R0748	16.07261472384135	0.08440670552135843	1.091822819244613	-9.00811157398179	CONDITION_Ct	CONDITION_Sh	.	-1	-1	.	.	.	.	0
chr16	91352000	91354800	HSP_chr16_L313_R0402	20.45331645011902	0.0010564826348743212	2.976367029028319	-4.777820207404641	CONDITION_Ct	CONDITION_Sh	.	-1	-1	.	.	.	.	0
chr16	95236200	95240600	HSP_chr16_L324_R0712	16.349933824539185	0.06396446834331758	1.2078768785387348	-9.713160135077981	CONDITION_Ct	CONDITION_Sh	.	-1	-1	.	.	.	.	0
chr16	95421000	95423000	HSP_chr16_L327_R0922	14.119865225791932	0.5949017975565632	0.3483506033111687	-11.123257257270364	CONDITION_Ct	CONDITION_Sh	chr16	95359168	95586593	Erg	1000	-	ENSMUSG00000040732	2000
chr16	96306400	96312200	HSP_chr16_L330_R0769	15.630784292221069	0.13129901499932836	0.9099378376988914	-9.713160135077981	CONDITION_Ct	CONDITION_Sh	chr16	96235800	96319859	B3galt5	1000	+	ENSMUSG00000074892	5800
chr17	9951600	9956000	HSP_chr17_L23_R0937	14.090873420238495	0.6121539927137426	0.3393069036402549	-11.127902701690033	CONDITION_Ct	CONDITION_Sh	.	-1	-1	.	.	.	.	0
chr17	10115400	10120400	HSP_chr17_L25_R0708	15.910502791404724	0.09922147788327677	1.0247618438681014	-9.308273330523804	CONDITION_Ct	CONDITION_Sh	.	-1	-1	.	.	.	.	0
chr17	10269200	10270600	HSP_chr17_L26_R0534	17.730132162570953	0.016082393957275527	1.7971368707097515	-7.488643959357574	CONDITION_Ct	CONDITION_Sh	chr17	10202600	10319854	Qk	1000	-	ENSMUSG00000062078	1400
chr17	10395400	10401600	HSP_chr17_L27_R0182	25.062025442123414	1.0523250369147393e-05	4.977852381838202	-0.21012647469265744	CONDITION_Ct	CONDITION_Sh	.	-1	-1	.	.	.	.	0
chr17	11433000	11439400	HSP_chr17_L29_R0500	18.00671582698822	0.012196407805279011	1.9164137873172522	-6.882100835635498	CONDITION_Ct	CONDITION_Sh	chr17	10840383	12063361	Prkn	1000	+	ENSMUSG00000023826	6400
chr17	15281600	15285200	HSP_chr17_L40_R0265	22.582477152347565	0.00012560416569117836	3.901023231195674	-2.636298969580963	CONDITION_Ct	CONDITION_Sh	.	-1	-1	.	.	.	.	0
chr17	18389600	18398800	HSP_chr17_L52_R0810	15.194781905412674	0.20297349170231463	0.7358905596629166	-9.91481645424588	CONDITION_Ct	CONDITION_Sh	.	-1	-1	.	.	.	.	0
chr17	20287600	20292200	HSP_chr17_L75_R0860	14.697416543960571	0.33376620045315264	0.5470200748273685	-10.521359577967957	CONDITION_Ct	CONDITION_Sh	.	-1	-1	.	.	.	.	0
chr17	21398400	21411200	HSP_chr17_L85_R0426	19.267840289831163	0.0034556722222653788	2.4622176315761313	-6.275557711913422	CONDITION_Ct	CONDITION_Sh	chr17	21383747	21399265	Zfp677	1000	+	ENSMUSG00000062743	865
chr17	24558400	24559600	HSP_chr17_L106_R0789	15.303959667682648	0.18198015187499927	0.7788933620004794	-9.91481645424588	CONDITION_Ct	CONDITION_Sh	chr17	24549833	24596508	Pkd1	1000	+	ENSMUSG00000032855	1200
chr17	26795200	26799000	HSP_chr17_L115_R0216	23.795563399791718	3.733940384393097e-05	4.4278407283441386	-1.4232127221368103	CONDITION_Ct	CONDITION_Sh	.	-1	-1	.	.	.	.	0
chr17	27386800	27397600	HSP_chr17_L124_R0342	20.602113853394986	0.0009100492498563848	3.041132703681446	-4.455928340747192	CONDITION_Ct	CONDITION_Sh	.	-1	-1	.	.	.	.	0
chr17	30700200	30708800	HSP_chr17_L133_R0446	18.90652255102992	0.004959647859513422	2.3056256865352935	-6.275557711913422	CONDITION_Ct	CONDITION_Sh	chr17	30624353	30877365	Dnah8	1000	+	ENSMUSG00000033826	8600
chr17	31081400	31085200	HSP_chr17_L137_R0599	17.123589038848877	0.02949640095364722	1.5366202902060109	-8.09518708307965	CONDITION_Ct	CONDITION_Sh	chr17	31057674	31117988	Abcg1	1000	+	ENSMUSG00000024030	3800
chr17	33552600	33555400	HSP_chr17_L145_R0534	17.730132162570953	0.016082393957275527	1.7971368707097515	-7.488643959357574	CONDITION_Ct	CONDITION_Sh	chr17	33524203	33553782	Adamts10	1000	+	ENSMUSG00000024299	1182
chr17	37603800	37609000	HSP_chr17_L166_R0650	16.5170459151268	0.05409876611216351	1.2785070793090894	-8.701730206801727	CONDITION_Ct	CONDITION_Sh	chr17	37608939	37627109	Olfr115	1000	-	ENSMUSG00000092413	61
chr17	38940600	38945800	HSP_chr17_L184_R0872	14.67376136213541	0.34175562369326734	0.538384163811241	-10.521359577967957	CONDITION_Ct	CONDITION_Sh	.	-1	-1	.	.	.	.	0
chr17	43598200	43603800	HSP_chr17_L209_R0576	17.41594282448292	0.022019192704415585	1.6619712411469039	-8.09518708307965	CONDITION_Ct	CONDITION_Sh	chr17	43568097	43612201	Pla2g7	1000	+	ENSMUSG00000023913	5600
chr17	45753400	45755800	HSP_chr17_L215_R0789	15.303959667682648	0.18198015187499927	0.7788933620004794	-9.91481645424588	CONDITION_Ct	CONDITION_Sh	.	-1	-1	.	.	.	.	0
chr17	47834800	47841000	HSP_chr17_L220_R0554	17.675947643518448	0.016977851635786568	1.7737987435442237	-8.09518708307965	CONDITION_Ct	CONDITION_Sh	.	-1	-1	.	.	.	.	0
chr17	48002800	48005200	HSP_chr17_L221_R0958	14.075103299021722	0.621884257453132	0.3343550102710046	-11.127902701690033	CONDITION_Ct	CONDITION_Sh	.	-1	-1	.	.	.	.	0
chr17	54500000	54505200	HSP_chr17_L238_R0719	15.90928970515728	0.09934191512916205	1.0242607271454822	-9.308273330523804	CONDITION_Ct	CONDITION_Sh	.	-1	-1	.	.	.	.	0
chr17	54609800	54614600	HSP_chr17_L239_R0789	15.303959667682648	0.18198015187499927	0.7788933620004794	-9.91481645424588	CONDITION_Ct	CONDITION_Sh	.	-1	-1	.	.	.	.	0
chr17	58228000	58234200	HSP_chr17_L257_R0429	19.254981575608255	0.0035003946440167817	2.456642868665844	-6.275557711913422	CONDITION_Ct	CONDITION_Sh	chr17	57769569	58410355	Cntnap5c	1000	+	ENSMUSG00000038048	6200
chr17	59567000	59571600	HSP_chr17_L262_R0860	14.697416543960571	0.33376620045315264	0.5470200748273685	-10.521359577967957	CONDITION_Ct	CONDITION_Sh	.	-1	-1	.	.	.	.	0
chr17	59781200	59787600	HSP_chr17_L264_R0365	20.15630465745926	0.0014212725549029787	2.8476312190682247	-5.062471464469269	CONDITION_Ct	CONDITION_Sh	.	-1	-1	.	.	.	.	0
chr17	60427600	60434800	HSP_chr17_L268_R0882	14.576107919216156	0.3768131246481731	0.5031315816423192	-10.521359577967957	CONDITION_Ct	CONDITION_Sh	.	-1	-1	.	.	.	.	0
chr17	65391800	65396600	HSP_chr17_L282_R0789	15.303959667682648	0.18198015187499927	0.7788933620004794	-9.91481645424588	CONDITION_Ct	CONDITION_Sh	chr17	65255998	65540782	Tmem232	1000	-	ENSMUSG00000045036	4800
chr17	65714400	65718000	HSP_chr17_L285_R0317	21.369390904903412	0.00042251361336453783	3.374251037980428	-3.849385217025116	CONDITION_Ct	CONDITION_Sh	chr17	65651728	65772752	Rab31	1000	-	ENSMUSG00000056515	3600
chr17	69536000	69545600	HSP_chr17_L301_R0562	17.580922554135324	0.01867031331307744	1.7328962932073932	-7.488643959357574	CONDITION_Ct	CONDITION_Sh	.	-1	-1	.	.	.	.	0
chr17	70430400	70433600	HSP_chr17_L304_R0365	20.15630465745926	0.0014212725549029787	2.8476312190682247	-5.062471464469269	CONDITION_Ct	CONDITION_Sh	chr17	69969072	70821413	Dlgap1	1000	+	ENSMUSG00000003279	3200
chr17	73843400	73846800	HSP_chr17_L310_R0914	14.283754133582114	0.5047701411410195	0.4019149054956079	-10.521359577967957	CONDITION_Ct	CONDITION_Sh	.	-1	-1	.	.	.	.	0
chr17	79970200	79974600	HSP_chr17_L332_R0129	27.434822142124176	9.809737580666519e-07	6.008342823249727	2.2160460201956482	CONDITION_Ct	CONDITION_Sh	.	-1	-1	.	.	.	.	0
chr17	87654600	87664000	HSP_chr17_L358_R0815	15.067407849431039	0.23054577753773897	0.6863438268122746	-9.91481645424588	CONDITION_Ct	CONDITION_Sh	.	-1	-1	.	.	.	.	0
chr17	89439000	89447000	HSP_chr17_L362_R0998	13.60766073167324	0.992469777789044	0.20111474115104125	-11.73444582541211	CONDITION_Ct	CONDITION_Sh	.	-1	-1	.	.	.	.	0
chr17	89780400	89788800	HSP_chr17_L366_R0879	14.605221989154815	0.36600072124923805	0.513572781585114	-10.521359577967957	CONDITION_Ct	CONDITION_Sh	.	-1	-1	.	.	.	.	0
chr17	90962600	90969000	HSP_chr17_L367_R0512	17.748328456282614	0.015792400398710185	1.8049766166244117	-7.488643959357574	CONDITION_Ct	CONDITION_Sh	chr17	90033630	91093071	Nrxn1	1000	-	ENSMUSG00000024109	6400
chr17	92061200	92069000	HSP_chr17_L373_R0198	24.402106523513794	2.035865337237537e-05	4.691255372707612	-0.8166695984147339	CONDITION_Ct	CONDITION_Sh	.	-1	-1	.	.	.	.	0
chr17	94335000	94341600	HSP_chr17_L398_R0966	13.994028701484204	0.6744034967789484	0.3093257721512214	-11.127902701690033	CONDITION_Ct	CONDITION_Sh	.	-1	-1	.	.	.	.	0
chr17	94574600	94582800	HSP_chr17_L403_R0175	25.615192770957947	6.052187646855421e-06	5.218088929442608	0.396416649029419	CONDITION_Ct	CONDITION_Sh	.	-1	-1	.	.	.	.	0
chr18	8304800	8309600	HSP_chr18_L18_R0624	17.08110761642456	0.02811975577633658	1.5570802744485552	-7.8994628214762415	CONDITION_Ct	CONDITION_Sh	.	-1	-1	.	.	.	.	0
chr18	10025600	10026800	HSP_chr18_L21_R0734	15.741736446619035	0.1073230614648045	0.9924034444676025	-9.263384582988998	CONDITION_Ct	CONDITION_Sh	chr18	9993065	10045119	Usp14	1000	-	ENSMUSG00000047879	1200
chr18	13003000	13009600	HSP_chr18_L23_R0011	45.723464608192444	1.0228076184405301e-14	13.990206045766588	20.742894170291642	CONDITION_Ct	CONDITION_Sh	chr18	13006989	13022882	Hrh4	1000	+	ENSMUSG00000037346	2611
chr18	19342800	19355800	HSP_chr18_L45_R0026	41.648748345673084	6.017564338668967e-13	12.220579257633116	16.651128885753373	CONDITION_Ct	CONDITION_Sh	.	-1	-1	.	.	.	.	0
chr18	19864600	19870400	HSP_chr18_L49_R0382	20.49091202020645	0.0009292922333980954	3.0320494700880984	-4.489658417694351	CONDITION_Ct	CONDITION_Sh	.	-1	-1	.	.	.	.	0
chr18	24890000	24894000	HSP_chr18_L65_R0893	14.353264093399048	0.43022825992494207	0.45637966663848867	-10.627306344501754	CONDITION_Ct	CONDITION_Sh	chr18	24708622	25133501	Fhod3	1000	+	ENSMUSG00000034295	4000
chr18	25928600	25936600	HSP_chr18_L67_R0663	16.419605562090872	0.05448766992617488	1.2754798879447626	-8.58142370223262	CONDITION_Ct	CONDITION_Sh	.	-1	-1	.	.	.	.	0
chr18	27454800	27463000	HSP_chr18_L72_R0127	28.67444258928299	2.5947178463353786e-07	6.585909917450753	3.6938721513821875	CONDITION_Ct	CONDITION_Sh	.	-1	-1	.	.	.	.	0
chr18	35442000	35443400	HSP_chr18_L89_R0987	13.67130321264267	0.8508848309529359	0.24187335360335727	-11.309267225258132	CONDITION_Ct	CONDITION_Sh	chr18	35266395	35499780	Sil1	1000	-	ENSMUSG00000024357	1400
chr18	41868000	41874800	HSP_chr18_L120_R0723	15.829709400236606	0.09828491907520129	1.0286806264808686	-9.263384582988998	CONDITION_Ct	CONDITION_Sh	.	-1	-1	.	.	.	.	0
chr18	43480800	43485400	HSP_chr18_L126_R0678	16.399146735668182	0.0556139051496995	1.266837047648218	-8.58142370223262	CONDITION_Ct	CONDITION_Sh	.	-1	-1	.	.	.	.	0
chr18	47093000	47097600	HSP_chr18_L136_R0678	16.399146735668182	0.0556139051496995	1.266837047648218	-8.58142370223262	CONDITION_Ct	CONDITION_Sh	chr18	46958815	47234284	Commd10	1000	+	ENSMUSG00000042705	4600
chr18	58451000	58453000	HSP_chr18_L164_R0893	14.353264093399048	0.43022825992494207	0.45637966663848867	-10.627306344501754	CONDITION_Ct	CONDITION_Sh	.	-1	-1	.	.	.	.	0
chr18	58456200	58462400	HSP_chr18_L165_R0865	14.444419531126815	0.3927449689105061	0.48838521339743124	-10.627306344501754	CONDITION_Ct	CONDITION_Sh	.	-1	-1	.	.	.	.	0
chr18	70311600	70333200	HSP_chr18_L183_R0434	19.57697077984611	0.002317778580180415	2.635431257010824	-5.171619298450729	CONDITION_Ct	CONDITION_Sh	.	-1	-1	.	.	.	.	0
chr18	71081800	71087000	HSP_chr18_L185_R0551	18.105071878880263	0.01009972422881779	1.9978817658099415	-7.217501940719863	CONDITION_Ct	CONDITION_Sh	.	-1	-1	.	.	.	.	0
chr18	72876000	72883600	HSP_chr18_L195_R0498	18.676896077394485	0.005701241287578811	2.2452679990563995	-6.535541059963485	CONDITION_Ct	CONDITION_Sh	.	-1	-1	.	.	.	.	0
chr18	76185400	76193400	HSP_chr18_L209_R0966	13.698922628313303	0.8277054628981305	0.24953092202927296	-11.309267225258132	CONDITION_Ct	CONDITION_Sh	.	-1	-1	.	.	.	.	0
chr18	85736800	85743400	HSP_chr18_L245_R0502	18.573919984400273	0.006319625903211506	2.2006801961002522	-6.535541059963485	CONDITION_Ct	CONDITION_Sh	.	-1	-1	.	.	.	.	0
chr19	3216000	3220800	HSP_chr19_L2_R0187	25.953425228595734	2.5787996413769297e-06	5.588582958835584	1.968543059799373	CONDITION_Ct	CONDITION_Sh	.	-1	-1	.	.	.	.	0
chr19	5930800	5935000	HSP_chr19_L9_R0670	15.730356557309628	0.07099698616019628	1.1640856780978424	-7.989586942222417	CONDITION_Ct	CONDITION_Sh	.	-1	-1	.	.	.	.	0
chr19	6934600	6937000	HSP_chr19_L11_R0940	13.374734699726105	0.7486407921798482	0.2781968293237684	-10.610147469070256	CONDITION_Ct	CONDITION_Sh	.	-1	-1	.	.	.	.	0
chr19	12360000	12372600	HSP_chr19_L22_R0637	16.030096270370482	0.05260955275844318	1.290309326194302	-7.989586942222417	CONDITION_Ct	CONDITION_Sh	.	-1	-1	.	.	.	.	0
chr19	12749800	12753400	HSP_chr19_L23_R0418	19.66407996416092	0.0013894583859884158	2.857456137847749	-4.3208022046354415	CONDITION_Ct	CONDITION_Sh	.	-1	-1	.	.	.	.	0
chr19	13967600	13975400	HSP_chr19_L25_R0352	21.236416280269623	0.00028839555241710007	3.5400740643036483	-2.748465888526738	CONDITION_Ct	CONDITION_Sh	.	-1	-1	.	.	.	.	0
chr19	14104200	14111000	HSP_chr19_L26_R0473	18.615855753421783	0.003963542640692705	2.4027768532795855	-5.369026415374577	CONDITION_Ct	CONDITION_Sh	.	-1	-1	.	.	.	.	0
chr19	17227400	17229800	HSP_chr19_L30_R0940	13.374734699726105	0.7486407921798482	0.2781968293237684	-10.610147469070256	CONDITION_Ct	CONDITION_Sh	.	-1	-1	.	.	.	.	0
chr19	19292400	19302600	HSP_chr19_L31_R0813	14.374347512692212	0.2755162119209755	0.6183076719710885	-9.56192325833112	CONDITION_Ct	CONDITION_Sh	.	-1	-1	.	.	.	.	0
chr19	24905000	24908800	HSP_chr19_L36_R0659	15.975116910517215	0.05558298195646525	1.2670719444150544	-7.989586942222417	CONDITION_Ct	CONDITION_Sh	.	-1	-1	.	.	.	.	0
chr19	27355600	27363800	HSP_chr19_L40_R0456	19.13996785879135	0.0023467376419900776	2.6300449484158888	-4.844914310005009	CONDITION_Ct	CONDITION_Sh	.	-1	-1	.	.	.	.	0
chr19	42263000	42266000	HSP_chr19_L63_R0687	15.471183121204376	0.09200205040372197	1.0560273278376717	-8.513699047591984	CONDITION_Ct	CONDITION_Sh	chr19	42247573	42270348	Golga7b	1000	+	ENSMUSG00000042532	3000
chr19	42669000	42673600	HSP_chr19_L65_R0319	21.76052838563919	0.00017075347990237578	3.7676675148903196	-2.22435378315717	CONDITION_Ct	CONDITION_Sh	.	-1	-1	.	.	.	.	0
chr19	47486400	47497600	HSP_chr19_L71_R0593	16.57745274761319	0.030433416673792922	1.523241060463313	-6.941362731483281	CONDITION_Ct	CONDITION_Sh	.	-1	-1	.	.	.	.	0
chr19	53815200	53819000	HSP_chr19_L77_R0319	21.76052838563919	0.00017075347990237578	3.7676675148903196	-2.22435378315717	CONDITION_Ct	CONDITION_Sh	chr19	53677305	53867080	Rbm20	1000	+	ENSMUSG00000043639	3800
chr19	56445000	56448400	HSP_chr19_L81_R0571	17.00892803835869	0.019768029216276444	1.7083221274547358	-6.941362731483281	CONDITION_Ct	CONDITION_Sh	.	-1	-1	.	.	.	.	0
chr2	3066600	3076600	HSP_chr2_L0_R0658	16.92413732537627	0.06689452979961227	1.1890543845440669	-9.34695055018711	CONDITION_Ct	CONDITION_Sh	.	-1	-1	.	.	.	.	0
chr2	10906200	10911800	HSP_chr2_L23_R0931	14.512528589963914	0.746000247804644	0.2792287193194673	-11.306147952187537	CONDITION_Ct	CONDITION_Sh	.	-1	-1	.	.	.	.	0
chr2	16893000	16902200	HSP_chr2_L32_R0900	14.731142366737128	0.5995097006723512	0.34590125680961087	-11.959213752854346	CONDITION_Ct	CONDITION_Sh	.	-1	-1	.	.	.	.	0
chr2	23301600	23308600	HSP_chr2_L57_R0604	17.37426292848587	0.04264847827181556	1.379324546082962	-9.34695055018711	CONDITION_Ct	CONDITION_Sh	.	-1	-1	.	.	.	.	0
chr2	24168800	24173000	HSP_chr2_L63_R0958	14.440691351890564	0.8015626784724581	0.2585547847447489	-11.959213752854346	CONDITION_Ct	CONDITION_Sh	.	-1	-1	.	.	.	.	0
chr2	26323400	26327400	HSP_chr2_L70_R0325	21.624415159225464	0.0006082552677345083	3.216046195474778	-4.775489945519446	CONDITION_Ct	CONDITION_Sh	chr2	26315514	26348237	Gpsm1	1000	+	ENSMUSG00000026930	4000
chr2	28989400	28994400	HSP_chr2_L80_R0635	17.0529545545578	0.058809297772552484	1.2432617006778117	-9.34695055018711	CONDITION_Ct	CONDITION_Sh	chr2	28926948	29055066	Cfap77	1000	-	ENSMUSG00000079502	5000
chr2	30570400	30581400	HSP_chr2_L84_R0555	17.794619615515074	0.02801205370009418	1.5587235908622639	-8.040818948853492	CONDITION_Ct	CONDITION_Sh	.	-1	-1	.	.	.	.	0
chr2	30659600	30667000	HSP_chr2_L86_R0050	38.6041259765625	2.5697517264213256e-11	10.590108833504516	12.20422087181759	CONDITION_Ct	CONDITION_Sh	.	-1	-1	.	.	.	.	0
chr2	32651400	32653800	HSP_chr2_L95_R0916	14.662298346916835	0.642236217102335	0.3243266723691469	-11.959213752854346	CONDITION_Ct	CONDITION_Sh	chr2	32646594	32682669	Eng	1000	+	ENSMUSG00000026814	2400
chr2	33527600	33533200	HSP_chr2_L100_R0474	19.012151956558228	0.008290436037612517	2.0832216285968914	-7.3877531481866825	CONDITION_Ct	CONDITION_Sh	.	-1	-1	.	.	.	.	0
chr2	35305400	35310600	HSP_chr2_L103_R0552	17.899327832221985	0.025227298704699926	1.603595772520228	-8.6938847495203	CONDITION_Ct	CONDITION_Sh	chr2	35256379	35307892	Gsn	1000	+	ENSMUSG00000026879	2492
chr2	36305200	36316600	HSP_chr2_L111_R0977	14.42599737137556	0.8134277841823664	0.25440670742699795	-11.959213752854346	CONDITION_Ct	CONDITION_Sh	.	-1	-1	.	.	.	.	0
chr2	36389400	36394600	HSP_chr2_L113_R0577	17.70602035522461	0.030607166078737123	1.5208061897840222	-8.6938847495203	CONDITION_Ct	CONDITION_Sh	.	-1	-1	.	.	.	.	0
chr2	36557800	36562800	HSP_chr2_L117_R0831	15.466004658937454	0.2875077635163575	0.6022871747591726	-10.653082151520728	CONDITION_Ct	CONDITION_Sh	.	-1	-1	.	.	.	.	0
chr2	40383200	40388000	HSP_chr2_L147_R0929	14.521018445372581	0.7396936226144553	0.28171436187205207	-11.959213752854346	CONDITION_Ct	CONDITION_Sh	.	-1	-1	.	.	.	.	0
chr2	53769400	53777600	HSP_chr2_L173_R0958	14.440691351890564	0.8015626784724581	0.2585547847447489	-11.959213752854346	CONDITION_Ct	CONDITION_Sh	.	-1	-1	.	.	.	.	0
chr2	57508000	57514400	HSP_chr2_L197_R0325	21.624415159225464	0.0006082552677345083	3.216046195474778	-4.775489945519446	CONDITION_Ct	CONDITION_Sh	.	-1	-1	.	.	.	.	0
chr2	66540600	66547800	HSP_chr2_L210_R0279	23.242385680377485	0.00012061746856584726	3.918615981922202	-3.469358344185828	CONDITION_Ct	CONDITION_Sh	chr2	66480079	66634962	Scn9a	1000	-	ENSMUSG00000075316	7200
chr2	70702000	70704200	HSP_chr2_L219_R0861	15.093757152557373	0.41717148396174547	0.46712836219225257	-11.306147952187537	CONDITION_Ct	CONDITION_Sh	chr2	70661575	70712636	Gorasp2	1000	+	ENSMUSG00000014959	2200
chr2	72091600	72096800	HSP_chr2_L227_R0458	19.213296223163606	0.006779872518414625	2.1702498708894433	-8.040818948853492	CONDITION_Ct	CONDITION_Sh	chr2	71981239	72257474	Rapgef4	1000	+	ENSMUSG00000049044	5200
chr2	73485400	73490200	HSP_chr2_L231_R0839	15.390575558960437	0.3100330681943903	0.5741768397163303	-10.653082151520728	CONDITION_Ct	CONDITION_Sh	chr2	73429609	73529734	Wipf1	1000	-	ENSMUSG00000075284	4800
chr2	75786600	75792000	HSP_chr2_L240_R0068	35.991862773895264	3.5025364268179724e-10	9.455617339377696	9.591957669150354	CONDITION_Ct	CONDITION_Sh	.	-1	-1	.	.	.	.	0
chr2	76788600	76794800	HSP_chr2_L244_R0685	16.50046088719368	0.10218589301815982	1.0126095030130189	-10.000016350853919	CONDITION_Ct	CONDITION_Sh	chr2	76703979	76982547	Ttn	1000	-	ENSMUSG00000051747	6200
chr2	77856200	77862000	HSP_chr2_L246_R0421	19.665217757225037	0.004314738694036617	2.3659820972861176	-6.734687347519873	CONDITION_Ct	CONDITION_Sh	.	-1	-1	.	.	.	.	0
chr2	80241200	80247000	HSP_chr2_L250_R0421	19.665217757225037	0.004314738694036617	2.3659820972861176	-6.734687347519873	CONDITION_Ct	CONDITION_Sh	.	-1	-1	.	.	.	.	0
chr2	81508000	81512200	HSP_chr2_L256_R0958	14.440691351890564	0.8015626784724581	0.2585547847447489	-11.959213752854346	CONDITION_Ct	CONDITION_Sh	.	-1	-1	.	.	.	.	0
chr2	86725600	86731800	HSP_chr2_L268_R0767	15.86176253414154	0.19354150550534135	0.75457526960728	-10.653082151520728	CONDITION_Ct	CONDITION_Sh	.	-1	-1	.	.	.	.	0
chr2	89849800	89859200	HSP_chr2_L291_R0677	16.56478786855936	0.09581954220485865	1.039186727626394	-10.653082151520728	CONDITION_Ct	CONDITION_Sh	.	-1	-1	.	.	.	.	0
chr2	91126800	91129800	HSP_chr2_L295_R0386	20.318283557891846	0.002245595999215758	2.649155907842659	-6.081621546853064	CONDITION_Ct	CONDITION_Sh	chr2	91118143	91136516	Mybpc3	1000	+	ENSMUSG00000002100	3000
chr2	92019000	92023400	HSP_chr2_L298_R0521	18.35908615589142	0.01592943039371947	1.8012541936389186	-8.040818948853492	CONDITION_Ct	CONDITION_Sh	chr2	91982327	92024502	Creb3l1	1000	-	ENSMUSG00000027230	4400
chr2	92467000	92474600	HSP_chr2_L301_R0841	15.302738208770752	0.33849736689400506	0.5418770480218065	-11.306147952187537	CONDITION_Ct	CONDITION_Sh	.	-1	-1	.	.	.	.	0
chr2	93829000	93833800	HSP_chr2_L308_R0442	19.592074387550355	0.004642161669483811	2.3342873813754688	-6.734687347519873	CONDITION_Ct	CONDITION_Sh	chr2	93833466	93849943	Accs	1000	-	ENSMUSG00000040272	334
chr2	97892000	97898400	HSP_chr2_L328_R0995	14.275465704321862	0.9455708488984553	0.21357353812811392	-11.959213752854346	CONDITION_Ct	CONDITION_Sh	.	-1	-1	.	.	.	.	0
chr2	98439000	98443400	HSP_chr2_L334_R0861	15.093757152557373	0.41717148396174547	0.46712836219225257	-11.306147952187537	CONDITION_Ct	CONDITION_Sh	.	-1	-1	.	.	.	.	0
chr2	99510400	99516200	HSP_chr2_L342_R0562	17.729530724048615	0.02989597327638498	1.5308629583080122	-8.6938847495203	CONDITION_Ct	CONDITION_Sh	.	-1	-1	.	.	.	.	0
chr2	99537800	99547200	HSP_chr2_L343_R0204	26.380366852581503	5.231211777961355e-06	5.28139883378217	-0.2040293408517826	CONDITION_Ct	CONDITION_Sh	.	-1	-1	.	.	.	.	0
chr2	99872200	99877800	HSP_chr2_L347_R0474	19.012151956558228	0.008290436037612517	2.0832216285968914	-7.3877531481866825	CONDITION_Ct	CONDITION_Sh	.	-1	-1	.	.	.	.	0
chr2	103159800	103164000	HSP_chr2_L358_R0958	14.440691351890564	0.8015626784724581	0.2585547847447489	-11.959213752854346	CONDITION_Ct	CONDITION_Sh	.	-1	-1	.	.	.	.	0
chr2	103913800	103919600	HSP_chr2_L359_R0421	19.665217757225037	0.004314738694036617	2.3659820972861176	-6.734687347519873	CONDITION_Ct	CONDITION_Sh	.	-1	-1	.	.	.	.	0
chr2	107089000	107094600	HSP_chr2_L365_R0979	14.394976745843888	0.8390562736459216	0.2457419980145107	-11.959213752854346	CONDITION_Ct	CONDITION_Sh	.	-1	-1	.	.	.	.	0
chr2	113302600	113305800	HSP_chr2_L389_R0999	14.25130226969719	0.9686973711609069	0.20731222567362384	-11.959213752854346	CONDITION_Ct	CONDITION_Sh	.	-1	-1	.	.	.	.	0
chr2	113854600	113859600	HSP_chr2_L390_R0635	17.0529545545578	0.058809297772552484	1.2432617006778117	-9.34695055018711	CONDITION_Ct	CONDITION_Sh	.	-1	-1	.	.	.	.	0
chr2	116972200	116975200	HSP_chr2_L396_R0668	16.69899289059639	0.08378563994358952	1.0948972051417354	-9.34695055018711	CONDITION_Ct	CONDITION_Sh	.	-1	-1	.	.	.	.	0
chr2	122945000	122949000	HSP_chr2_L410_R0560	17.770020803689956	0.028709661928031396	1.5481912303021783	-8.6938847495203	CONDITION_Ct	CONDITION_Sh	.	-1	-1	.	.	.	.	0
chr2	133048400	133055600	HSP_chr2_L436_R0808	15.730496308207512	0.2206898261576664	0.703258903458365	-10.653082151520728	CONDITION_Ct	CONDITION_Sh	.	-1	-1	.	.	.	.	0
chr2	133606200	133610600	HSP_chr2_L438_R0861	15.093757152557373	0.41717148396174547	0.46712836219225257	-11.306147952187537	CONDITION_Ct	CONDITION_Sh	.	-1	-1	.	.	.	.	0
chr2	138916000	138921200	HSP_chr2_L448_R0577	17.70602035522461	0.030607166078737123	1.5208061897840222	-8.6938847495203	CONDITION_Ct	CONDITION_Sh	.	-1	-1	.	.	.	.	0
chr2	139728800	139732400	HSP_chr2_L455_R0287	22.930546760559082	0.00016475557974630643	3.7831956440435337	-3.469358344185828	CONDITION_Ct	CONDITION_Sh	chr2	139678177	139758581	Ism1	1000	+	ENSMUSG00000074766	3600
chr2	144627600	144632400	HSP_chr2_L468_R0804	15.745516821622848	0.2173997230402874	0.7090938541760106	-10.653082151520728	CONDITION_Ct	CONDITION_Sh	chr2	144599896	144768758	Dtd1	1000	+	ENSMUSG00000027430	4800
chr2	148900000	148902400	HSP_chr2_L474_R0711	16.39988875389099	0.11299750834832759	0.9712372020038001	-10.000016350853919	CONDITION_Ct	CONDITION_Sh	.	-1	-1	.	.	.	.	0
chr2	149010800	149017800	HSP_chr2_L475_R0993	14.300499893347423	0.9221930920335354	0.22014820841044133	-11.959213752854346	CONDITION_Ct	CONDITION_Sh	chr2	149015731	149017237	Gm10750	1000	-	ENSMUSG00000074739	1506
chr2	150741400	150748600	HSP_chr2_L487_R0186	27.409707398732504	1.8688110052896228e-06	5.728435022839211	1.1021022604818356	CONDITION_Ct	CONDITION_Sh	.	-1	-1	.	.	.	.	0
chr2	152601200	152609600	HSP_chr2_L493_R0174	28.155073165893555	8.868642391691018e-07	6.052143049289857	1.7551680611486447	CONDITION_Ct	CONDITION_Sh	chr2	152604326	152612729	Defb36	1000	+	ENSMUSG00000044863	5274
chr2	152929800	152932800	HSP_chr2_L494_R0593	17.672060933589936	0.03166441796424269	1.5062861883529288	-8.6938847495203	CONDITION_Ct	CONDITION_Sh	chr2	152931897	152933208	Foxs1	1000	-	ENSMUSG00000074676	903
chr2	154050000	154054600	HSP_chr2_L500_R0788	15.746822953224182	0.21711595575095705	0.7096017100979549	-10.653082151520728	CONDITION_Ct	CONDITION_Sh	.	-1	-1	.	.	.	.	0
chr2	164022800	164027800	HSP_chr2_L525_R0491	18.92398807346821	0.009054541444152665	2.045098224220752	-7.3877531481866825	CONDITION_Ct	CONDITION_Sh	chr2	164025449	164050538	Pabpc1l	1000	+	ENSMUSG00000054582	2351
chr2	164867600	164872200	HSP_chr2_L530_R0999	14.25130226969719	0.9686973711609069	0.20731222567362384	-11.959213752854346	CONDITION_Ct	CONDITION_Sh	.	-1	-1	.	.	.	.	0
chr2	166542400	166549200	HSP_chr2_L539_R0749	16.112975178798038	0.15054760456074504	0.8546070954984174	-10.000016350853919	CONDITION_Ct	CONDITION_Sh	.	-1	-1	.	.	.	.	0
chr2	166661000	166667600	HSP_chr2_L546_R0026	43.82865238189697	1.3832738856040032e-13	12.859091821893559	17.428747277152063	CONDITION_Ct	CONDITION_Sh	chr2	166566341	166713832	Prex1	1000	-	ENSMUSG00000039621	6600
chr2	169084400	169090200	HSP_chr2_L555_R0421	19.665217757225037	0.004314738694036617	2.3659820972861176	-6.734687347519873	CONDITION_Ct	CONDITION_Sh	.	-1	-1	.	.	.	.	0
chr2	169218000	169222200	HSP_chr2_L558_R0292	22.89397507572174	0.00017089250371867456	3.767314095703606	-3.469358344185828	CONDITION_Ct	CONDITION_Sh	.	-1	-1	.	.	.	.	0
chr2	173985800	173992000	HSP_chr2_L591_R0788	15.746822953224182	0.21711595575095705	0.7096017100979549	-10.653082151520728	CONDITION_Ct	CONDITION_Sh	.	-1	-1	.	.	.	.	0
chr2	176806800	176810600	HSP_chr2_L594_R0901	14.729999501585958	0.600195251088259	0.3455389877798704	-11.959213752854346	CONDITION_Ct	CONDITION_Sh	chr2	176798611	176811223	Gm14295	1000	+	ENSMUSG00000078877	3800
chr2	177107600	177113000	HSP_chr2_L595_R0732	16.343072029232978	0.11960354638344939	0.9479686960221854	-10.000016350853919	CONDITION_Ct	CONDITION_Sh	.	-1	-1	.	.	.	.	0
chr2	178060600	178065600	HSP_chr2_L601_R0997	14.259139059305191	0.961135562521813	0.2093337348634657	-12.612279553521155	CONDITION_Ct	CONDITION_Sh	.	-1	-1	.	.	.	.	0
chr2	178228200	178233000	HSP_chr2_L602_R0711	16.39988875389099	0.11299750834832759	0.9712372020038001	-10.000016350853919	CONDITION_Ct	CONDITION_Sh	chr2	178118974	178338492	Phactr3	1000	+	ENSMUSG00000027525	4800
chr3	3820800	3825200	HSP_chr3_L11_R0867	15.253935121536255	0.31205431741091183	0.5717708543472843	-10.675097746389348	CONDITION_Ct	CONDITION_Sh	.	-1	-1	.	.	.	.	0
chr3	4392600	4400200	HSP_chr3_L23_R0609	18.264094979206718	0.015379222486439307	1.81640089597475	-7.386802954214055	CONDITION_Ct	CONDITION_Sh	.	-1	-1	.	.	.	.	0
chr3	5039200	5044800	HSP_chr3_L30_R0341	23.722938358783722	6.549208585220934e-05	4.183825398888808	-2.4543607659511153	CONDITION_Ct	CONDITION_Sh	.	-1	-1	.	.	.	.	0
chr3	6463400	6467400	HSP_chr3_L39_R0682	17.146348774433136	0.04702896149823894	1.3378067988203681	-9.030950350301701	CONDITION_Ct	CONDITION_Sh	.	-1	-1	.	.	.	.	0
chr3	6538000	6542000	HSP_chr3_L41_R0727	16.729968446373938	0.07131765711157878	1.1621973308325282	-9.853024048345524	CONDITION_Ct	CONDITION_Sh	.	-1	-1	.	.	.	.	0
chr3	7769400	7773400	HSP_chr3_L53_R0682	17.146348774433136	0.04702896149823894	1.3378067988203681	-9.030950350301701	CONDITION_Ct	CONDITION_Sh	.	-1	-1	.	.	.	.	0
chr3	7849200	7859000	HSP_chr3_L55_R0314	24.61077795267105	2.6952868101937203e-05	4.569400866708966	-1.632287067907292	CONDITION_Ct	CONDITION_Sh	.	-1	-1	.	.	.	.	0
chr3	8571800	8577600	HSP_chr3_L63_R0746	16.49773262667656	0.08996131654645025	1.0653326106120893	-9.030950350301701	CONDITION_Ct	CONDITION_Sh	.	-1	-1	.	.	.	.	0
chr3	10908600	10915600	HSP_chr3_L76_R0784	16.274950654506682	0.11241099286328667	0.973372317085786	-9.853024048345524	CONDITION_Ct	CONDITION_Sh	.	-1	-1	.	.	.	.	0
chr3	11790800	11795600	HSP_chr3_L88_R0515	19.626545121431352	0.0039375837234632794	2.4056249537298773	-6.5647292561702315	CONDITION_Ct	CONDITION_Sh	.	-1	-1	.	.	.	.	0
chr3	17380400	17387000	HSP_chr3_L150_R0223	27.833306849002838	1.0741834788761667e-06	5.968921764687797	1.656007724268001	CONDITION_Ct	CONDITION_Sh	.	-1	-1	.	.	.	.	0
chr3	17575200	17579200	HSP_chr3_L153_R0682	17.146348774433136	0.04702896149823894	1.3378067988203681	-9.030950350301701	CONDITION_Ct	CONDITION_Sh	.	-1	-1	.	.	.	.	0
chr3	22453600	22457200	HSP_chr3_L166_R0846	15.50220137834549	0.2434498606211738	0.6653829772737885	-10.675097746389348	CONDITION_Ct	CONDITION_Sh	.	-1	-1	.	.	.	.	0
chr3	22617200	22623200	HSP_chr3_L170_R0779	16.316876413106918	0.10779550665299152	0.9905965905313584	-9.853024048345524	CONDITION_Ct	CONDITION_Sh	.	-1	-1	.	.	.	.	0
chr3	25464800	25470800	HSP_chr3_L184_R0296	25.36708575487137	1.2651577520414608e-05	4.897858066349397	-0.8102133698634688	CONDITION_Ct	CONDITION_Sh	chr3	25426214	26332460	Nlgn1	1000	-	ENSMUSG00000063887	6000
chr3	27007600	27013400	HSP_chr3_L189_R0318	24.545012056827545	2.8785034325719943e-05	4.5408394988947	-1.632287067907292	CONDITION_Ct	CONDITION_Sh	.	-1	-1	.	.	.	.	0
chr3	39146200	39151800	HSP_chr3_L239_R0661	17.231844439029693	0.04317527309985317	1.37410656654025	-9.030950350301701	CONDITION_Ct	CONDITION_Sh	.	-1	-1	.	.	.	.	0
chr3	39286800	39290600	HSP_chr3_L240_R0769	16.324275076389313	0.10700090710785969	0.9936403319816022	-9.853024048345524	CONDITION_Ct	CONDITION_Sh	.	-1	-1	.	.	.	.	0
chr3	42169200	42173200	HSP_chr3_L248_R0682	17.146348774433136	0.04702896149823894	1.3378067988203681	-9.030950350301701	CONDITION_Ct	CONDITION_Sh	.	-1	-1	.	.	.	.	0
chr3	42502000	42506000	HSP_chr3_L249_R0682	17.146348774433136	0.04702896149823894	1.3378067988203681	-9.030950350301701	CONDITION_Ct	CONDITION_Sh	.	-1	-1	.	.	.	.	0
chr3	43512600	43518400	HSP_chr3_L252_R0414	22.03686520409584	0.0003535420612281366	3.451635678795872	-4.098508162038762	CONDITION_Ct	CONDITION_Sh	.	-1	-1	.	.	.	.	0
chr3	44282600	44288600	HSP_chr3_L261_R0296	25.36708575487137	1.2651577520414608e-05	4.897858066349397	-0.8102133698634688	CONDITION_Ct	CONDITION_Sh	.	-1	-1	.	.	.	.	0
chr3	44293000	44299400	HSP_chr3_L262_R0247	27.011233150959015	2.44399627332469e-06	5.611899991360546	0.8339340262241777	CONDITION_Ct	CONDITION_Sh	.	-1	-1	.	.	.	.	0
chr3	45209600	45215800	HSP_chr3_L273_R0829	15.679769297122956	0.20384157343726422	0.7342192350696747	-10.675097746389348	CONDITION_Ct	CONDITION_Sh	.	-1	-1	.	.	.	.	0
chr3	48024800	48030200	HSP_chr3_L291_R0976	14.343077464103699	0.7759087510027619	0.2678357580116623	-12.319245142476994	CONDITION_Ct	CONDITION_Sh	.	-1	-1	.	.	.	.	0
chr3	48089800	48097000	HSP_chr3_L292_R0802	15.999555965662003	0.14805094282230047	0.8613411097487458	-10.675097746389348	CONDITION_Ct	CONDITION_Sh	.	-1	-1	.	.	.	.	0
chr3	53726000	53730000	HSP_chr3_L314_R0726	16.744765772938727	0.07027011596780093	1.1683989411353333	-9.853024048345524	CONDITION_Ct	CONDITION_Sh	.	-1	-1	.	.	.	.	0
chr3	54871800	54878000	HSP_chr3_L321_R0606	18.324791420578958	0.014473522820869776	1.8425648446106253	-7.386802954214055	CONDITION_Ct	CONDITION_Sh	.	-1	-1	.	.	.	.	0
chr3	58900800	58909400	HSP_chr3_L330_R0509	19.793426082134246	0.0033323784767842783	2.4779690950656987	-7.386802954214055	CONDITION_Ct	CONDITION_Sh	.	-1	-1	.	.	.	.	0
chr3	59758800	59763200	HSP_chr3_L334_R0569	18.790496170520782	0.009084922924003836	2.0436500252839664	-7.386802954214055	CONDITION_Ct	CONDITION_Sh	.	-1	-1	.	.	.	.	0
chr3	64643200	64647600	HSP_chr3_L357_R0569	18.790496170520782	0.009084922924003836	2.0436500252839664	-7.386802954214055	CONDITION_Ct	CONDITION_Sh	.	-1	-1	.	.	.	.	0
chr3	66268000	66271600	HSP_chr3_L360_R0885	15.084587939739228	0.36963811103344774	0.510019518293278	-10.675097746389348	CONDITION_Ct	CONDITION_Sh	chr3	66053557	66296837	Veph1	1000	-	ENSMUSG00000027831	3600
chr3	70973000	70976400	HSP_chr3_L383_R0930	14.680127680301666	0.5539003008332017	0.3713086153407602	-11.497171444433171	CONDITION_Ct	CONDITION_Sh	.	-1	-1	.	.	.	.	0
chr3	71496200	71500000	HSP_chr3_L389_R0769	16.324275076389313	0.10700090710785969	0.9936403319816022	-9.853024048345524	CONDITION_Ct	CONDITION_Sh	.	-1	-1	.	.	.	.	0
chr3	72002000	72005400	HSP_chr3_L391_R0930	14.680127680301666	0.5539003008332017	0.3713086153407602	-11.497171444433171	CONDITION_Ct	CONDITION_Sh	.	-1	-1	.	.	.	.	0
chr3	72156400	72162000	HSP_chr3_L393_R0341	23.722938358783722	6.549208585220934e-05	4.183825398888808	-2.4543607659511153	CONDITION_Ct	CONDITION_Sh	.	-1	-1	.	.	.	.	0
chr3	72523600	72528200	HSP_chr3_L395_R0599	18.37945932149887	0.013703524560823816	1.8661400019256031	-7.386802954214055	CONDITION_Ct	CONDITION_Sh	.	-1	-1	.	.	.	.	0
chr3	74720200	74725800	HSP_chr3_L400_R0874	15.151586946129799	0.3456841311445125	0.5342246814360065	-11.497171444433171	CONDITION_Ct	CONDITION_Sh	.	-1	-1	.	.	.	.	0
chr3	76706400	76710400	HSP_chr3_L403_R0682	17.146348774433136	0.04702896149823894	1.3378067988203681	-9.030950350301701	CONDITION_Ct	CONDITION_Sh	chr3	76074269	76710019	Fstl5	1000	+	ENSMUSG00000034098	3619
chr3	78423000	78428200	HSP_chr3_L405_R0876	15.12610266149044	0.35460685566448086	0.5249817022197252	-10.675097746389348	CONDITION_Ct	CONDITION_Sh	.	-1	-1	.	.	.	.	0
chr3	78739600	78746000	HSP_chr3_L408_R0462	20.592481716632843	0.0014987488676444483	2.82459654055144	-5.742655558126408	CONDITION_Ct	CONDITION_Sh	.	-1	-1	.	.	.	.	0
chr3	78989200	78994000	HSP_chr3_L410_R0858	15.492336493968963	0.24586335017281585	0.6616014462660305	-10.675097746389348	CONDITION_Ct	CONDITION_Sh	.	-1	-1	.	.	.	.	0
chr3	81703000	81707600	HSP_chr3_L414_R0521	19.612569868564606	0.003992998769410068	2.3995676037984435	-6.5647292561702315	CONDITION_Ct	CONDITION_Sh	.	-1	-1	.	.	.	.	0
chr3	83464400	83469600	HSP_chr3_L419_R0406	22.078790962696075	0.0003390259675010548	3.469840652457782	-4.098508162038762	CONDITION_Ct	CONDITION_Sh	.	-1	-1	.	.	.	.	0
chr3	84145600	84149200	HSP_chr3_L421_R0209	28.65538054704666	4.721243476860287e-07	6.325943704730567	2.478081422311824	CONDITION_Ct	CONDITION_Sh	chr3	84087932	84155786	Mnd1	1000	-	ENSMUSG00000033752	3600
chr3	87945000	87947000	HSP_chr3_L437_R0682	17.146348774433136	0.04702896149823894	1.3378067988203681	-9.030950350301701	CONDITION_Ct	CONDITION_Sh	.	-1	-1	.	.	.	.	0
chr3	91303400	91311200	HSP_chr3_L458_R0711	17.005774172067643	0.05412727492526681	1.2782844111070246	-9.030950350301701	CONDITION_Ct	CONDITION_Sh	.	-1	-1	.	.	.	.	0
chr3	97511800	97521800	HSP_chr3_L488_R0544	19.17325368432999	0.006195719832968279	2.2092529178583686	-7.386802954214055	CONDITION_Ct	CONDITION_Sh	.	-1	-1	.	.	.	.	0
chr3	97532400	97536200	HSP_chr3_L489_R0769	16.324275076389313	0.10700090710785969	0.9936403319816022	-9.853024048345524	CONDITION_Ct	CONDITION_Sh	.	-1	-1	.	.	.	.	0
chr3	97554800	97557600	HSP_chr3_L490_R0755	16.390863045930864	0.10010797390388128	1.0210881667269214	-9.853024048345524	CONDITION_Ct	CONDITION_Sh	.	-1	-1	.	.	.	.	0
chr3	98372400	98374400	HSP_chr3_L491_R0682	17.146348774433136	0.04702896149823894	1.3378067988203681	-9.030950350301701	CONDITION_Ct	CONDITION_Sh	.	-1	-1	.	.	.	.	0
chr3	99086200	99091600	HSP_chr3_L494_R0586	18.695957695245742	0.009985706227532094	2.002787778898596	-7.386802954214055	CONDITION_Ct	CONDITION_Sh	.	-1	-1	.	.	.	.	0
chr3	101254800	101258200	HSP_chr3_L507_R0930	14.680127680301666	0.5539003008332017	0.3713086153407602	-11.497171444433171	CONDITION_Ct	CONDITION_Sh	.	-1	-1	.	.	.	.	0
chr3	102664800	102668200	HSP_chr3_L518_R0209	28.65538054704666	4.721243476860287e-07	6.325943704730567	2.478081422311824	CONDITION_Ct	CONDITION_Sh	.	-1	-1	.	.	.	.	0
chr3	103181800	103191400	HSP_chr3_L520_R0323	24.307706782658897	3.6494475201238344e-05	4.437780801871426	-2.4543607659511153	CONDITION_Ct	CONDITION_Sh	.	-1	-1	.	.	.	.	0
chr3	112473600	112478000	HSP_chr3_L558_R0971	14.38212596476078	0.7461945997037257	0.2791525924866331	-12.319245142476994	CONDITION_Ct	CONDITION_Sh	.	-1	-1	.	.	.	.	0
chr3	113714800	113718800	HSP_chr3_L566_R0880	15.113360519170762	0.35915421672131526	0.5203766979027564	-11.497171444433171	CONDITION_Ct	CONDITION_Sh	.	-1	-1	.	.	.	.	0
chr3	119361400	119364200	HSP_chr3_L584_R0881	15.108428076982499	0.3609301002529381	0.5185971031265673	-11.497171444433171	CONDITION_Ct	CONDITION_Sh	chr3	118562128	119432924	Dpyd	1000	+	ENSMUSG00000033308	2800
chr3	125214600	125220400	HSP_chr3_L613_R0964	14.4293952023983	0.711743209867912	0.29310128937614816	-11.497171444433171	CONDITION_Ct	CONDITION_Sh	.	-1	-1	.	.	.	.	0
chr3	138786200	138789800	HSP_chr3_L649_R0988	14.257992836356163	0.8448165913174075	0.24384800811521337	-12.319245142476994	CONDITION_Ct	CONDITION_Sh	chr3	138742194	138907905	Tspan5	1000	+	ENSMUSG00000028152	3600
chr3	139829400	139834800	HSP_chr3_L660_R0731	16.673039842784405	0.07549546178756701	1.1383696531306318	-9.853024048345524	CONDITION_Ct	CONDITION_Sh	.	-1	-1	.	.	.	.	0
chr3	140376400	140382000	HSP_chr3_L663_R0958	14.463100224018097	0.6881536657952694	0.30320953515694954	-11.497171444433171	CONDITION_Ct	CONDITION_Sh	.	-1	-1	.	.	.	.	0
chr3	141066200	141071000	HSP_chr3_L670_R0478	20.43464356660843	0.001754999938456669	2.7561039320873473	-5.742655558126408	CONDITION_Ct	CONDITION_Sh	.	-1	-1	.	.	.	.	0
chr3	144791800	144797800	HSP_chr3_L683_R0866	15.256127318064372	0.31137098229579313	0.5725822252917748	-11.497171444433171	CONDITION_Ct	CONDITION_Sh	chr3	144796558	144819494	Clca3a2	1000	-	ENSMUSG00000028262	1242
chr3	152910000	152914400	HSP_chr3_L712_R0968	14.413775802135467	0.7229474861982217	0.28846243153323636	-12.319245142476994	CONDITION_Ct	CONDITION_Sh	chr3	152714099	152980408	Pigk	1000	+	ENSMUSG00000039047	4400
chr3	152910000	152914400	HSP_chr3_L712_R0968	14.413775802135467	0.7229474861982217	0.28846243153323636	-12.319245142476994	CONDITION_Ct	CONDITION_Sh	chr3	152817080	152982246	St6galnac5	1000	-	ENSMUSG00000039037	4400
chr3	153965000	153970200	HSP_chr3_L718_R0980	14.320470437407494	0.7936495182808568	0.26137123264795065	-12.319245142476994	CONDITION_Ct	CONDITION_Sh	.	-1	-1	.	.	.	.	0
chr3	155078400	155080400	HSP_chr3_L722_R0912	14.704789891242982	0.5404069664114501	0.37935511018310397	-11.497171444433171	CONDITION_Ct	CONDITION_Sh	.	-1	-1	.	.	.	.	0
chr3	157365400	157369000	HSP_chr3_L731_R0846	15.50220137834549	0.2434498606211738	0.6653829772737885	-10.675097746389348	CONDITION_Ct	CONDITION_Sh	.	-1	-1	.	.	.	.	0
chr4	3885600	3892000	HSP_chr4_L5_R0796	15.861603354811669	0.16751077846778115	0.8118241050210109	-10.480295786049858	CONDITION_Ct	CONDITION_Sh	.	-1	-1	.	.	.	.	0
chr4	6525600	6532600	HSP_chr4_L13_R0584	17.71133026778698	0.02634611393281838	1.5849918599610928	-7.886008390572563	CONDITION_Ct	CONDITION_Sh	.	-1	-1	.	.	.	.	0
chr4	7928200	7933200	HSP_chr4_L15_R0810	15.650817503929138	0.20681683555037159	0.7285500851803739	-10.480295786049858	CONDITION_Ct	CONDITION_Sh	.	-1	-1	.	.	.	.	0
chr4	8933200	8938800	HSP_chr4_L17_R0491	18.888488173484802	0.008118641843920554	2.09227836514413	-7.237436541703239	CONDITION_Ct	CONDITION_Sh	.	-1	-1	.	.	.	.	0
chr4	10120400	10125600	HSP_chr4_L20_R0726	16.295497921705245	0.1085437297945096	0.9877520538715638	-9.831723937180534	CONDITION_Ct	CONDITION_Sh	.	-1	-1	.	.	.	.	0
chr4	10733400	10740600	HSP_chr4_L22_R0538	18.368333550691606	0.013657891717583822	1.867578732766058	-7.886008390572563	CONDITION_Ct	CONDITION_Sh	.	-1	-1	.	.	.	.	0
chr4	11456000	11462600	HSP_chr4_L24_R0837	15.567800307273865	0.22471900291912353	0.6962438932994096	-10.480295786049858	CONDITION_Ct	CONDITION_Sh	.	-1	-1	.	.	.	.	0
chr4	17356200	17363400	HSP_chr4_L61_R0255	24.077062964439392	4.530164601091295e-05	4.343895854934657	-2.0488617507486495	CONDITION_Ct	CONDITION_Sh	.	-1	-1	.	.	.	.	0
chr4	22690200	22702000	HSP_chr4_L96_R0536	18.467402900606395	0.012369677964317857	1.9103248794246106	-7.886008390572563	CONDITION_Ct	CONDITION_Sh	.	-1	-1	.	.	.	.	0
chr4	23882400	23886800	HSP_chr4_L102_R0894	14.99705708026886	0.39765864953663055	0.4839823054259287	-11.128867634919182	CONDITION_Ct	CONDITION_Sh	.	-1	-1	.	.	.	.	0
chr4	26952600	26957600	HSP_chr4_L116_R0667	16.94277262687683	0.05681943463045921	1.2577828562619424	-9.18315208831121	CONDITION_Ct	CONDITION_Sh	.	-1	-1	.	.	.	.	0
chr4	28764800	28770200	HSP_chr4_L125_R0803	15.689731814861297	0.19892328307438822	0.7437942081625004	-10.480295786049858	CONDITION_Ct	CONDITION_Sh	.	-1	-1	.	.	.	.	0
chr4	29707800	29717600	HSP_chr4_L130_R0570	18.20467725416025	0.016086393636084523	1.797029741631071	-7.886008390572563	CONDITION_Ct	CONDITION_Sh	.	-1	-1	.	.	.	.	0
chr4	30184800	30189000	HSP_chr4_L133_R0964	14.348485231399536	0.760644288117419	0.2735704719840962	-11.777439483788505	CONDITION_Ct	CONDITION_Sh	.	-1	-1	.	.	.	.	0
chr4	30993200	30998400	HSP_chr4_L137_R0610	17.591344475746155	0.029704738463894657	1.5336086021005157	-8.534580239441887	CONDITION_Ct	CONDITION_Sh	.	-1	-1	.	.	.	.	0
chr4	31630400	31637400	HSP_chr4_L141_R0771	16.213518440008162	0.1178170046962273	0.9541245069440738	-9.831723937180534	CONDITION_Ct	CONDITION_Sh	.	-1	-1	.	.	.	.	0
chr4	39218000	39223200	HSP_chr4_L153_R0632	17.252141398787497	0.04170035551384817	1.388883893261386	-8.534580239441887	CONDITION_Ct	CONDITION_Sh	.	-1	-1	.	.	.	.	0
chr4	39266200	39270600	HSP_chr4_L155_R0894	14.99705708026886	0.39765864953663055	0.4839823054259287	-11.128867634919182	CONDITION_Ct	CONDITION_Sh	.	-1	-1	.	.	.	.	0
chr4	40670200	40675600	HSP_chr4_L161_R0794	15.86452192813158	0.16702259871967054	0.8129885722831497	-9.831723937180534	CONDITION_Ct	CONDITION_Sh	.	-1	-1	.	.	.	.	0
chr4	45321200	45327800	HSP_chr4_L170_R0581	17.871095133225122	0.022455956902107867	1.6535355579315298	-8.534580239441887	CONDITION_Ct	CONDITION_Sh	chr4	45316612	45342732	Exosc3	1000	-	ENSMUSG00000028322	6600
chr4	46774000	46777600	HSP_chr4_L175_R0943	14.385453826785088	0.7330377683553417	0.28437038010909155	-11.777439483788505	CONDITION_Ct	CONDITION_Sh	chr4	46662304	46991873	Gabbr2	1000	-	ENSMUSG00000039809	3600
chr4	47908000	47912600	HSP_chr4_L179_R0821	15.645628929138184	0.20789270888061437	0.7265222706800639	-10.480295786049858	CONDITION_Ct	CONDITION_Sh	.	-1	-1	.	.	.	.	0
chr4	58704800	58710200	HSP_chr4_L194_R0559	18.23991632461548	0.01552939575951658	1.8122132435860023	-7.886008390572563	CONDITION_Ct	CONDITION_Sh	.	-1	-1	.	.	.	.	0
chr4	60614200	60619800	HSP_chr4_L196_R0491	18.888488173484802	0.008118641843920554	2.09227836514413	-7.237436541703239	CONDITION_Ct	CONDITION_Sh	.	-1	-1	.	.	.	.	0
chr4	61798400	61800000	HSP_chr4_L197_R0433	20.17784900903702	0.0022362537752181797	2.650964419097255	-5.940292843964592	CONDITION_Ct	CONDITION_Sh	.	-1	-1	.	.	.	.	0
chr4	62614200	62618600	HSP_chr4_L200_R0139	29.265637755393982	2.52781089590106e-07	6.597255473388963	3.1397130402059403	CONDITION_Ct	CONDITION_Sh	chr4	62559846	62704001	Rgs3	1000	+	ENSMUSG00000059810	4400
chr4	62765200	62769400	HSP_chr4_L201_R0206	26.022778511047363	6.472923239991451e-06	5.188900948666228	-0.10314620414067832	CONDITION_Ct	CONDITION_Sh	.	-1	-1	.	.	.	.	0
chr4	64158000	64164800	HSP_chr4_L207_R0995	14.111756506562234	0.9638103534837635	0.20861585406331687	-12.42601133265783	CONDITION_Ct	CONDITION_Sh	.	-1	-1	.	.	.	.	0
chr4	65984600	65998400	HSP_chr4_L210_R0545	18.263481101791065	0.0151677270658859	1.8223689618216865	-7.886008390572563	CONDITION_Ct	CONDITION_Sh	chr4	65380802	66404611	Astn2	1000	-	ENSMUSG00000028373	13800
chr4	67327200	67332600	HSP_chr4_L219_R0599	17.609504487514496	0.029170168651910303	1.5413798841531765	-8.534580239441887	CONDITION_Ct	CONDITION_Sh	.	-1	-1	.	.	.	.	0
chr4	67404600	67411400	HSP_chr4_L221_R0874	15.049807590643564	0.3772256171498765	0.5027403815872025	-11.128867634919182	CONDITION_Ct	CONDITION_Sh	.	-1	-1	.	.	.	.	0
chr4	67988000	67996400	HSP_chr4_L226_R0703	16.673291023671627	0.07439286445645367	1.1445227821133748	-9.18315208831121	CONDITION_Ct	CONDITION_Sh	.	-1	-1	.	.	.	.	0
chr4	72538600	72545200	HSP_chr4_L244_R0842	15.4380859375	0.25584329178198617	0.6463978140780907	-10.480295786049858	CONDITION_Ct	CONDITION_Sh	.	-1	-1	.	.	.	.	0
chr4	73482000	73487200	HSP_chr4_L249_R0979	14.340702369213105	0.7665873748982636	0.27131827295866595	-11.777439483788505	CONDITION_Ct	CONDITION_Sh	.	-1	-1	.	.	.	.	0
chr4	74018200	74026600	HSP_chr4_L255_R0785	16.028286319971084	0.14179250167228352	0.8787728323796759	-9.831723937180534	CONDITION_Ct	CONDITION_Sh	chr4	74013441	74202214	Frmd3	1000	+	ENSMUSG00000049122	8400
chr4	75552600	75557600	HSP_chr4_L261_R0667	16.94277262687683	0.05681943463045921	1.2577828562619424	-9.18315208831121	CONDITION_Ct	CONDITION_Sh	.	-1	-1	.	.	.	.	0
chr4	75707400	75714600	HSP_chr4_L262_R0925	14.745897631794215	0.5111961753234223	0.3976987276824177	-11.128867634919182	CONDITION_Ct	CONDITION_Sh	.	-1	-1	.	.	.	.	0
chr4	78757400	78763800	HSP_chr4_L275_R0591	17.638041648864746	0.028349500308135867	1.5535960641736128	-8.534580239441887	CONDITION_Ct	CONDITION_Sh	.	-1	-1	.	.	.	.	0
chr4	80289400	80302600	HSP_chr4_L286_R0355	21.66307854294777	0.0005064004650132855	3.295615863013458	-3.9945772973566207	CONDITION_Ct	CONDITION_Sh	.	-1	-1	.	.	.	.	0
chr4	81799600	81810200	HSP_chr4_L288_R0439	19.738117295503617	0.003471315947174862	2.4602594251753094	-5.940292843964592	CONDITION_Ct	CONDITION_Sh	.	-1	-1	.	.	.	.	0
chr4	81902600	81908800	HSP_chr4_L289_R0396	20.834203720092773	0.0011600317007470554	2.9357820157681256	-5.291720995095268	CONDITION_Ct	CONDITION_Sh	.	-1	-1	.	.	.	.	0
chr4	82930800	82933600	HSP_chr4_L292_R0491	18.888488173484802	0.008118641843920554	2.09227836514413	-7.237436541703239	CONDITION_Ct	CONDITION_Sh	chr4	82897919	83052339	Frem1	1000	-	ENSMUSG00000059049	2800
chr4	83759200	83764000	HSP_chr4_L295_R0093	31.859925150871277	1.8882516861237656e-08	7.723940122925484	5.734000435683235	CONDITION_Ct	CONDITION_Sh	chr4	83525544	83864670	Ccdc171	1000	+	ENSMUSG00000052407	4800
chr4	83862800	83867800	HSP_chr4_L296_R0078	33.157068848609924	5.160805966849771e-09	8.287282470109325	7.031144133421883	CONDITION_Ct	CONDITION_Sh	chr4	83525544	83864670	Ccdc171	1000	+	ENSMUSG00000052407	1870
chr4	86990600	86995000	HSP_chr4_L302_R0139	29.265637755393982	2.52781089590106e-07	6.597255473388963	3.1397130402059403	CONDITION_Ct	CONDITION_Sh	chr4	86983123	87230477	Slc24a2	1000	-	ENSMUSG00000037996	4400
chr4	92250400	92255400	HSP_chr4_L320_R0667	16.94277262687683	0.05681943463045921	1.2577828562619424	-9.18315208831121	CONDITION_Ct	CONDITION_Sh	.	-1	-1	.	.	.	.	0
chr4	92893800	92899200	HSP_chr4_L325_R0709	16.621729561686514	0.07832928093407251	1.122973828051393	-9.831723937180534	CONDITION_Ct	CONDITION_Sh	.	-1	-1	.	.	.	.	0
chr4	93259000	93263600	HSP_chr4_L329_R0821	15.645628929138184	0.20789270888061437	0.7265222706800639	-10.480295786049858	CONDITION_Ct	CONDITION_Sh	.	-1	-1	.	.	.	.	0
chr4	94887800	94892000	HSP_chr4_L331_R0964	14.348485231399536	0.760644288117419	0.2735704719840962	-11.777439483788505	CONDITION_Ct	CONDITION_Sh	.	-1	-1	.	.	.	.	0
chr4	95981800	95987000	HSP_chr4_L332_R0787	15.992614868283273	0.1469417404547226	0.864372166241049	-10.480295786049858	CONDITION_Ct	CONDITION_Sh	chr4	95967239	96025413	Hook1	1000	+	ENSMUSG00000028572	5200
chr4	104370800	104376000	HSP_chr4_L349_R0610	17.591344475746155	0.029704738463894657	1.5336086021005157	-8.534580239441887	CONDITION_Ct	CONDITION_Sh	chr4	103619358	104744844	Dab1	1000	+	ENSMUSG00000028519	5200
chr4	110176000	110182400	HSP_chr4_L359_R0364	21.482775568962097	0.000606455141706849	3.217333000922843	-4.643149146225944	CONDITION_Ct	CONDITION_Sh	.	-1	-1	.	.	.	.	0
chr4	110761000	110768400	HSP_chr4_L362_R0689	16.804843013683957	0.0652227307548289	1.199686982023701	-9.18315208831121	CONDITION_Ct	CONDITION_Sh	chr4	110397660	111664324	Agbl4	1000	+	ENSMUSG00000061298	7400
chr4	110865600	110869800	HSP_chr4_L363_R0964	14.348485231399536	0.760644288117419	0.2735704719840962	-11.777439483788505	CONDITION_Ct	CONDITION_Sh	chr4	110397660	111664324	Agbl4	1000	+	ENSMUSG00000061298	4200
chr4	111098800	111105200	HSP_chr4_L364_R0805	15.686488955616952	0.1995694103655209	0.7425215009237695	-10.480295786049858	CONDITION_Ct	CONDITION_Sh	chr4	110397660	111664324	Agbl4	1000	+	ENSMUSG00000061298	6400
chr4	115210000	115217600	HSP_chr4_L389_R0574	18.189976292252542	0.01632462592756813	1.7906967867587833	-7.886008390572563	CONDITION_Ct	CONDITION_Sh	.	-1	-1	.	.	.	.	0
chr4	115463200	115467400	HSP_chr4_L390_R0964	14.348485231399536	0.760644288117419	0.2735704719840962	-11.777439483788505	CONDITION_Ct	CONDITION_Sh	chr4	115452603	115471062	Cyp4a30b	1000	+	ENSMUSG00000084346	4200
chr4	118580000	118584400	HSP_chr4_L395_R0745	16.294200778007507	0.1086846179658886	0.9872187512937397	-9.831723937180534	CONDITION_Ct	CONDITION_Sh	chr4	118554550	118620777	Cfap57	1000	-	ENSMUSG00000028730	4400
chr4	132813600	132818400	HSP_chr4_L433_R0723	16.324035083055495	0.10548997977953578	0.9994942973123355	-9.831723937180534	CONDITION_Ct	CONDITION_Sh	.	-1	-1	.	.	.	.	0
chr4	132893800	132896200	HSP_chr4_L434_R0745	16.294200778007507	0.1086846179658886	0.9872187512937397	-9.831723937180534	CONDITION_Ct	CONDITION_Sh	.	-1	-1	.	.	.	.	0
chr4	133449600	133453200	HSP_chr4_L437_R0991	14.123646990458171	0.9524180462432917	0.21169513436140455	-11.777439483788505	CONDITION_Ct	CONDITION_Sh	.	-1	-1	.	.	.	.	0
chr4	134331600	134337000	HSP_chr4_L444_R0559	18.23991632461548	0.01552939575951658	1.8122132435860023	-7.886008390572563	CONDITION_Ct	CONDITION_Sh	.	-1	-1	.	.	.	.	0
chr4	140066400	140071600	HSP_chr4_L470_R0517	18.714238536755243	0.009664047113276024	2.0169377926362655	-7.237436541703239	CONDITION_Ct	CONDITION_Sh	chr4	140026845	140246784	Igsf21	1000	-	ENSMUSG00000040972	5200
chr4	141335800	141343000	HSP_chr4_L473_R0808	15.676111806035042	0.20165115459342028	0.7384517031197947	-10.480295786049858	CONDITION_Ct	CONDITION_Sh	.	-1	-1	.	.	.	.	0
chr4	142400600	142406200	HSP_chr4_L480_R0491	18.888488173484802	0.008118641843920554	2.09227836514413	-7.237436541703239	CONDITION_Ct	CONDITION_Sh	.	-1	-1	.	.	.	.	0
chr4	144995400	144997000	HSP_chr4_L503_R0364	21.482775568962097	0.000606455141706849	3.217333000922843	-4.643149146225944	CONDITION_Ct	CONDITION_Sh	chr4	144972621	145195005	Vps13d	1000	-	ENSMUSG00000020220	1600
chr4	145518800	145526000	HSP_chr4_L505_R0684	16.90385831594467	0.05907410880423874	1.241367453877211	-9.18315208831121	CONDITION_Ct	CONDITION_Sh	chr4	145510758	145539188	Zfp990	1000	+	ENSMUSG00000078503	7200
chr4	145847600	145853400	HSP_chr4_L510_R0448	19.537060022354126	0.00424435994874211	2.373109117339815	-6.588864692833916	CONDITION_Ct	CONDITION_Sh	.	-1	-1	.	.	.	.	0
chr4	147237000	147242200	HSP_chr4_L517_R0610	17.591344475746155	0.029704738463894657	1.5336086021005157	-8.534580239441887	CONDITION_Ct	CONDITION_Sh	.	-1	-1	.	.	.	.	0
chr4	147270800	147275200	HSP_chr4_L518_R0894	14.99705708026886	0.39765864953663055	0.4839823054259287	-11.128867634919182	CONDITION_Ct	CONDITION_Sh	.	-1	-1	.	.	.	.	0
chr4	147953800	147957000	HSP_chr4_L525_R0831	15.63979178249836	0.20910975769827508	0.7242423318020341	-10.480295786049858	CONDITION_Ct	CONDITION_Sh	.	-1	-1	.	.	.	.	0
chr4	149803800	149807200	HSP_chr4_L536_R0424	20.18563187122345	0.0022189168731437405	2.6543407099354672	-5.940292843964592	CONDITION_Ct	CONDITION_Sh	.	-1	-1	.	.	.	.	0
chr4	149876600	149880200	HSP_chr4_L539_R0798	15.84149762749672	0.17091278985689673	0.8038102120714592	-9.831723937180534	CONDITION_Ct	CONDITION_Sh	.	-1	-1	.	.	.	.	0
chr5	3187000	3191800	HSP_chr5_L0_R0735	15.988237082958221	0.14197029498140606	0.8782663072902506	-10.071812723506426	CONDITION_Ct	CONDITION_Sh	.	-1	-1	.	.	.	.	0
chr5	11990400	11996600	HSP_chr5_L39_R0383	20.438011407852173	0.0016583838114627202	2.7806750140195757	-5.6220383986124745	CONDITION_Ct	CONDITION_Sh	.	-1	-1	.	.	.	.	0
chr5	12592000	12596200	HSP_chr5_L45_R0982	14.081190943717957	0.9559102087001004	0.2107451623339059	-11.97885886274669	CONDITION_Ct	CONDITION_Sh	.	-1	-1	.	.	.	.	0
chr5	13843800	13851400	HSP_chr5_L50_R0522	18.514013747374214	0.01135707821729838	1.9471972073506976	-6.893402491439318	CONDITION_Ct	CONDITION_Sh	.	-1	-1	.	.	.	.	0
chr5	17669600	17674600	HSP_chr5_L61_R0661	16.623919129371643	0.0751838012643094	1.1400993928506549	-9.436130677093004	CONDITION_Ct	CONDITION_Sh	chr5	17574280	17730268	Sema3c	1000	+	ENSMUSG00000028780	5000
chr5	29916600	29920800	HSP_chr5_L89_R0982	14.081190943717957	0.9559102087001004	0.2107451623339059	-11.97885886274669	CONDITION_Ct	CONDITION_Sh	.	-1	-1	.	.	.	.	0
chr5	30761200	30765600	HSP_chr5_L92_R0998	14.060213436186313	0.9761746276861204	0.20533740141123932	-11.97885886274669	CONDITION_Ct	CONDITION_Sh	chr5	30711563	30799375	Dpysl5	1000	+	ENSMUSG00000029168	4400
chr5	35417800	35421000	HSP_chr5_L102_R0347	21.073693454265594	0.0008782372320723218	3.0565788481546834	-4.986356352199053	CONDITION_Ct	CONDITION_Sh	.	-1	-1	.	.	.	.	0
chr5	37611400	37619200	HSP_chr5_L111_R0193	25.523467779159546	1.0258867240385176e-05	4.988902818019011	-0.5365820273051014	CONDITION_Ct	CONDITION_Sh	chr5	37446824	37717171	Stk32b	1000	-	ENSMUSG00000029123	7800
chr5	40074800	40081000	HSP_chr5_L117_R0628	16.92777514755726	0.05548317273673415	1.2678310264147614	-8.800448630679583	CONDITION_Ct	CONDITION_Sh	.	-1	-1	.	.	.	.	0
chr5	47192800	47199600	HSP_chr5_L126_R0446	19.192074596881866	0.005764856901801478	2.240462689902412	-6.893402491439318	CONDITION_Ct	CONDITION_Sh	.	-1	-1	.	.	.	.	0
chr5	49714600	49720800	HSP_chr5_L129_R0383	20.438011407852173	0.0016583838114627202	2.7806750140195757	-5.6220383986124745	CONDITION_Ct	CONDITION_Sh	.	-1	-1	.	.	.	.	0
chr5	52771200	52776800	HSP_chr5_L135_R0493	18.593897791206835	0.010485120293455602	1.9817014081606656	-7.529084537852739	CONDITION_Ct	CONDITION_Sh	chr5	52775408	52824665	Zcchc4	1000	+	ENSMUSG00000029179	1392
chr5	54448000	54454000	HSP_chr5_L137_R0416	19.80232936143875	0.0031315421001134915	2.5049215735867874	-6.257720445025896	CONDITION_Ct	CONDITION_Sh	.	-1	-1	.	.	.	.	0
chr5	59272200	59280600	HSP_chr5_L157_R0151	27.43051391839981	1.5236309802289213e-06	5.817120536195368	1.3704641119351635	CONDITION_Ct	CONDITION_Sh	.	-1	-1	.	.	.	.	0
chr5	60128800	60133400	HSP_chr5_L162_R0823	15.3525550365448	0.26808387336323103	0.6286432494885087	-10.707494769919847	CONDITION_Ct	CONDITION_Sh	.	-1	-1	.	.	.	.	0
chr5	61287000	61294800	HSP_chr5_L170_R0624	17.085848083098732	0.047370839800329356	1.3347347573922494	-9.436130677093004	CONDITION_Ct	CONDITION_Sh	.	-1	-1	.	.	.	.	0
chr5	61759600	61768000	HSP_chr5_L173_R0151	27.43051391839981	1.5236309802289213e-06	5.817120536195368	1.3704641119351635	CONDITION_Ct	CONDITION_Sh	.	-1	-1	.	.	.	.	0
chr5	63513200	63519600	HSP_chr5_L177_R0693	16.2903449755162	0.10495271893514721	1.0015971932227885	-9.436130677093004	CONDITION_Ct	CONDITION_Sh	.	-1	-1	.	.	.	.	0
chr5	69881200	69889000	HSP_chr5_L193_R0552	18.08153806179762	0.017502029867067687	1.7607065538206959	-8.164766584266161	CONDITION_Ct	CONDITION_Sh	.	-1	-1	.	.	.	.	0
chr5	70100400	70107000	HSP_chr5_L196_R0873	14.73382451136907	0.49771639011356783	0.4066223439696594	-11.97885886274669	CONDITION_Ct	CONDITION_Sh	.	-1	-1	.	.	.	.	0
chr5	71360800	71365600	HSP_chr5_L203_R0735	15.988237082958221	0.14197029498140606	0.8782663072902506	-10.071812723506426	CONDITION_Ct	CONDITION_Sh	.	-1	-1	.	.	.	.	0
chr5	73343400	73347800	HSP_chr5_L207_R0891	14.716872990131378	0.5062253562750264	0.40095415390851735	-11.34317681633327	CONDITION_Ct	CONDITION_Sh	.	-1	-1	.	.	.	.	0
chr5	75711800	75717200	HSP_chr5_L216_R0643	16.639175498485564	0.0740454748838973	1.1464810389821938	-9.436130677093004	CONDITION_Ct	CONDITION_Sh	.	-1	-1	.	.	.	.	0
chr5	75946600	75950400	HSP_chr5_L218_R0601	17.259601175785065	0.03981539922341852	1.408566043428682	-8.800448630679583	CONDITION_Ct	CONDITION_Sh	chr5	75932826	75978458	Kdr	1000	-	ENSMUSG00000062960	3800
chr5	77623400	77627800	HSP_chr5_L225_R0891	14.716872990131378	0.5062253562750264	0.40095415390851735	-11.34317681633327	CONDITION_Ct	CONDITION_Sh	.	-1	-1	.	.	.	.	0
chr5	78156200	78166200	HSP_chr5_L229_R0526	18.480110704898834	0.01174871911907564	1.93255818307525	-7.529084537852739	CONDITION_Ct	CONDITION_Sh	.	-1	-1	.	.	.	.	0
chr5	82179800	82185400	HSP_chr5_L242_R0510	18.530965268611908	0.01116618103475674	1.9545177844917752	-7.529084537852739	CONDITION_Ct	CONDITION_Sh	.	-1	-1	.	.	.	.	0
chr5	82194600	82200600	HSP_chr5_L243_R0416	19.80232936143875	0.0031315421001134915	2.5049215735867874	-6.257720445025896	CONDITION_Ct	CONDITION_Sh	.	-1	-1	.	.	.	.	0
chr5	83267800	83272600	HSP_chr5_L248_R0735	15.988237082958221	0.14197029498140606	0.8782663072902506	-10.071812723506426	CONDITION_Ct	CONDITION_Sh	.	-1	-1	.	.	.	.	0
chr5	84701600	84706200	HSP_chr5_L253_R0823	15.3525550365448	0.26808387336323103	0.6286432494885087	-10.707494769919847	CONDITION_Ct	CONDITION_Sh	.	-1	-1	.	.	.	.	0
chr5	85080600	85086800	HSP_chr5_L257_R0938	14.425094930827617	0.6777374679747845	0.30782709221683024	-11.34317681633327	CONDITION_Ct	CONDITION_Sh	.	-1	-1	.	.	.	.	0
chr5	90101400	90106400	HSP_chr5_L268_R0661	16.623919129371643	0.0751838012643094	1.1400993928506549	-9.436130677093004	CONDITION_Ct	CONDITION_Sh	.	-1	-1	.	.	.	.	0
chr5	93460600	93469800	HSP_chr5_L275_R0488	18.76362489759922	0.008848341415737478	2.055058104506206	-6.893402491439318	CONDITION_Ct	CONDITION_Sh	.	-1	-1	.	.	.	.	0
chr5	93710400	93714800	HSP_chr5_L276_R0891	14.716872990131378	0.5062253562750264	0.40095415390851735	-11.34317681633327	CONDITION_Ct	CONDITION_Sh	.	-1	-1	.	.	.	.	0
chr5	95506600	95512800	HSP_chr5_L280_R0383	20.438011407852173	0.0016583838114627202	2.7806750140195757	-5.6220383986124745	CONDITION_Ct	CONDITION_Sh	chr5	95510757	95522953	Gm3286	1000	+	ENSMUSG00000079423	2043
chr5	96795600	96798200	HSP_chr5_L282_R0601	17.259601175785065	0.03981539922341852	1.408566043428682	-8.800448630679583	CONDITION_Ct	CONDITION_Sh	chr5	96793338	96845966	Anxa3	1000	+	ENSMUSG00000029484	2600
chr5	98486200	98492000	HSP_chr5_L284_R0453	19.16664731502533	0.005913321064159256	2.229451968911581	-6.893402491439318	CONDITION_Ct	CONDITION_Sh	chr5	98329303	98802047	Cfap299	1000	+	ENSMUSG00000057816	5800
chr5	98681200	98689200	HSP_chr5_L286_R0767	15.87466189066569	0.15904593148043336	0.8325561783682487	-10.071812723506426	CONDITION_Ct	CONDITION_Sh	chr5	98329303	98802047	Cfap299	1000	+	ENSMUSG00000057816	8000
chr5	100700600	100706400	HSP_chr5_L292_R0920	14.638684098422527	0.5473950916916183	0.375155718497641	-11.97885886274669	CONDITION_Ct	CONDITION_Sh	chr5	100679483	100719716	Hpse	1000	-	ENSMUSG00000035273	5800
chr5	101673000	101677400	HSP_chr5_L294_R0891	14.716872990131378	0.5062253562750264	0.40095415390851735	-11.34317681633327	CONDITION_Ct	CONDITION_Sh	.	-1	-1	.	.	.	.	0
chr5	103217800	103227600	HSP_chr5_L300_R0474	18.92508813738823	0.007529034333433647	2.124894605671327	-6.257720445025896	CONDITION_Ct	CONDITION_Sh	.	-1	-1	.	.	.	.	0
chr5	106418600	106426400	HSP_chr5_L311_R0958	14.220087470859289	0.8319459356709088	0.24810653265162905	-11.97885886274669	CONDITION_Ct	CONDITION_Sh	.	-1	-1	.	.	.	.	0
chr5	111667800	111671600	HSP_chr5_L332_R0222	24.887785732746124	1.9371917671100274e-05	4.712831591885567	-1.172264073718523	CONDITION_Ct	CONDITION_Sh	.	-1	-1	.	.	.	.	0
chr5	116990200	116996800	HSP_chr5_L349_R0852	15.040011363724867	0.3664432127886869	0.5131382747458503	-11.34317681633327	CONDITION_Ct	CONDITION_Sh	.	-1	-1	.	.	.	.	0
chr5	121121200	121125400	HSP_chr5_L360_R0982	14.081190943717957	0.9559102087001004	0.2107451623339059	-11.97885886274669	CONDITION_Ct	CONDITION_Sh	.	-1	-1	.	.	.	.	0
chr5	124816200	124820400	HSP_chr5_L367_R0947	14.325716637571652	0.7485502162837171	0.2782321395531324	-11.97885886274669	CONDITION_Ct	CONDITION_Sh	chr5	124725084	124834308	Dnah10	1000	+	ENSMUSG00000038011	4200
chr5	124976400	124979800	HSP_chr5_L369_R0588	17.276764591038226	0.039137862051478386	1.4158738626131075	-8.800448630679583	CONDITION_Ct	CONDITION_Sh	.	-1	-1	.	.	.	.	0
chr5	127585600	127587800	HSP_chr5_L377_R0982	14.081190943717957	0.9559102087001004	0.2107451623339059	-11.97885886274669	CONDITION_Ct	CONDITION_Sh	.	-1	-1	.	.	.	.	0
chr5	132437600	132440000	HSP_chr5_L392_R0891	14.716872990131378	0.5062253562750264	0.40095415390851735	-11.34317681633327	CONDITION_Ct	CONDITION_Sh	chr5	131437332	132543344	Auts2	1000	-	ENSMUSG00000029673	2400
chr5	133126800	133134600	HSP_chr5_L395_R0193	25.523467779159546	1.0258867240385176e-05	4.988902818019011	-0.5365820273051014	CONDITION_Ct	CONDITION_Sh	.	-1	-1	.	.	.	.	0
chr5	135479800	135485200	HSP_chr5_L403_R0641	16.64171822667122	0.07385743653440832	1.147545003011969	-9.436130677093004	CONDITION_Ct	CONDITION_Sh	chr5	135406530	135545120	Hip1	1000	-	ENSMUSG00000039959	5400
chr5	136154200	136159400	HSP_chr5_L404_R0696	16.266030137240886	0.10753590493132077	0.9915883940778308	-9.436130677093004	CONDITION_Ct	CONDITION_Sh	chr5	136147458	136170713	Orai2	1000	-	ENSMUSG00000039747	5200
chr5	137127400	137135400	HSP_chr5_L408_R0708	16.110288035869598	0.1256583721556083	0.9278092470086361	-10.071812723506426	CONDITION_Ct	CONDITION_Sh	chr5	137134921	137149322	Muc3	1000	-	ENSMUSG00000037390	479
chr5	138492800	138504000	HSP_chr5_L414_R0323	21.440058207015195	0.000608837864777409	3.2156305465577697	-4.986356352199053	CONDITION_Ct	CONDITION_Sh	.	-1	-1	.	.	.	.	0
chr5	139571000	139578400	HSP_chr5_L420_R0698	16.23127951870362	0.1113385333217585	0.9773070645367634	-9.436130677093004	CONDITION_Ct	CONDITION_Sh	.	-1	-1	.	.	.	.	0
chr5	139742800	139749000	HSP_chr5_L422_R0040	39.50847280025482	8.659421899533559e-12	11.062511100389028	13.448422993790174	CONDITION_Ct	CONDITION_Sh	.	-1	-1	.	.	.	.	0
chr5	139985000	139988600	HSP_chr5_L424_R0970	14.08754776418209	0.9498529320311484	0.21239636994807162	-11.97885886274669	CONDITION_Ct	CONDITION_Sh	.	-1	-1	.	.	.	.	0
chr5	140618200	140621800	HSP_chr5_L428_R0956	14.235873575011887	0.818915868074299	0.2525178090504652	-11.97885886274669	CONDITION_Ct	CONDITION_Sh	chr5	140620577	140649031	Ttyh3	1000	-	ENSMUSG00000036565	1223
chr5	141995200	141999800	HSP_chr5_L432_R0854	15.03948162868619	0.36663738202276924	0.5129478070454742	-11.34317681633327	CONDITION_Ct	CONDITION_Sh	chr5	141241489	142215586	Sdk1	1000	+	ENSMUSG00000039683	4600
chr5	142097000	142103000	HSP_chr5_L434_R0909	14.709244805574418	0.5101017026661715	0.39841202823747796	-11.34317681633327	CONDITION_Ct	CONDITION_Sh	chr5	141241489	142215586	Sdk1	1000	+	ENSMUSG00000039683	6000
chr5	143975800	143981000	HSP_chr5_L438_R0061	33.78733438253403	2.6433078434121485e-09	8.577852255940291	7.72728457606938	CONDITION_Ct	CONDITION_Sh	chr5	143933034	143985719	Rsph10b	1000	+	ENSMUSG00000075569	5200
chr5	144592200	144606000	HSP_chr5_L440_R0801	15.402217696420848	0.255095307946949	0.6475138632913228	-10.707494769919847	CONDITION_Ct	CONDITION_Sh	.	-1	-1	.	.	.	.	0
chr5	144706200	144716000	HSP_chr5_L442_R0799	15.467772407457232	0.2389089509420894	0.6726136375027046	-10.707494769919847	CONDITION_Ct	CONDITION_Sh	.	-1	-1	.	.	.	.	0
chr5	147850800	147853000	HSP_chr5_L463_R0891	14.716872990131378	0.5062253562750264	0.40095415390851735	-11.34317681633327	CONDITION_Ct	CONDITION_Sh	.	-1	-1	.	.	.	.	0
chr6	4256600	4266200	HSP_chr6_L1_R0383	21.48478489369154	0.0005788388779698198	3.2375679941942708	-4.362735083722569	CONDITION_Ct	CONDITION_Sh	.	-1	-1	.	.	.	.	0
chr6	8781000	8786400	HSP_chr6_L8_R0477	19.606065273284912	0.0037885694873777825	2.4223471604864963	-6.461863151216008	CONDITION_Ct	CONDITION_Sh	.	-1	-1	.	.	.	.	0
chr6	10905400	10914200	HSP_chr6_L29_R0131	31.501124322414398	2.5853345510494926e-08	7.587483255370266	5.433195897913478	CONDITION_Ct	CONDITION_Sh	.	-1	-1	.	.	.	.	0
chr6	12186400	12193400	HSP_chr6_L39_R0810	15.573990110307932	0.21359114855064532	0.7159722483725962	-10.660119286202885	CONDITION_Ct	CONDITION_Sh	.	-1	-1	.	.	.	.	0
chr6	18968000	18973000	HSP_chr6_L46_R0593	18.20664656162262	0.015354478885483198	1.817094834973673	-7.8612818628783	CONDITION_Ct	CONDITION_Sh	.	-1	-1	.	.	.	.	0
chr6	20702200	20707200	HSP_chr6_L53_R0593	18.20664656162262	0.015354478885483198	1.817094834973673	-7.8612818628783	CONDITION_Ct	CONDITION_Sh	.	-1	-1	.	.	.	.	0
chr6	20779200	20787000	HSP_chr6_L54_R0712	16.47993879877031	0.08632463183496161	1.0824755818065437	-9.260700574540593	CONDITION_Ct	CONDITION_Sh	.	-1	-1	.	.	.	.	0
chr6	27566600	27575600	HSP_chr6_L78_R0506	19.170496199280024	0.005856531756125042	2.2336306065300855	-7.161572507047154	CONDITION_Ct	CONDITION_Sh	chr6	27275118	28135178	Grm8	1000	-	ENSMUSG00000024211	9000
chr6	28398200	28404000	HSP_chr6_L80_R0776	16.057139420509337	0.13175107630109312	0.9085411466502943	-9.960409930371739	CONDITION_Ct	CONDITION_Sh	.	-1	-1	.	.	.	.	0
chr6	31909000	31916600	HSP_chr6_L90_R0626	17.582855670899153	0.028651279626556926	1.5490626685731768	-8.560991218709447	CONDITION_Ct	CONDITION_Sh	.	-1	-1	.	.	.	.	0
chr6	32479000	32484000	HSP_chr6_L91_R0782	15.864952584107716	0.15966872387557626	0.8309905353965048	-10.660119286202885	CONDITION_Ct	CONDITION_Sh	chr6	32144267	32588192	Plxna4	1000	-	ENSMUSG00000029765	5000
chr6	37872800	37875400	HSP_chr6_L104_R0614	17.854692755639554	0.02183165588935011	1.6656453817634624	-7.8612818628783	CONDITION_Ct	CONDITION_Sh	chr6	37870810	37966296	Trim24	1000	+	ENSMUSG00000029833	2600
chr6	49037600	49039600	HSP_chr6_L130_R0929	14.708099782466888	0.507732124589166	0.3999630680518721	-11.359828642034032	CONDITION_Ct	CONDITION_Sh	chr6	49036545	49070929	Gpnmb	1000	+	ENSMUSG00000029816	2000
chr6	51129000	51131200	HSP_chr6_L135_R0771	16.079530119895935	0.12883385870519407	0.9176455901659996	-9.960409930371739	CONDITION_Ct	CONDITION_Sh	.	-1	-1	.	.	.	.	0
chr6	51209400	51213200	HSP_chr6_L136_R0864	15.174106213450433	0.3186035575837093	0.5640979612665646	-11.359828642034032	CONDITION_Ct	CONDITION_Sh	.	-1	-1	.	.	.	.	0
chr6	51473200	51474200	HSP_chr6_L138_R0929	14.708099782466888	0.507732124589166	0.3999630680518721	-11.359828642034032	CONDITION_Ct	CONDITION_Sh	chr6	51470359	51483704	Cbx3	1000	+	ENSMUSG00000029836	1000
chr6	57005800	57019200	HSP_chr6_L158_R0903	14.748542983233929	0.4876075073056938	0.41351830371980536	-11.359828642034032	CONDITION_Ct	CONDITION_Sh	chr6	56997242	57009825	Vmn1r6	1000	+	ENSMUSG00000115701	4025
chr6	60547400	60556000	HSP_chr6_L184_R0504	19.201983120292425	0.0056750005306454845	2.247265821453242	-7.161572507047154	CONDITION_Ct	CONDITION_Sh	.	-1	-1	.	.	.	.	0
chr6	61454000	61459800	HSP_chr6_L188_R0868	15.165009991824627	0.3215148670385181	0.5607460400040556	-10.660119286202885	CONDITION_Ct	CONDITION_Sh	chr6	61180323	62382865	Ccser1	1000	+	ENSMUSG00000039578	5800
chr6	67654000	67662600	HSP_chr6_L216_R0803	15.732474279403686	0.18228647677251855	0.778227433700042	-10.660119286202885	CONDITION_Ct	CONDITION_Sh	.	-1	-1	.	.	.	.	0
chr6	68968000	68972400	HSP_chr6_L228_R0754	16.10751849412918	0.12527800189940963	0.9290449886827513	-9.960409930371739	CONDITION_Ct	CONDITION_Sh	.	-1	-1	.	.	.	.	0
chr6	69465600	69470600	HSP_chr6_L237_R0721	16.43638189136982	0.09016775554190842	1.0643813086533438	-9.960409930371739	CONDITION_Ct	CONDITION_Sh	.	-1	-1	.	.	.	.	0
chr6	71797000	71804000	HSP_chr6_L249_R0019	49.6935675740242	3.2481721153157545e-16	15.488360966268473	23.62563914952328	CONDITION_Ct	CONDITION_Sh	chr6	71707560	71810710	Reep1	1000	+	ENSMUSG00000052852	7000
chr6	73717200	73722800	HSP_chr6_L252_R0440	20.30577462911606	0.0018818948120999717	2.7258132391596748	-5.762153795384862	CONDITION_Ct	CONDITION_Sh	.	-1	-1	.	.	.	.	0
chr6	74067400	74071600	HSP_chr6_L254_R0836	15.407809138298035	0.2522056027701859	0.6518606109580265	-10.660119286202885	CONDITION_Ct	CONDITION_Sh	.	-1	-1	.	.	.	.	0
chr6	74263600	74269000	HSP_chr6_L256_R0996	14.090956130623818	0.9411454022786109	0.21479881031148418	-12.059537997865178	CONDITION_Ct	CONDITION_Sh	.	-1	-1	.	.	.	.	0
chr6	74360800	74368000	HSP_chr6_L257_R0987	14.250956336657207	0.8019910438288744	0.25840347373982064	-12.059537997865178	CONDITION_Ct	CONDITION_Sh	.	-1	-1	.	.	.	.	0
chr6	74968400	74973000	HSP_chr6_L262_R0685	16.807227849960327	0.06222929858623977	1.2194479419037254	-9.260700574540593	CONDITION_Ct	CONDITION_Sh	.	-1	-1	.	.	.	.	0
chr6	75702200	75706400	HSP_chr6_L265_R0836	15.407809138298035	0.2522056027701859	0.6518606109580265	-10.660119286202885	CONDITION_Ct	CONDITION_Sh	.	-1	-1	.	.	.	.	0
chr6	76252800	76257200	HSP_chr6_L268_R0754	16.10751849412918	0.12527800189940963	0.9290449886827513	-9.960409930371739	CONDITION_Ct	CONDITION_Sh	.	-1	-1	.	.	.	.	0
chr6	76532200	76540800	HSP_chr6_L270_R0669	16.945537065962952	0.054191101240033256	1.277786331922591	-9.260700574540593	CONDITION_Ct	CONDITION_Sh	.	-1	-1	.	.	.	.	0
chr6	79339000	79343200	HSP_chr6_L284_R0836	15.407809138298035	0.2522056027701859	0.6518606109580265	-10.660119286202885	CONDITION_Ct	CONDITION_Sh	.	-1	-1	.	.	.	.	0
chr6	79508400	79513400	HSP_chr6_L287_R0593	18.20664656162262	0.015354478885483198	1.817094834973673	-7.8612818628783	CONDITION_Ct	CONDITION_Sh	.	-1	-1	.	.	.	.	0
chr6	80315400	80324800	HSP_chr6_L294_R0601	18.19545121192932	0.015527343480251362	1.8122701968479984	-7.161572507047154	CONDITION_Ct	CONDITION_Sh	chr6	80018876	80810143	Lrrtm4	1000	+	ENSMUSG00000052581	9400
chr6	82688200	82694600	HSP_chr6_L306_R0796	15.792649284005165	0.17164089820085693	0.8021175924617503	-9.960409930371739	CONDITION_Ct	CONDITION_Sh	chr6	82618991	82705365	Pole4	1000	-	ENSMUSG00000030042	6400
chr6	83537600	83539600	HSP_chr6_L312_R0929	14.708099782466888	0.507732124589166	0.3999630680518721	-11.359828642034032	CONDITION_Ct	CONDITION_Sh	.	-1	-1	.	.	.	.	0
chr6	89289200	89293200	HSP_chr6_L333_R0277	24.183563879132272	3.894869148499863e-05	4.409515585818786	-2.2636070162291304	CONDITION_Ct	CONDITION_Sh	.	-1	-1	.	.	.	.	0
chr6	89601200	89606000	HSP_chr6_L335_R0638	17.506937205791473	0.030911137979712875	1.516579984428976	-8.560991218709447	CONDITION_Ct	CONDITION_Sh	.	-1	-1	.	.	.	.	0
chr6	91122200	91130000	HSP_chr6_L346_R0719	16.446644295255343	0.08924714951213751	1.0686412954305498	-9.960409930371739	CONDITION_Ct	CONDITION_Sh	.	-1	-1	.	.	.	.	0
chr6	92375600	92380200	HSP_chr6_L357_R0685	16.807227849960327	0.06222929858623977	1.2194479419037254	-9.260700574540593	CONDITION_Ct	CONDITION_Sh	chr6	92370907	92706155	Prickle2	1000	-	ENSMUSG00000030020	4600
chr6	95072000	95076800	HSP_chr6_L362_R0638	17.506937205791473	0.030911137979712875	1.516579984428976	-8.560991218709447	CONDITION_Ct	CONDITION_Sh	.	-1	-1	.	.	.	.	0
chr6	99869600	99878400	HSP_chr6_L368_R0896	14.839645141363144	0.44514881224473135	0.4445777412559658	-11.359828642034032	CONDITION_Ct	CONDITION_Sh	.	-1	-1	.	.	.	.	0
chr6	100343600	100348600	HSP_chr6_L381_R0593	18.20664656162262	0.015354478885483198	1.817094834973673	-7.8612818628783	CONDITION_Ct	CONDITION_Sh	.	-1	-1	.	.	.	.	0
chr6	100404600	100410000	HSP_chr6_L383_R0501	19.243965681642294	0.005441681408319553	2.2654479985151466	-6.461863151216008	CONDITION_Ct	CONDITION_Sh	.	-1	-1	.	.	.	.	0
chr6	100480600	100482800	HSP_chr6_L385_R0754	16.10751849412918	0.12527800189940963	0.9290449886827513	-9.960409930371739	CONDITION_Ct	CONDITION_Sh	.	-1	-1	.	.	.	.	0
chr6	100785200	100792000	HSP_chr6_L389_R0581	18.269620403647423	0.01441736486556218	1.84424104020386	-7.8612818628783	CONDITION_Ct	CONDITION_Sh	chr6	100704733	100810913	Gxylt2	1000	+	ENSMUSG00000030074	6800
chr6	102499200	102503400	HSP_chr6_L393_R0836	15.407809138298035	0.2522056027701859	0.6518606109580265	-10.660119286202885	CONDITION_Ct	CONDITION_Sh	chr6	102162654	102573101	Cntn3	1000	-	ENSMUSG00000030075	4200
chr6	104377200	104383200	HSP_chr6_L402_R0784	15.858771818131208	0.16065865500651255	0.8285154879517659	-10.660119286202885	CONDITION_Ct	CONDITION_Sh	.	-1	-1	.	.	.	.	0
chr6	107903600	107911400	HSP_chr6_L421_R0877	15.060053588449955	0.35709440575640783	0.5224539789849185	-10.660119286202885	CONDITION_Ct	CONDITION_Sh	.	-1	-1	.	.	.	.	0
chr6	111896800	111900800	HSP_chr6_L434_R0929	14.708099782466888	0.507732124589166	0.3999630680518721	-11.359828642034032	CONDITION_Ct	CONDITION_Sh	.	-1	-1	.	.	.	.	0
chr6	112295600	112300000	HSP_chr6_L436_R0131	31.501124322414398	2.5853345510494926e-08	7.587483255370266	5.433195897913478	CONDITION_Ct	CONDITION_Sh	chr6	112273757	112330425	Lmcd1	1000	+	ENSMUSG00000057604	4400
chr6	115743600	115746400	HSP_chr6_L445_R0440	20.30577462911606	0.0018818948120999717	2.7258132391596748	-5.762153795384862	CONDITION_Ct	CONDITION_Sh	chr6	115729130	115762410	Tmem40	1000	-	ENSMUSG00000059900	2800
chr6	116809000	116814600	HSP_chr6_L451_R0440	20.30577462911606	0.0018818948120999717	2.7258132391596748	-5.762153795384862	CONDITION_Ct	CONDITION_Sh	.	-1	-1	.	.	.	.	0
chr6	125833400	125837800	HSP_chr6_L483_R0347	22.25936315059662	0.000266785750995313	3.5738953002698977	-3.663025727891423	CONDITION_Ct	CONDITION_Sh	chr6	125690418	126040126	Ano2	1000	+	ENSMUSG00000038115	4400
chr6	128162200	128169000	HSP_chr6_L489_R0023	48.29414886236191	1.316433295659328e-15	14.880601141921382	22.226220437860988	CONDITION_Ct	CONDITION_Sh	.	-1	-1	.	.	.	.	0
chr6	128967200	128971800	HSP_chr6_L491_R0685	16.807227849960327	0.06222929858623977	1.2194479419037254	-9.260700574540593	CONDITION_Ct	CONDITION_Sh	chr6	128934380	128984707	Clec2g	1000	+	ENSMUSG00000000248	4600
chr6	130071600	130075800	HSP_chr6_L493_R0836	15.407809138298035	0.2522056027701859	0.6518606109580265	-10.660119286202885	CONDITION_Ct	CONDITION_Sh	.	-1	-1	.	.	.	.	0
chr6	134311800	134315000	HSP_chr6_L520_R0477	19.606065273284912	0.0037885694873777825	2.4223471604864963	-6.461863151216008	CONDITION_Ct	CONDITION_Sh	.	-1	-1	.	.	.	.	0
chr6	135686200	135690600	HSP_chr6_L524_R0887	15.000228438526392	0.3791095974614463	0.5009601578153673	-10.660119286202885	CONDITION_Ct	CONDITION_Sh	.	-1	-1	.	.	.	.	0
chr6	137297200	137304800	HSP_chr6_L529_R0995	14.100052352249623	0.9326233531017207	0.2171835257785828	-12.059537997865178	CONDITION_Ct	CONDITION_Sh	chr6	137252318	137463233	Ptpro	1000	+	ENSMUSG00000030223	7600
chr6	138978400	138982800	HSP_chr6_L541_R0754	16.10751849412918	0.12527800189940963	0.9290449886827513	-9.960409930371739	CONDITION_Ct	CONDITION_Sh	.	-1	-1	.	.	.	.	0
chr6	143344400	143348600	HSP_chr6_L549_R0880	15.053756204247474	0.3593502619676016	0.5201797290422048	-11.359828642034032	CONDITION_Ct	CONDITION_Sh	.	-1	-1	.	.	.	.	0
chr6	145014200	145023600	HSP_chr6_L552_R0676	16.822271601110696	0.06130014301998379	1.2257816732941802	-9.260700574540593	CONDITION_Ct	CONDITION_Sh	chr6	144993834	145076184	Bcat1	1000	-	ENSMUSG00000030268	9400
chr6	146712800	146719800	HSP_chr6_L554_R0252	25.203740119934082	1.4042226044581132e-05	4.852567089421446	-0.8641883045668379	CONDITION_Ct	CONDITION_Sh	.	-1	-1	.	.	.	.	0
chr6	147644800	147647600	HSP_chr6_L557_R0440	20.30577462911606	0.0018818948120999717	2.7258132391596748	-5.762153795384862	CONDITION_Ct	CONDITION_Sh	.	-1	-1	.	.	.	.	0
chr7	6332800	6343000	HSP_chr7_L15_R0734	15.90723850992322	0.14810349028603564	0.8611981227446712	-10.31035802824605	CONDITION_Ct	CONDITION_Sh	.	-1	-1	.	.	.	.	0
chr7	8462200	8473600	HSP_chr7_L23_R0528	17.89842348590493	0.020221093901502837	1.6985789096756714	-7.924276571107988	CONDITION_Ct	CONDITION_Sh	chr7	8469562	8489075	Vmn2r45	1000	-	ENSMUSG00000090662	4038
chr7	8568200	8578800	HSP_chr7_L25_R0439	19.262367298841475	0.005169533742073668	2.2876706920450407	-6.134715478254442	CONDITION_Ct	CONDITION_Sh	.	-1	-1	.	.	.	.	0
chr7	10141400	10148200	HSP_chr7_L31_R0341	21.025681495666504	0.000886448988543896	3.0525387269196766	-4.941674749685411	CONDITION_Ct	CONDITION_Sh	.	-1	-1	.	.	.	.	0
chr7	12318000	12322600	HSP_chr7_L59_R0947	14.463957488536835	0.6271541160000853	0.3317162890065486	-11.50339875681508	CONDITION_Ct	CONDITION_Sh	chr7	12319706	12329481	Vmn1r83	1000	-	ENSMUSG00000066804	2894
chr7	15663400	15669000	HSP_chr7_L77_R0559	17.44655930995941	0.03177216169698451	1.5048342063086222	-8.520796935392504	CONDITION_Ct	CONDITION_Sh	.	-1	-1	.	.	.	.	0
chr7	16661400	16667800	HSP_chr7_L80_R0911	14.696600430607795	0.49697979303932976	0.4071188097644407	-10.906878392530565	CONDITION_Ct	CONDITION_Sh	.	-1	-1	.	.	.	.	0
chr7	21207400	21219400	HSP_chr7_L107_R0050	36.535210967063904	1.6291110238535743e-10	9.788049317566072	10.567854721711988	CONDITION_Ct	CONDITION_Sh	.	-1	-1	.	.	.	.	0
chr7	24878400	24882000	HSP_chr7_L125_R0559	17.44655930995941	0.03177216169698451	1.5048342063086222	-8.520796935392504	CONDITION_Ct	CONDITION_Sh	.	-1	-1	.	.	.	.	0
chr7	30325200	30330000	HSP_chr7_L143_R0854	15.06047785282135	0.34538921659913224	0.5345349913579334	-10.906878392530565	CONDITION_Ct	CONDITION_Sh	.	-1	-1	.	.	.	.	0
chr7	31037800	31040200	HSP_chr7_L148_R0854	15.06047785282135	0.34538921659913224	0.5345349913579334	-10.906878392530565	CONDITION_Ct	CONDITION_Sh	chr7	31032721	31042481	Fxyd5	1000	-	ENSMUSG00000009687	2400
chr7	31558200	31568800	HSP_chr7_L154_R0586	17.211729126552743	0.040182061771860456	1.404663990154944	-8.520796935392504	CONDITION_Ct	CONDITION_Sh	.	-1	-1	.	.	.	.	0
chr7	31643600	31650200	HSP_chr7_L156_R0546	17.47519228744507	0.030875330846419958	1.5170756227567477	-8.520796935392504	CONDITION_Ct	CONDITION_Sh	.	-1	-1	.	.	.	.	0
chr7	32282000	32286600	HSP_chr7_L158_R0947	14.463957488536835	0.6271541160000853	0.3317162890065486	-11.50339875681508	CONDITION_Ct	CONDITION_Sh	.	-1	-1	.	.	.	.	0
chr7	38323000	38331200	HSP_chr7_L185_R0928	14.49935103015105	0.6053451358534228	0.3428350986774779	-11.50339875681508	CONDITION_Ct	CONDITION_Sh	.	-1	-1	.	.	.	.	0
chr7	41130600	41144600	HSP_chr7_L195_R0918	14.611496858636539	0.5411264251144314	0.37891952259389106	-11.50339875681508	CONDITION_Ct	CONDITION_Sh	.	-1	-1	.	.	.	.	0
chr7	41764200	41776000	HSP_chr7_L202_R0367	20.636153697788714	0.0013086500375900623	2.8834606167758365	-4.941674749685411	CONDITION_Ct	CONDITION_Sh	.	-1	-1	.	.	.	.	0
chr7	42355800	42366000	HSP_chr7_L217_R0736	15.898390124519665	0.1494197819877124	0.8576340627795864	-10.31035802824605	CONDITION_Ct	CONDITION_Sh	.	-1	-1	.	.	.	.	0
chr7	42685400	42690200	HSP_chr7_L219_R0973	14.356583822965622	0.6982421588490325	0.2988284913484459	-11.50339875681508	CONDITION_Ct	CONDITION_Sh	chr7	42660104	42692742	Zfp975	1000	-	ENSMUSG00000069727	4800
chr7	42807000	42814800	HSP_chr7_L221_R0495	18.41501012137532	0.012062960916555518	1.9211628847712352	-7.327756206823473	CONDITION_Ct	CONDITION_Sh	.	-1	-1	.	.	.	.	0
chr7	45256000	45261000	HSP_chr7_L230_R0085	30.57000732421875	6.34754382433291e-08	7.197394305797386	4.602651078866835	CONDITION_Ct	CONDITION_Sh	chr7	45241084	45273367	Slc6a16	1000	+	ENSMUSG00000094152	5000
chr7	49612800	49616200	HSP_chr7_L250_R0341	21.025681495666504	0.000886448988543896	3.0525387269196766	-4.941674749685411	CONDITION_Ct	CONDITION_Sh	.	-1	-1	.	.	.	.	0
chr7	54353000	54358000	HSP_chr7_L265_R0778	15.656998217105865	0.19021434747778337	0.7614067202223578	-10.31035802824605	CONDITION_Ct	CONDITION_Sh	.	-1	-1	.	.	.	.	0
chr7	54527200	54533000	HSP_chr7_L266_R1000	14.009408970952034	0.9880574334269699	0.20224732131703108	-12.099919121099596	CONDITION_Ct	CONDITION_Sh	.	-1	-1	.	.	.	.	0
chr7	55235800	55240600	HSP_chr7_L270_R0854	15.06047785282135	0.34538921659913224	0.5345349913579334	-10.906878392530565	CONDITION_Ct	CONDITION_Sh	chr7	54835497	55268885	Luzp2	1000	+	ENSMUSG00000063297	4800
chr7	55344800	55349400	HSP_chr7_L273_R0947	14.463957488536835	0.6271541160000853	0.3317162890065486	-11.50339875681508	CONDITION_Ct	CONDITION_Sh	.	-1	-1	.	.	.	.	0
chr7	57223800	57230200	HSP_chr7_L284_R0412	19.832640767097473	0.002922703461442884	2.534849748500182	-6.134715478254442	CONDITION_Ct	CONDITION_Sh	chr7	56716464	57387188	Gabrg3	1000	-	ENSMUSG00000055026	6400
chr7	58275000	58282600	HSP_chr7_L288_R0800	15.578655209263164	0.20571559102317635	0.7306378489997116	-10.31035802824605	CONDITION_Ct	CONDITION_Sh	.	-1	-1	.	.	.	.	0
chr7	58899600	58905200	HSP_chr7_L290_R0559	17.44655930995941	0.03177216169698451	1.5048342063086222	-8.520796935392504	CONDITION_Ct	CONDITION_Sh	.	-1	-1	.	.	.	.	0
chr7	60494000	60497400	HSP_chr7_L295_R0341	21.025681495666504	0.000886448988543896	3.0525387269196766	-4.941674749685411	CONDITION_Ct	CONDITION_Sh	.	-1	-1	.	.	.	.	0
chr7	62611000	62621200	HSP_chr7_L303_R0536	17.751182375987373	0.02342883250052629	1.6353269260337369	-8.520796935392504	CONDITION_Ct	CONDITION_Sh	.	-1	-1	.	.	.	.	0
chr7	62919200	62922400	HSP_chr7_L306_R0412	19.832640767097473	0.002922703461442884	2.534849748500182	-6.134715478254442	CONDITION_Ct	CONDITION_Sh	.	-1	-1	.	.	.	.	0
chr7	77655200	77663800	HSP_chr7_L330_R0833	15.088116629699863	0.33597379582620696	0.5446096920901047	-10.31035802824605	CONDITION_Ct	CONDITION_Sh	.	-1	-1	.	.	.	.	0
chr7	81868400	81872200	HSP_chr7_L336_R0234	23.411762952804565	8.15439488165416e-05	4.088625968316854	-2.55559329254735	CONDITION_Ct	CONDITION_Sh	chr7	81859000	81884434	Tm6sf1	1000	+	ENSMUSG00000038623	3800
chr7	87800000	87808000	HSP_chr7_L355_R0796	15.580643610477448	0.2053069522956973	0.7314157030980293	-10.31035802824605	CONDITION_Ct	CONDITION_Sh	chr7	87584167	88134907	Grm5	1000	+	ENSMUSG00000049583	8000
chr7	88399600	88404600	HSP_chr7_L357_R0778	15.656998217105865	0.19021434747778337	0.7614067202223578	-10.31035802824605	CONDITION_Ct	CONDITION_Sh	.	-1	-1	.	.	.	.	0
chr7	93820200	93825000	HSP_chr7_L371_R0854	15.06047785282135	0.34538921659913224	0.5345349913579334	-10.906878392530565	CONDITION_Ct	CONDITION_Sh	.	-1	-1	.	.	.	.	0
chr7	101416600	101419200	HSP_chr7_L399_R0778	15.656998217105865	0.19021434747778337	0.7614067202223578	-10.31035802824605	CONDITION_Ct	CONDITION_Sh	chr7	101410885	101512819	Gm45837	1000	+	ENSMUSG00000030653	2600
chr7	104033000	104041000	HSP_chr7_L406_R0617	16.865548475146294	0.05680369195730218	1.257899814596609	-9.117317299677019	CONDITION_Ct	CONDITION_Sh	chr7	104035444	104042072	Olfr641	1000	+	ENSMUSG00000073932	5556
chr7	104033000	104041000	HSP_chr7_L406_R0617	16.865548475146294	0.05680369195730218	1.257899814596609	-9.117317299677019	CONDITION_Ct	CONDITION_Sh	chr7	103998799	104137405	Olfr643	1000	-	ENSMUSG00000109824	8000
chr7	106460600	106468800	HSP_chr7_L420_R0717	16.132623787562054	0.11821748372011363	0.9527360259751859	-9.713837663961534	CONDITION_Ct	CONDITION_Sh	.	-1	-1	.	.	.	.	0
chr7	108282400	108287600	HSP_chr7_L433_R0686	16.25351858139038	0.10475572556277025	1.0023710888638355	-9.713837663961534	CONDITION_Ct	CONDITION_Sh	chr7	108285892	108288934	Olfr490	1000	-	ENSMUSG00000109884	1708
chr7	108370400	108375400	HSP_chr7_L434_R0808	15.356948473870755	0.25677528478589406	0.6450123726213426	-10.906878392530565	CONDITION_Ct	CONDITION_Sh	.	-1	-1	.	.	.	.	0
chr7	108490800	108501600	HSP_chr7_L436_R0124	27.647057539224626	1.1803931226321218e-06	5.92797358582971	1.6200492574442578	CONDITION_Ct	CONDITION_Sh	.	-1	-1	.	.	.	.	0
chr7	110503600	110512800	HSP_chr7_L441_R0273	22.218722224235535	0.00026885786384314394	3.570535636725621	-3.7486340211163807	CONDITION_Ct	CONDITION_Sh	chr7	110308012	110614922	Sbf2	1000	-	ENSMUSG00000038371	9200
chr7	110631000	110637400	HSP_chr7_L442_R0041	38.328351182103155	2.71143864638936e-11	10.566800218206941	12.357415814565535	CONDITION_Ct	CONDITION_Sh	.	-1	-1	.	.	.	.	0
chr7	113914000	113924200	HSP_chr7_L449_R0913	14.675841521930696	0.5074043783295699	0.4001783257336883	-11.50339875681508	CONDITION_Ct	CONDITION_Sh	chr7	113765997	114043370	Spon1	1000	+	ENSMUSG00000038156	10200
chr7	116700400	116705200	HSP_chr7_L453_R0854	15.06047785282135	0.34538921659913224	0.5345349913579334	-10.906878392530565	CONDITION_Ct	CONDITION_Sh	.	-1	-1	.	.	.	.	0
chr7	121595600	121601400	HSP_chr7_L461_R0742	15.873833369523286	0.15313447064337893	0.847755504182246	-10.31035802824605	CONDITION_Ct	CONDITION_Sh	.	-1	-1	.	.	.	.	0
chr7	123553600	123558200	HSP_chr7_L468_R0947	14.463957488536835	0.6271541160000853	0.3317162890065486	-11.50339875681508	CONDITION_Ct	CONDITION_Sh	.	-1	-1	.	.	.	.	0
chr7	126315800	126320800	HSP_chr7_L475_R0778	15.656998217105865	0.19021434747778337	0.7614067202223578	-10.31035802824605	CONDITION_Ct	CONDITION_Sh	.	-1	-1	.	.	.	.	0
chr7	136807600	136812400	HSP_chr7_L495_R0798	15.579450569748879	0.20555203802120067	0.7309489709133693	-10.31035802824605	CONDITION_Ct	CONDITION_Sh	.	-1	-1	.	.	.	.	0
chr7	137135200	137144000	HSP_chr7_L496_R0493	18.43678311467171	0.011803152813139891	1.9305624712050478	-7.327756206823473	CONDITION_Ct	CONDITION_Sh	.	-1	-1	.	.	.	.	0
chr7	142747000	142753400	HSP_chr7_L505_R0761	15.667288193389773	0.1882670821921086	0.765466085431181	-10.31035802824605	CONDITION_Ct	CONDITION_Sh	.	-1	-1	.	.	.	.	0
chr7	143667400	143676200	HSP_chr7_L510_R0975	14.313634356737136	0.7288846151855234	0.286045005158836	-11.50339875681508	CONDITION_Ct	CONDITION_Sh	chr7	143665808	143685872	Tnfrsf23	1000	-	ENSMUSG00000037613	8800
chr7	144654000	144658000	HSP_chr7_L512_R0580	17.32606219637394	0.03584082481435768	1.4533814958583129	-8.520796935392504	CONDITION_Ct	CONDITION_Sh	chr7	144588548	144751974	Ano1	1000	-	ENSMUSG00000031075	4000
chr8	5302400	5308200	HSP_chr8_L10_R0967	14.151202062606812	0.7696935469893733	0.27015107269294847	-11.44788153546223	CONDITION_Ct	CONDITION_Sh	.	-1	-1	.	.	.	.	0
chr8	5319800	5326200	HSP_chr8_L11_R0869	14.742450603723526	0.42612976117689644	0.45971007468368685	-10.799227074555247	CONDITION_Ct	CONDITION_Sh	.	-1	-1	.	.	.	.	0
chr8	5356600	5363600	HSP_chr8_L12_R0545	18.048318063735962	0.015625066374419336	1.8095666512734045	-7.555954770020335	CONDITION_Ct	CONDITION_Sh	.	-1	-1	.	.	.	.	0
chr8	5449400	5456200	HSP_chr8_L13_R0880	14.544070447762806	0.5196336580517388	0.392264529938841	-10.799227074555247	CONDITION_Ct	CONDITION_Sh	.	-1	-1	.	.	.	.	0
chr8	6037400	6042400	HSP_chr8_L16_R0852	14.919857598781586	0.3568576306456641	0.5226936753606869	-10.799227074555247	CONDITION_Ct	CONDITION_Sh	.	-1	-1	.	.	.	.	0
chr8	6493200	6500200	HSP_chr8_L20_R0270	23.424366235733032	7.228260825910047e-05	4.140981880539784	-2.366719082764476	CONDITION_Ct	CONDITION_Sh	.	-1	-1	.	.	.	.	0
chr8	11315000	11318000	HSP_chr8_L30_R0417	20.18109393119812	0.0018516934080569276	2.7328329475652375	-5.609991387299388	CONDITION_Ct	CONDITION_Sh	chr8	11312804	11449287	Col4a2	1000	+	ENSMUSG00000031503	3000
chr8	19588800	19593400	HSP_chr8_L55_R0765	15.640512704849243	0.17358750129105716	0.7976304641303545	-10.150572613648265	CONDITION_Ct	CONDITION_Sh	.	-1	-1	.	.	.	.	0
chr8	25129000	25133800	HSP_chr8_L63_R0977	14.02114684319496	0.8765972616220905	0.2337334644571799	-12.096535996369212	CONDITION_Ct	CONDITION_Sh	.	-1	-1	.	.	.	.	0
chr8	26396200	26401800	HSP_chr8_L69_R0678	16.302140254974365	0.08957302839952838	1.0671281010896876	-9.501918152741283	CONDITION_Ct	CONDITION_Sh	.	-1	-1	.	.	.	.	0
chr8	30772600	30779200	HSP_chr8_L85_R0316	22.127057313919067	0.00026451354832183224	3.5776095157188252	-3.664028004578441	CONDITION_Ct	CONDITION_Sh	.	-1	-1	.	.	.	.	0
chr8	31453600	31458200	HSP_chr8_L87_R0986	13.99130873799324	0.9031473959878787	0.22569624539220615	-12.096535996369212	CONDITION_Ct	CONDITION_Sh	.	-1	-1	.	.	.	.	0
chr8	32980000	32985200	HSP_chr8_L92_R0590	17.58647608757019	0.024796894405429853	1.6109761578895232	-8.204609230927318	CONDITION_Ct	CONDITION_Sh	.	-1	-1	.	.	.	.	0
chr8	36159800	36164200	HSP_chr8_L100_R0131	29.262256383895874	2.1070281509100974e-07	6.676329707723391	3.471171065398366	CONDITION_Ct	CONDITION_Sh	.	-1	-1	.	.	.	.	0
chr8	41498800	41505200	HSP_chr8_L107_R0417	20.18109393119812	0.0018516934080569276	2.7328329475652375	-5.609991387299388	CONDITION_Ct	CONDITION_Sh	.	-1	-1	.	.	.	.	0
chr8	41510800	41515200	HSP_chr8_L108_R0974	14.02374146103859	0.8743257748198159	0.2344381125111373	-11.44788153546223	CONDITION_Ct	CONDITION_Sh	.	-1	-1	.	.	.	.	0
chr8	41679400	41685200	HSP_chr8_L109_R0462	19.532439470291138	0.0035422249158540992	2.4514928237777203	-6.2586458482063705	CONDITION_Ct	CONDITION_Sh	.	-1	-1	.	.	.	.	0
chr8	43227800	43239600	HSP_chr8_L121_R0303	22.582412745475768	0.00016776044527336804	3.7753468580360217	-3.664028004578441	CONDITION_Ct	CONDITION_Sh	.	-1	-1	.	.	.	.	0
chr8	43785400	43790000	HSP_chr8_L128_R0765	15.640512704849243	0.17358750129105716	0.7976304641303545	-10.150572613648265	CONDITION_Ct	CONDITION_Sh	.	-1	-1	.	.	.	.	0
chr8	48397000	48403400	HSP_chr8_L142_R0810	15.319753073930741	0.23923382797593465	0.6720912072288794	-10.799227074555247	CONDITION_Ct	CONDITION_Sh	chr8	48227681	48843951	Tenm3	1000	-	ENSMUSG00000031561	6400
chr8	62618200	62628200	HSP_chr8_L188_R0385	20.69763910023371	0.001104679676117898	2.957003492123591	-4.961336926392406	CONDITION_Ct	CONDITION_Sh	.	-1	-1	.	.	.	.	0
chr8	63163400	63168600	HSP_chr8_L191_R0714	16.27100484085083	0.09240579253555165	1.0542119624084443	-9.501918152741283	CONDITION_Ct	CONDITION_Sh	chr8	62951008	63357103	Spock3	1000	+	ENSMUSG00000054162	5200
chr8	63426400	63432000	HSP_chr8_L192_R0492	18.883785009384155	0.0067761527366801706	2.170487405417739	-6.907300309113353	CONDITION_Ct	CONDITION_Sh	.	-1	-1	.	.	.	.	0
chr8	63907400	63914400	HSP_chr8_L193_R0512	18.545836035251618	0.009500633418930107	2.0243088417873816	-6.907300309113353	CONDITION_Ct	CONDITION_Sh	.	-1	-1	.	.	.	.	0
chr8	68201200	68203600	HSP_chr8_L203_R0695	16.289167165756226	0.09074263760696875	1.0617441216161463	-9.501918152741283	CONDITION_Ct	CONDITION_Sh	chr8	67689081	68212027	Psd3	1000	-	ENSMUSG00000030465	2400
chr8	70618400	70625200	HSP_chr8_L214_R0329	22.020353655099868	0.0002942989628754088	3.531275173014159	-4.312682465485423	CONDITION_Ct	CONDITION_Sh	chr8	70616154	70621483	Lrrc25	1000	+	ENSMUSG00000049988	3083
chr8	71028800	71037000	HSP_chr8_L215_R0824	15.032074820518494	0.31897721911231	0.5636657504500623	-10.799227074555247	CONDITION_Ct	CONDITION_Sh	.	-1	-1	.	.	.	.	0
chr8	71069000	71073600	HSP_chr8_L216_R0765	15.640512704849243	0.17358750129105716	0.7976304641303545	-10.150572613648265	CONDITION_Ct	CONDITION_Sh	.	-1	-1	.	.	.	.	0
chr8	71450200	71456200	HSP_chr8_L218_R0397	20.293959807395936	0.0016540630240833962	2.7818070724379456	-5.609991387299388	CONDITION_Ct	CONDITION_Sh	.	-1	-1	.	.	.	.	0
chr8	77255600	77261000	HSP_chr8_L247_R0075	37.37303176307678	6.327109445538616e-11	10.19879465311862	11.255024596282155	CONDITION_Ct	CONDITION_Sh	chr8	77250365	77517953	Arhgap10	1000	-	ENSMUSG00000037148	5400
chr8	79018600	79024400	HSP_chr8_L251_R0462	19.532439470291138	0.0035422249158540992	2.4514928237777203	-6.2586458482063705	CONDITION_Ct	CONDITION_Sh	.	-1	-1	.	.	.	.	0
chr8	79861800	79866400	HSP_chr8_L253_R0765	15.640512704849243	0.17358750129105716	0.7976304641303545	-10.150572613648265	CONDITION_Ct	CONDITION_Sh	.	-1	-1	.	.	.	.	0
chr8	90189000	90195800	HSP_chr8_L277_R0991	13.966984195709228	0.925385411304403	0.21923538670474774	-12.096535996369212	CONDITION_Ct	CONDITION_Sh	.	-1	-1	.	.	.	.	0
chr8	92181600	92186400	HSP_chr8_L280_R0669	16.351113666772843	0.08529201510311737	1.0874809180023703	-9.501918152741283	CONDITION_Ct	CONDITION_Sh	.	-1	-1	.	.	.	.	0
chr8	94545800	94547000	HSP_chr8_L283_R0695	16.289167165756226	0.09074263760696875	1.0617441216161463	-9.501918152741283	CONDITION_Ct	CONDITION_Sh	chr8	94532989	94570531	Cpne2	1000	+	ENSMUSG00000034361	1200
chr8	95503400	95507200	HSP_chr8_L288_R0972	14.1129314494133	0.7997211128074047	0.25920662006027984	-11.44788153546223	CONDITION_Ct	CONDITION_Sh	.	-1	-1	.	.	.	.	0
chr8	96010200	96016600	HSP_chr8_L292_R0352	21.478402853012085	0.0005060051936080371	3.2959548985623623	-4.312682465485423	CONDITION_Ct	CONDITION_Sh	.	-1	-1	.	.	.	.	0
chr8	96416400	96425400	HSP_chr8_L294_R0737	15.853271368026734	0.14031966472844123	0.8829952528009214	-10.150572613648265	CONDITION_Ct	CONDITION_Sh	.	-1	-1	.	.	.	.	0
chr8	121834600	121841800	HSP_chr8_L385_R0873	14.69088257408142	0.44868089487242285	0.44185542479654094	-10.799227074555247	CONDITION_Ct	CONDITION_Sh	chr8	119910840	124345722	Gm20388	1000	+	ENSMUSG00000092329	7200
chr8	123575400	123583000	HSP_chr8_L400_R0028	50.01919913291931	2.037251475167825e-16	15.69095535905245	24.228113814421803	CONDITION_Ct	CONDITION_Sh	chr8	119910840	124345722	Gm20388	1000	+	ENSMUSG00000092329	7600
chr8	124389600	124395200	HSP_chr8_L402_R0552	17.936100841999053	0.017480634449613414	1.7612331509807955	-7.555954770020335	CONDITION_Ct	CONDITION_Sh	chr8	124369048	124439658	Pgbd5	1000	-	ENSMUSG00000050751	5600
chr8	124999400	125004000	HSP_chr8_L405_R0808	15.322996346235275	0.23845918439641395	0.6733382205501227	-10.799227074555247	CONDITION_Ct	CONDITION_Sh	.	-1	-1	.	.	.	.	0
chr8	128753000	128756800	HSP_chr8_L417_R0695	16.289167165756226	0.09074263760696875	1.0617441216161463	-9.501918152741283	CONDITION_Ct	CONDITION_Sh	chr8	128745962	128798694	Gm3952	1000	-	ENSMUSG00000102141	3800
chr8	128753000	128756800	HSP_chr8_L417_R0695	16.289167165756226	0.09074263760696875	1.0617441216161463	-9.501918152741283	CONDITION_Ct	CONDITION_Sh	chr8	128734234	129065517	Ccdc7a	1000	-	ENSMUSG00000025808	3800
chr9	4234800	4240200	HSP_chr9_L9_R0931	14.227509161621333	0.68563639865493	0.3043165716726446	-11.097434055584806	CONDITION_Ct	CONDITION_Sh	.	-1	-1	.	.	.	.	0
chr9	6518200	6525400	HSP_chr9_L29_R0411	19.372942637979985	0.0039944822836163706	2.399406602765581	-5.929894995468992	CONDITION_Ct	CONDITION_Sh	.	-1	-1	.	.	.	.	0
chr9	6624600	6631400	HSP_chr9_L30_R0786	15.337668803036212	0.2259215499011732	0.6941773654748814	-10.523263048905271	CONDITION_Ct	CONDITION_Sh	.	-1	-1	.	.	.	.	0
chr9	7297000	7303200	HSP_chr9_L32_R0689	16.224763008356096	0.09304596416208413	1.0513504815872963	-9.374921035546201	CONDITION_Ct	CONDITION_Sh	.	-1	-1	.	.	.	.	0
chr9	9852400	9857400	HSP_chr9_L45_R0823	15.110871255397797	0.28343572058738603	0.6076399495323678	-10.523263048905271	CONDITION_Ct	CONDITION_Sh	chr9	9660890	10904775	Cntn5	1000	-	ENSMUSG00000039488	5000
chr9	10369400	10374400	HSP_chr9_L49_R0957	13.965974268078805	0.8905883837567754	0.2294529853543848	-11.67160506226434	CONDITION_Ct	CONDITION_Sh	chr9	9660890	10904775	Cntn5	1000	-	ENSMUSG00000039488	5000
chr9	12821400	12827600	HSP_chr9_L70_R0471	18.555897295475006	0.009042713743685711	2.045663337626911	-7.0782370088280615	CONDITION_Ct	CONDITION_Sh	.	-1	-1	.	.	.	.	0
chr9	16628200	16634400	HSP_chr9_L83_R0860	14.838714198231697	0.3720924777513791	0.5076454616767883	-11.097434055584806	CONDITION_Ct	CONDITION_Sh	.	-1	-1	.	.	.	.	0
chr9	17066600	17072800	HSP_chr9_L87_R0471	18.555897295475006	0.009042713743685711	2.045663337626911	-7.0782370088280615	CONDITION_Ct	CONDITION_Sh	.	-1	-1	.	.	.	.	0
chr9	19794200	19800200	HSP_chr9_L112_R0834	15.039099879562855	0.30452608184736674	0.5808256823762203	-10.523263048905271	CONDITION_Ct	CONDITION_Sh	.	-1	-1	.	.	.	.	0
chr9	20192600	20207400	HSP_chr9_L116_R0700	15.985087625282151	0.11824621192921171	0.9526366155926024	-9.374921035546201	CONDITION_Ct	CONDITION_Sh	.	-1	-1	.	.	.	.	0
chr9	35901400	35911800	HSP_chr9_L146_R0534	17.91081616947055	0.017236693392229357	1.7672835677293839	-7.652408015507596	CONDITION_Ct	CONDITION_Sh	chr9	35908422	35910796	9230113P08Rik	1000	+	ENSMUSG00000078934	2374
chr9	38275400	38287800	HSP_chr9_L158_R0803	15.246758393645287	0.24742270348300885	0.6591803975083828	-10.523263048905271	CONDITION_Ct	CONDITION_Sh	.	-1	-1	.	.	.	.	0
chr9	38516800	38524800	HSP_chr9_L159_R0227	23.72343635559082	5.153058635119915e-05	4.287946105479809	-1.9106979487122473	CONDITION_Ct	CONDITION_Sh	chr9	38516033	38516965	Olfr908	932	+	ENSMUSG00000110991	165
chr9	38516800	38524800	HSP_chr9_L159_R0227	23.72343635559082	5.153058635119915e-05	4.287946105479809	-1.9106979487122473	CONDITION_Ct	CONDITION_Sh	chr9	38521579	38527133	Olfr911-ps1	1000	+	ENSMUSG00000062621	3221
chr9	41438400	41444600	HSP_chr9_L168_R0843	14.998333738088608	0.3171969516803041	0.5657302926398657	-10.523263048905271	CONDITION_Ct	CONDITION_Sh	.	-1	-1	.	.	.	.	0
chr9	45295200	45300600	HSP_chr9_L182_R0754	15.685042262077332	0.1596229314786445	0.8311054280782036	-9.949092042225736	CONDITION_Ct	CONDITION_Sh	.	-1	-1	.	.	.	.	0
chr9	48687000	48688400	HSP_chr9_L187_R0911	14.506843356370926	0.5185379730510802	0.3929638050399309	-11.097434055584806	CONDITION_Ct	CONDITION_Sh	chr9	48654296	48836222	Zbtb16	1000	-	ENSMUSG00000066687	1400
chr9	55824400	55829000	HSP_chr9_L195_R0349	20.754015299379827	0.0010038487056552488	2.998549701385054	-5.355723988789457	CONDITION_Ct	CONDITION_Sh	chr9	55549878	55938119	Scaper	1000	-	ENSMUSG00000034007	4600
chr9	59169000	59173600	HSP_chr9_L200_R0970	13.962529242038727	0.8936617748463402	0.22852626893957026	-11.67160506226434	CONDITION_Ct	CONDITION_Sh	.	-1	-1	.	.	.	.	0
chr9	61743800	61750200	HSP_chr9_L210_R0857	14.852207216888667	0.3671055470419791	0.5124890619464656	-10.523263048905271	CONDITION_Ct	CONDITION_Sh	.	-1	-1	.	.	.	.	0
chr9	62783200	62786600	HSP_chr9_L217_R0510	17.98172628879547	0.016056766169276367	1.797823934184161	-7.652408015507596	CONDITION_Ct	CONDITION_Sh	chr9	62677825	62783982	Itga11	1000	+	ENSMUSG00000032243	782
chr9	65088800	65091600	HSP_chr9_L218_R0620	16.8333842754364	0.05062635762137169	1.3065703126938146	-8.800750028866666	CONDITION_Ct	CONDITION_Sh	.	-1	-1	.	.	.	.	0
chr9	67589000	67596200	HSP_chr9_L222_R0937	14.149134819209575	0.7415345820886908	0.280985686726428	-11.67160506226434	CONDITION_Ct	CONDITION_Sh	.	-1	-1	.	.	.	.	0
chr9	70486000	70487400	HSP_chr9_L225_R0620	16.8333842754364	0.05062635762137169	1.3065703126938146	-8.800750028866666	CONDITION_Ct	CONDITION_Sh	chr9	70425423	70503725	Rnf111	1000	-	ENSMUSG00000032217	1400
chr9	73197200	73204600	HSP_chr9_L228_R0986	13.914298877477647	0.937819725501283	0.2157254577030126	-11.67160506226434	CONDITION_Ct	CONDITION_Sh	.	-1	-1	.	.	.	.	0
chr9	75691800	75701000	HSP_chr9_L234_R0929	14.234255670949818	0.681026314768229	0.30635860900077116	-11.67160506226434	CONDITION_Ct	CONDITION_Sh	.	-1	-1	.	.	.	.	0
chr9	77152400	77158000	HSP_chr9_L235_R0980	13.956787531971932	0.8988076806677316	0.22698537615293773	-11.67160506226434	CONDITION_Ct	CONDITION_Sh	chr9	77102080	77352969	Mlip	1000	-	ENSMUSG00000032355	5600
chr9	79960600	79969800	HSP_chr9_L239_R0303	21.557184842556715	0.00044963091356329035	3.3472414697319026	-4.207381975430387	CONDITION_Ct	CONDITION_Sh	chr9	79815050	80012851	Filip1	1000	-	ENSMUSG00000034898	9200
chr9	80683800	80688400	HSP_chr9_L242_R0154	27.16846239566803	1.6440282842702132e-06	5.784091072017909	1.5343280913649622	CONDITION_Ct	CONDITION_Sh	.	-1	-1	.	.	.	.	0
chr9	83655400	83660400	HSP_chr9_L247_R0926	14.253059771418572	0.6683398798405552	0.3120777488251411	-11.097434055584806	CONDITION_Ct	CONDITION_Sh	.	-1	-1	.	.	.	.	0
chr9	86287800	86293000	HSP_chr9_L250_R0754	15.685042262077332	0.1596229314786445	0.8311054280782036	-9.949092042225736	CONDITION_Ct	CONDITION_Sh	.	-1	-1	.	.	.	.	0
chr9	92426400	92434600	HSP_chr9_L260_R0443	19.012076160281897	0.005730372042110232	2.2430609209923578	-7.0782370088280615	CONDITION_Ct	CONDITION_Sh	.	-1	-1	.	.	.	.	0
chr9	94862400	94867200	HSP_chr9_L262_R0896	14.536700248718262	0.5032848786869866	0.40289913893667006	-11.097434055584806	CONDITION_Ct	CONDITION_Sh	chr9	94669908	95230445	Slc9a9	1000	+	ENSMUSG00000031129	4800
chr9	96747600	96752400	HSP_chr9_L267_R0934	14.195355585247277	0.7080403138002656	0.29465690706576614	-11.67160506226434	CONDITION_Ct	CONDITION_Sh	chr9	96682769	96752831	Zbtb38	1000	-	ENSMUSG00000040433	4800
chr9	99737800	99743600	HSP_chr9_L277_R0783	15.410301435381173	0.21009402788390216	0.7224091938283558	-10.523263048905271	CONDITION_Ct	CONDITION_Sh	.	-1	-1	.	.	.	.	0
chr9	105988400	105995600	HSP_chr9_L289_R0920	14.278897466719151	0.6512926960008301	0.3200013234857463	-11.097434055584806	CONDITION_Ct	CONDITION_Sh	chr9	105989453	106096783	Col6a4	1000	-	ENSMUSG00000032572	6147
chr9	108230400	108231600	HSP_chr9_L296_R0896	14.536700248718262	0.5032848786869866	0.40289913893667006	-11.097434055584806	CONDITION_Ct	CONDITION_Sh	chr9	108204633	108263958	Dag1	1000	-	ENSMUSG00000039952	1200
chr9	113017200	113024200	HSP_chr9_L311_R0360	20.566644160866737	0.0012107166498031606	2.917220362374198	-4.781552982109922	CONDITION_Ct	CONDITION_Sh	.	-1	-1	.	.	.	.	0
chr9	113548000	113557400	HSP_chr9_L313_R0297	21.877907197371126	0.00032626329192084473	3.486502631444271	-3.633210968750852	CONDITION_Ct	CONDITION_Sh	.	-1	-1	.	.	.	.	0
chr9	114201200	114205800	HSP_chr9_L314_R0970	13.962529242038727	0.8936617748463402	0.22852626893957026	-11.67160506226434	CONDITION_Ct	CONDITION_Sh	.	-1	-1	.	.	.	.	0
chr9	115469800	115474200	HSP_chr9_L318_R0951	14.006166238546372	0.8555036665415725	0.24038430708944766	-11.67160506226434	CONDITION_Ct	CONDITION_Sh	.	-1	-1	.	.	.	.	0
chr9	117397000	117400200	HSP_chr9_L327_R0427	19.13006830215454	0.0050925990319710575	2.2941658913727174	-6.504066002148527	CONDITION_Ct	CONDITION_Sh	chr9	116572745	117629913	Rbms3	1000	-	ENSMUSG00000039607	3200
chr9	117906400	117909200	HSP_chr9_L329_R0620	16.8333842754364	0.05062635762137169	1.3065703126938146	-8.800750028866666	CONDITION_Ct	CONDITION_Sh	.	-1	-1	.	.	.	.	0
chr9	119208800	119212400	HSP_chr9_L336_R0970	13.962529242038727	0.8936617748463402	0.22852626893957026	-11.67160506226434	CONDITION_Ct	CONDITION_Sh	chr9	119192973	119209098	Slc22a13	1000	-	ENSMUSG00000074028	298
chr9	119208800	119212400	HSP_chr9_L336_R0970	13.962529242038727	0.8936617748463402	0.22852626893957026	-11.67160506226434	CONDITION_Ct	CONDITION_Sh	chr9	119169454	119365553	Slc22a14	1000	-	ENSMUSG00000070280	3600
chr9	120506800	120512200	HSP_chr9_L341_R0994	13.893628721237183	0.9574063375496322	0.2103398177127331	-11.67160506226434	CONDITION_Ct	CONDITION_Sh	.	-1	-1	.	.	.	.	0
chr9	124384600	124392600	HSP_chr9_L349_R0791	15.309390880957245	0.2324013274216508	0.6832497918832349	-10.523263048905271	CONDITION_Ct	CONDITION_Sh	.	-1	-1	.	.	.	.	0
chrX	5104800	5109400	HSP_chrX_L35_R0562	19.147986233234406	0.0071150146019864444	2.1493682940148378	-7.35105871584258	CONDITION_Ct	CONDITION_Sh	.	-1	-1	.	.	.	.	0
chrX	5144600	5156000	HSP_chrX_L37_R0607	18.48038946914673	0.013871051574252627	1.860899192386178	-8.152687305472707	CONDITION_Ct	CONDITION_Sh	.	-1	-1	.	.	.	.	0
chrX	9364200	9369600	HSP_chrX_L119_R0394	22.354500114917755	0.00028814063621012624	3.540458056688889	-4.144544357322072	CONDITION_Ct	CONDITION_Sh	.	-1	-1	.	.	.	.	0
chrX	11117600	11121000	HSP_chrX_L154_R0982	14.338213741779327	0.8730386044221915	0.23483863175484562	-12.160830253623342	CONDITION_Ct	CONDITION_Sh	.	-1	-1	.	.	.	.	0
chrX	11279200	11284800	HSP_chrX_L156_R0354	23.156128704547882	0.00012925925180077124	3.888566430246924	-3.342915767691945	CONDITION_Ct	CONDITION_Sh	.	-1	-1	.	.	.	.	0
chrX	13358000	13361000	HSP_chrX_L187_R0802	16.20868123483658	0.1344930173686528	0.9001777798237475	-10.557573074363088	CONDITION_Ct	CONDITION_Sh	.	-1	-1	.	.	.	.	0
chrX	15649000	15657800	HSP_chrX_L231_R0610	18.422712650060653	0.014694611574029385	1.836028876197724	-8.152687305472707	CONDITION_Ct	CONDITION_Sh	.	-1	-1	.	.	.	.	0
chrX	19518800	19525400	HSP_chrX_L321_R0605	18.528059647083282	0.013225329203818838	1.8814621873972934	-8.152687305472707	CONDITION_Ct	CONDITION_Sh	.	-1	-1	.	.	.	.	0
chrX	20043000	20047600	HSP_chrX_L335_R0562	19.147986233234406	0.0071150146019864444	2.1493682940148378	-7.35105871584258	CONDITION_Ct	CONDITION_Sh	.	-1	-1	.	.	.	.	0
chrX	20777400	20779400	HSP_chrX_L347_R0902	15.139842808246613	0.3916429993173529	0.4893817876589999	-11.359201663993215	CONDITION_Ct	CONDITION_Sh	.	-1	-1	.	.	.	.	0
chrX	24498400	24508000	HSP_chrX_L423_R0878	15.413198243776959	0.29797073389576145	0.588924452854944	-10.557573074363088	CONDITION_Ct	CONDITION_Sh	chrX	24474307	24500760	Gm5934	1000	-	ENSMUSG00000084063	2360
chrX	28214000	28218600	HSP_chrX_L490_R0566	19.147985996484756	0.007115016286463855	2.1493681915611176	-7.35105871584258	CONDITION_Ct	CONDITION_Sh	.	-1	-1	.	.	.	.	0
chrX	36942800	36948000	HSP_chrX_L627_R0522	19.948812712669373	0.0031943409923739204	2.496312182955467	-6.549430126212453	CONDITION_Ct	CONDITION_Sh	chrX	36911325	36991794	Sept6	1000	-	ENSMUSG00000050379	5200
chrX	39911600	39917600	HSP_chrX_L676_R0293	24.759386837482452	2.6012103750340805e-05	4.584830170903679	-1.7396585884316913	CONDITION_Ct	CONDITION_Sh	.	-1	-1	.	.	.	.	0
chrX	43526200	43532000	HSP_chrX_L744_R0324	23.95775681734085	5.7985441980096864e-05	4.236693619501771	-2.5412871780618183	CONDITION_Ct	CONDITION_Sh	.	-1	-1	.	.	.	.	0
chrX	46075200	46084400	HSP_chrX_L795_R0859	15.659458554553986	0.23292929731154816	0.6823744851374232	-11.359201663993215	CONDITION_Ct	CONDITION_Sh	.	-1	-1	.	.	.	.	0
chrX	47605400	47611800	HSP_chrX_L830_R0248	26.36264306306839	5.234680091844062e-06	5.281110991004214	-0.1364014091714374	CONDITION_Ct	CONDITION_Sh	.	-1	-1	.	.	.	.	0
chrX	48006800	48010400	HSP_chrX_L835_R0902	15.139842808246613	0.3916429993173529	0.4893817876589999	-11.359201663993215	CONDITION_Ct	CONDITION_Sh	.	-1	-1	.	.	.	.	0
chrX	50437000	50442800	HSP_chrX_L877_R0324	23.95775681734085	5.7985441980096864e-05	4.236693619501771	-2.5412871780618183	CONDITION_Ct	CONDITION_Sh	.	-1	-1	.	.	.	.	0
chrX	53765800	53769600	HSP_chrX_L918_R0826	15.941471874713898	0.1756900990830839	0.7928449189317744	-10.557573074363088	CONDITION_Ct	CONDITION_Sh	.	-1	-1	.	.	.	.	0
chrX	56023400	56029000	HSP_chrX_L951_R0354	23.156128704547882	0.00012925925180077124	3.888566430246924	-3.342915767691945	CONDITION_Ct	CONDITION_Sh	.	-1	-1	.	.	.	.	0
chrX	58887800	58893400	HSP_chrX_L991_R0868	15.573256665706635	0.25389907647568344	0.649306460386935	-11.359201663993215	CONDITION_Ct	CONDITION_Sh	.	-1	-1	.	.	.	.	0
chrX	61061000	61070200	HSP_chrX_L1025_R0555	19.245583671331406	0.006453417566302854	2.1916108212984513	-7.35105871584258	CONDITION_Ct	CONDITION_Sh	.	-1	-1	.	.	.	.	0
chrX	63288400	63296400	HSP_chrX_L1074_R0403	22.023694410165152	0.0004011174935947169	3.3968154957364813	-4.144544357322072	CONDITION_Ct	CONDITION_Sh	.	-1	-1	.	.	.	.	0
chrX	63535000	63539400	HSP_chrX_L1079_R0624	18.34635764455795	0.015860565518864715	1.80312085765423	-8.152687305472707	CONDITION_Ct	CONDITION_Sh	.	-1	-1	.	.	.	.	0
chrX	63944600	63954000	HSP_chrX_L1085_R0731	16.930280258258186	0.06536018354722828	1.198802219568961	-9.75594448473296	CONDITION_Ct	CONDITION_Sh	.	-1	-1	.	.	.	.	0
chrX	64759600	64768400	HSP_chrX_L1100_R0607	18.46720316207409	0.014055170778051289	1.8552123399221239	-8.152687305472707	CONDITION_Ct	CONDITION_Sh	.	-1	-1	.	.	.	.	0
chrX	65870000	65877000	HSP_chrX_L1123_R0930	14.80516275036335	0.5473184271037318	0.37520141086513753	-11.359201663993215	CONDITION_Ct	CONDITION_Sh	.	-1	-1	.	.	.	.	0
chrX	66216600	66220000	HSP_chrX_L1131_R0982	14.338213741779327	0.8730386044221915	0.23483863175484562	-12.160830253623342	CONDITION_Ct	CONDITION_Sh	.	-1	-1	.	.	.	.	0
chrX	67048200	67058000	HSP_chrX_L1146_R0492	20.27828207540512	0.002297706477339114	2.639204296545943	-5.747801536582326	CONDITION_Ct	CONDITION_Sh	.	-1	-1	.	.	.	.	0
chrX	68077800	68083000	HSP_chrX_L1169_R0431	21.55287057161331	0.0006423146061716087	3.1923916714382594	-4.946172946952199	CONDITION_Ct	CONDITION_Sh	.	-1	-1	.	.	.	.	0
chrX	68865400	68870400	HSP_chrX_L1182_R0471	20.751242458820343	0.001431826723730881	2.844420416259151	-5.747801536582326	CONDITION_Ct	CONDITION_Sh	.	-1	-1	.	.	.	.	0
chrX	69918400	69922400	HSP_chrX_L1202_R0754	16.743099987506866	0.07881422725981496	1.120397271834913	-9.75594448473296	CONDITION_Ct	CONDITION_Sh	.	-1	-1	.	.	.	.	0
chrX	70608400	70617600	HSP_chrX_L1220_R0879	15.408227872753143	0.2994554457251918	0.5870722221397792	-11.359201663993215	CONDITION_Ct	CONDITION_Sh	.	-1	-1	.	.	.	.	0
chrX	72299000	72307600	HSP_chrX_L1243_R0880	15.401814753818513	0.30138206031534276	0.5846844833082626	-11.359201663993215	CONDITION_Ct	CONDITION_Sh	.	-1	-1	.	.	.	.	0
chrX	73789200	73796000	HSP_chrX_L1263_R0253	26.208730373859407	6.105673507879975e-06	5.2142677485195	-0.1364014091714374	CONDITION_Ct	CONDITION_Sh	chrX	73787027	73790830	Ssr4	1000	+	ENSMUSG00000002014	1630
chrX	73789200	73796000	HSP_chrX_L1263_R0253	26.208730373859407	6.105673507879975e-06	5.2142677485195	-0.1364014091714374	CONDITION_Ct	CONDITION_Sh	chrX	73793358	73824969	Pdzd4	1000	-	ENSMUSG00000002006	2642
chrX	75878000	75880000	HSP_chrX_L1319_R0990	14.316570246696472	0.89214017791277	0.2289844713406321	-12.160830253623342	CONDITION_Ct	CONDITION_Sh	.	-1	-1	.	.	.	.	0
chrX	76294600	76298200	HSP_chrX_L1328_R0902	15.139842808246613	0.3916429993173529	0.4893817876589999	-11.359201663993215	CONDITION_Ct	CONDITION_Sh	.	-1	-1	.	.	.	.	0
chrX	76823200	76829000	HSP_chrX_L1346_R0805	16.179822145144147	0.13843091214766753	0.8884800972663293	-10.557573074363088	CONDITION_Ct	CONDITION_Sh	.	-1	-1	.	.	.	.	0
chrX	77610600	77612800	HSP_chrX_L1369_R0808	16.148291574001313	0.1428652592488396	0.8757268860665508	-10.557573074363088	CONDITION_Ct	CONDITION_Sh	chrX	77511012	77662983	Tbl1x	1000	+	ENSMUSG00000025246	2200
chrX	77665800	77669400	HSP_chrX_L1372_R0791	16.347095464229582	0.11710817178341658	0.9565943746787056	-10.557573074363088	CONDITION_Ct	CONDITION_Sh	.	-1	-1	.	.	.	.	0
chrX	82631600	82636800	HSP_chrX_L1492_R0431	21.55287057161331	0.0006423146061716087	3.1923916714382594	-4.946172946952199	CONDITION_Ct	CONDITION_Sh	.	-1	-1	.	.	.	.	0
chrX	86910200	86916000	HSP_chrX_L1564_R0796	16.273612687269846	0.12603766990710114	0.9265809470611609	-10.557573074363088	CONDITION_Ct	CONDITION_Sh	chrX	86740869	88115645	Il1rapl1	1000	-	ENSMUSG00000052372	5800
chrX	87803000	87809000	HSP_chrX_L1575_R0961	14.405016601085663	0.8166224870932071	0.25330488974784043	-12.160830253623342	CONDITION_Ct	CONDITION_Sh	chrX	86740869	88115645	Il1rapl1	1000	-	ENSMUSG00000052372	6000
chrX	89884600	89889000	HSP_chrX_L1632_R0618	18.346358120441437	0.015860557971085307	1.8031210626931549	-8.152687305472707	CONDITION_Ct	CONDITION_Sh	.	-1	-1	.	.	.	.	0
chrX	91445200	91449200	HSP_chrX_L1667_R0754	16.743099987506866	0.07881422725981496	1.120397271834913	-9.75594448473296	CONDITION_Ct	CONDITION_Sh	.	-1	-1	.	.	.	.	0
chrX	92863800	92871800	HSP_chrX_L1694_R0498	20.162313142299652	0.002580234728300321	2.5889009541176526	-6.549430126212453	CONDITION_Ct	CONDITION_Sh	.	-1	-1	.	.	.	.	0
chrX	93117000	93121600	HSP_chrX_L1695_R0562	19.147986233234406	0.0071150146019864444	2.1493682940148378	-7.35105871584258	CONDITION_Ct	CONDITION_Sh	.	-1	-1	.	.	.	.	0
chrX	93133600	93138000	HSP_chrX_L1696_R0624	18.34635764122009	0.015860565571805058	1.8031208562160812	-8.152687305472707	CONDITION_Ct	CONDITION_Sh	.	-1	-1	.	.	.	.	0
chrX	94139600	94141800	HSP_chrX_L1713_R0622	18.346357652664185	0.01586056539029526	1.8031208611468779	-8.152687305472707	CONDITION_Ct	CONDITION_Sh	.	-1	-1	.	.	.	.	0
chrX	95533000	95537600	HSP_chrX_L1733_R0569	19.14798598885536	0.00711501634074713	2.1493681882594866	-7.35105871584258	CONDITION_Ct	CONDITION_Sh	chrX	95470200	95557987	Asb12	1000	-	ENSMUSG00000031204	4600
chrX	100385000	100388600	HSP_chrX_L1817_R0902	15.139842808246613	0.3916429993173529	0.4893817876589999	-11.359201663993215	CONDITION_Ct	CONDITION_Sh	chrX	99975605	100400762	Eda	1000	+	ENSMUSG00000059327	3600
chrX	103660000	103665000	HSP_chrX_L1875_R0915	15.044449248552322	0.43084322141186826	0.4558833207714821	-11.359201663993215	CONDITION_Ct	CONDITION_Sh	.	-1	-1	.	.	.	.	0
chrX	103687600	103691800	HSP_chrX_L1876_R0678	17.544728577136993	0.035355887947128815	1.459193064721757	-8.954315895102834	CONDITION_Ct	CONDITION_Sh	.	-1	-1	.	.	.	.	0
chrX	104020200	104025000	HSP_chrX_L1885_R0516	19.949614346027374	0.0031917813281707804	2.496659772371134	-6.549430126212453	CONDITION_Ct	CONDITION_Sh	.	-1	-1	.	.	.	.	0
chrX	104871400	104877800	HSP_chrX_L1902_R0781	16.44028503227234	0.1066879784122668	0.9948455637190784	-10.557573074363088	CONDITION_Ct	CONDITION_Sh	.	-1	-1	.	.	.	.	0
chrX	105482400	105486200	HSP_chrX_L1909_R0826	15.941471874713898	0.1756900990830839	0.7928449189317744	-10.557573074363088	CONDITION_Ct	CONDITION_Sh	.	-1	-1	.	.	.	.	0
chrX	107126800	107133200	HSP_chrX_L1937_R0807	16.1621864695549	0.14089388910177858	0.8813434041267947	-9.75594448473296	CONDITION_Ct	CONDITION_Sh	.	-1	-1	.	.	.	.	0
chrX	108355000	108363800	HSP_chrX_L1966_R0610	18.423313511371614	0.01468578480255326	1.8362879149331799	-8.152687305472707	CONDITION_Ct	CONDITION_Sh	.	-1	-1	.	.	.	.	0
chrX	109037600	109046000	HSP_chrX_L1980_R0693	17.463162634730338	0.038360599660119406	1.4244178828544023	-9.75594448473296	CONDITION_Ct	CONDITION_Sh	.	-1	-1	.	.	.	.	0
chrX	109953200	109960200	HSP_chrX_L2001_R0952	14.550445387721062	0.7060938278746615	0.29547920331784716	-12.160830253623342	CONDITION_Ct	CONDITION_Sh	.	-1	-1	.	.	.	.	0
chrX	111011000	111017000	HSP_chrX_L2017_R0770	16.632475396633147	0.08803356132129825	1.0743277435298815	-9.75594448473296	CONDITION_Ct	CONDITION_Sh	.	-1	-1	.	.	.	.	0
chrX	113274200	113280400	HSP_chrX_L2050_R0702	17.327220019817354	0.04394652251066132	1.3665834036563047	-8.954315895102834	CONDITION_Ct	CONDITION_Sh	.	-1	-1	.	.	.	.	0
chrX	113326800	113332600	HSP_chrX_L2051_R0324	23.95775681734085	5.7985441980096864e-05	4.236693619501771	-2.5412871780618183	CONDITION_Ct	CONDITION_Sh	chrX	113297509	113836386	Dach2	1000	+	ENSMUSG00000025592	5800
chrX	113379600	113384200	HSP_chrX_L2052_R0568	19.14798599219322	0.007115016316998203	2.14936818970395	-7.35105871584258	CONDITION_Ct	CONDITION_Sh	chrX	113297509	113836386	Dach2	1000	+	ENSMUSG00000025592	4600
chrX	113646600	113651600	HSP_chrX_L2055_R0471	20.751242458820343	0.001431826723730881	2.844420416259151	-5.747801536582326	CONDITION_Ct	CONDITION_Sh	chrX	113297509	113836386	Dach2	1000	+	ENSMUSG00000025592	5000
chrX	114847800	114855400	HSP_chrX_L2075_R0442	21.375978820641837	0.0007666036968990553	3.1155955459614972	-4.946172946952199	CONDITION_Ct	CONDITION_Sh	.	-1	-1	.	.	.	.	0
chrX	115245000	115256200	HSP_chrX_L2081_R0877	15.456619789282483	0.2853092637142011	0.605166237329113	-10.557573074363088	CONDITION_Ct	CONDITION_Sh	.	-1	-1	.	.	.	.	0
chrX	118664000	118670800	HSP_chrX_L2129_R0586	18.896007328510283	0.009153956484865299	2.0403773964840615	-7.35105871584258	CONDITION_Ct	CONDITION_Sh	.	-1	-1	.	.	.	.	0
chrX	119023600	119030400	HSP_chrX_L2136_R0919	14.942107760270435	0.47727161713688315	0.4207584381887001	-11.359201663993215	CONDITION_Ct	CONDITION_Sh	.	-1	-1	.	.	.	.	0
chrX	119657800	119665000	HSP_chrX_L2150_R0184	29.569157421588898	2.1199160046341113e-07	6.673681392390763	3.0701129493490704	CONDITION_Ct	CONDITION_Sh	.	-1	-1	.	.	.	.	0
chrX	120995800	120999200	HSP_chrX_L2170_R0982	14.338213741779327	0.8730386044221915	0.23483863175484562	-12.160830253623342	CONDITION_Ct	CONDITION_Sh	.	-1	-1	.	.	.	.	0
chrX	126107200	126116000	HSP_chrX_L2223_R0944	14.664797613143921	0.6297959662983894	0.33040466393035134	-11.359201663993215	CONDITION_Ct	CONDITION_Sh	.	-1	-1	.	.	.	.	0
chrX	126470800	126476000	HSP_chrX_L2229_R0951	14.561601385593415	0.6982604226023632	0.2988206398558167	-12.160830253623342	CONDITION_Ct	CONDITION_Sh	.	-1	-1	.	.	.	.	0
chrX	128473400	128477000	HSP_chrX_L2277_R0902	15.139842808246613	0.3916429993173529	0.4893817876589999	-11.359201663993215	CONDITION_Ct	CONDITION_Sh	.	-1	-1	.	.	.	.	0
chrX	130563400	130576400	HSP_chrX_L2317_R0709	17.232227190574008	0.048325836096794104	1.3262721859729811	-8.954315895102834	CONDITION_Ct	CONDITION_Sh	.	-1	-1	.	.	.	.	0
chrX	131469200	131477800	HSP_chrX_L2332_R0963	14.393660276651383	0.8259491752097023	0.25012401245791394	-12.160830253623342	CONDITION_Ct	CONDITION_Sh	.	-1	-1	.	.	.	.	0
chrX	132379600	132384400	HSP_chrX_L2341_R0516	19.949614346027374	0.0031917813281707804	2.496659772371134	-6.549430126212453	CONDITION_Ct	CONDITION_Sh	.	-1	-1	.	.	.	.	0
chrX	133078800	133082600	HSP_chrX_L2354_R0826	15.941471874713898	0.1756900990830839	0.7928449189317744	-10.557573074363088	CONDITION_Ct	CONDITION_Sh	.	-1	-1	.	.	.	.	0
chrX	135103200	135107600	HSP_chrX_L2381_R0475	20.72959944486618	0.0014631535501297146	2.8350277756199236	-5.747801536582326	CONDITION_Ct	CONDITION_Sh	.	-1	-1	.	.	.	.	0
chrX	137486200	137490000	HSP_chrX_L2408_R0826	15.941471874713898	0.1756900990830839	0.7928449189317744	-10.557573074363088	CONDITION_Ct	CONDITION_Sh	.	-1	-1	.	.	.	.	0
chrX	140489400	140491200	HSP_chrX_L2451_R0966	14.36466796207428	0.8502458602232039	0.2420802944715509	-12.160830253623342	CONDITION_Ct	CONDITION_Sh	.	-1	-1	.	.	.	.	0
chrX	143361000	143368600	HSP_chrX_L2491_R0843	15.885357637286186	0.18583066945087678	0.7706105092974189	-10.557573074363088	CONDITION_Ct	CONDITION_Sh	chrX	143285673	143394262	Chrdl1	1000	-	ENSMUSG00000031283	7600
chrX	144925600	144930200	HSP_chrX_L2510_R0567	19.147985993385316	0.007115016308516426	2.1493681902198305	-7.35105871584258	CONDITION_Ct	CONDITION_Sh	chrX	144688906	145122411	Rtl4	1000	+	ENSMUSG00000071679	4600
chrX	149919000	149925400	HSP_chrX_L2571_R0859	15.663306277275085	0.2320347720081581	0.6838588057722796	-10.557573074363088	CONDITION_Ct	CONDITION_Sh	.	-1	-1	.	.	.	.	0
chrX	150309600	150314200	HSP_chrX_L2583_R0562	19.147986233234406	0.0071150146019864444	2.1493682940148378	-7.35105871584258	CONDITION_Ct	CONDITION_Sh	.	-1	-1	.	.	.	.	0
chrX	150863200	150868800	HSP_chrX_L2598_R0354	23.156128704547882	0.00012925925180077124	3.888566430246924	-3.342915767691945	CONDITION_Ct	CONDITION_Sh	.	-1	-1	.	.	.	.	0
chrX	153638200	153641600	HSP_chrX_L2648_R0982	14.338213741779327	0.8730386044221915	0.23483863175484562	-12.160830253623342	CONDITION_Ct	CONDITION_Sh	.	-1	-1	.	.	.	.	0
chrX	154977200	154985200	HSP_chrX_L2676_R0705	17.269168749451637	0.04657317667645703	1.3419381256389904	-8.954315895102834	CONDITION_Ct	CONDITION_Sh	.	-1	-1	.	.	.	.	0
chrX	155897800	155900600	HSP_chrX_L2691_R0937	14.73795935042699	0.5853641701507244	0.3535012074383007	-12.160830253623342	CONDITION_Ct	CONDITION_Sh	chrX	155624740	156345887	Gm15155	1000	+	ENSMUSG00000055109	2800
chrX	156164600	156168800	HSP_chrX_L2699_R0685	17.544728100299835	0.03535590480613397	1.459192861273325	-8.954315895102834	CONDITION_Ct	CONDITION_Sh	chrX	155624740	156345887	Gm15155	1000	+	ENSMUSG00000055109	4200
chrX	156519800	156525800	HSP_chrX_L2706_R0726	16.988398335933685	0.06166985150615944	1.223249716921967	-9.75594448473296	CONDITION_Ct	CONDITION_Sh	.	-1	-1	.	.	.	.	0
chrX	156544000	156549400	HSP_chrX_L2707_R0891	15.199163483460744	0.36908613079636143	0.5105560355111054	-11.359201663993215	CONDITION_Ct	CONDITION_Sh	.	-1	-1	.	.	.	.	0
chrX	156651800	156657000	HSP_chrX_L2709_R0943	14.681845191637676	0.6191504679273302	0.33573573608825574	-12.160830253623342	CONDITION_Ct	CONDITION_Sh	.	-1	-1	.	.	.	.	0
chrX	158581200	158585600	HSP_chrX_L2737_R0618	18.346358120441437	0.015860557971085307	1.8031210626931549	-8.152687305472707	CONDITION_Ct	CONDITION_Sh	.	-1	-1	.	.	.	.	0
chrX	160266200	160272400	HSP_chrX_L2766_R0270	25.56101495027542	1.1668977746524812e-05	4.932969722267725	-0.9380299988015643	CONDITION_Ct	CONDITION_Sh	.	-1	-1	.	.	.	.	0
chrX	160507400	160510000	HSP_chrX_L2769_R0877	15.456085514307022	0.28546173804205277	0.6049657413457972	-11.359201663993215	CONDITION_Ct	CONDITION_Sh	chrX	160502165	160598878	Phka2	1000	+	ENSMUSG00000031295	2600
chrX	168647200	168652000	HSP_chrX_L2893_R0885	15.265698352654775	0.34532816381836806	0.53459927041805	-11.359201663993215	CONDITION_Ct	CONDITION_Sh	.	-1	-1	.	.	.	.	0
chrX	168956600	168964200	HSP_chrX_L2900_R0868	15.573657638947168	0.25379729014838126	0.6494594323481154	-10.557573074363088	CONDITION_Ct	CONDITION_Sh	chrX	168795098	169304435	Arhgap6	1000	+	ENSMUSG00000031355	7600
chrX	169881200	169884400	HSP_chrX_L2916_R0282	25.14456891655922	1.769673004830436e-05	4.752110816720861	-0.9380299988015643	CONDITION_Ct	CONDITION_Sh	chrX	169685198	170005736	Mid1	1000	+	ENSMUSG00000035299	3200
