# Supplementary material for: Alterations in the hepatocyte epigenetic landscape in steatosis
Source: Epigenetics Chromatin. 2023 Jul 6;16:30. doi: 10.1186/s13072-023-00504-8 (PMC10324225; doi:10.1186/s13072-023-00504-8)
Supplement: Supplementary file 4 — Additional file 4. Differentially Methylated Regions (with FDR < 0.05) in LDC. [file 13072_2023_504_MOESM4_ESM.csv]

chr	start	end	strand	pvalue	qvalue	meth.diff	meth.diff.sd	nCpG	nStronger	avgMethGroup_LiHe_Ct	avgCovGroup_LiHe_Ct	avgMethGroup_LiHe_Sh	avgCovGroup_LiHe_Sh	avgMethSample_42_Mf01_LiHe_Ct_RRBS_S_1	avgMethSample_42_Mf02_LiHe_Ct_RRBS_S_1	avgMethSample_42_Mf05_LiHe_Sh_RRBS_S_1	avgMethSample_42_Mf09_LiHe_Sh_RRBS_S_1	upstream.geneID	upstream.transcriptID	upstream.geneSymbol	upstream.distance	downstream.geneID	downstreamtranscriptID	downstream.geneSymbol	downstream.distance	annotation	closest.geneID	closest.transcriptID	closest.geneSymbol	CpGIsland.fraction	repeat.fraction	microsat.fraction
GL456212.1	111801	112550	*	0.03745467403145159	0.30322781106354657	-7.679277244494632	8.638730298047548	3	1	90.9090909090909	25.0	83.22981366459628	22.333333333333332	88.50574712643679	93.58974358974359	79.66101694915254	85.29411764705883	.	.	.	-1	.	.	.	-1	.	.	.	.	0.000000	0.000000	0.000000
GL456216.1	16251	17000	*	1.0676327155866636e-6	2.3658566277901403e-4	-0.6141323676079469	1.8743999107988167	66	22	1.2219471288235764	1.1590909090909092	0.6078147612156295	0.4772727272727273	1.3137385882876864	1.1706102117061021	0.986046511627907	0.20040080160320642	.	.	.	-1	.	.	.	-1	.	.	.	.	0.000000	0.000000	0.000000
GL456216.1	16901	17650	*	9.6484024806588e-9	4.383491902405154e-6	-2.6109490634041537	2.6811204105060664	25	9	4.2375950742484605	2.34	1.6266460108443068	0.84	4.391582799634035	4.136690647482014	2.5297619047619047	0.6462035541195477	.	.	.	-1	.	.	.	-1	.	.	.	.	0.000000	0.000000	0.000000
GL456216.1	35101	35850	*	0.04053898561434073	0.3137630391277169	-0.9314964074097154	2.180343751942921	27	7	97.41602067183463	55.851851851851855	96.48452426442492	46.75925925925926	97.43589743589743	97.4003466204506	96.7125382262997	96.2566844919786	.	.	.	-1	.	.	.	-1	.	.	.	.	0.000000	0.000000	0.000000
GL456216.1	35751	36500	*	0.03794246892676796	0.30482115510240354	3.0815903790008203	4.901847029029625	10	4	89.40852819807428	32.5	92.4901185770751	35.1	90.05681818181819	88.8	92.36641221374046	92.62295081967213	.	.	.	-1	.	.	.	-1	.	.	.	.	0.000000	0.000000	0.000000
GL456370.1	6501	7250	*	0.014448943550180102	0.19328552004899274	-1.0719345828441917	0.5226417794453377	7	3	98.21479172570133	247.57142857142858	97.14285714285714	116.57142857142857	98.90016920473774	97.86962079250107	96.96078431372548	97.42424242424242	.	.	.	-1	.	.	.	-1	.	.	.	.	0.000000	0.000000	0.000000
JH584304.1	19501	20250	*	0.029740694231573928	0.27434582716137323	8.013185495954456	4.396940908816242	4	2	82.12765957446808	24.125	90.14084507042253	16.0	87.5	75.70093457943925	85.71428571428571	93.67088607594937	.	.	.	-1	.	.	.	-1	.	.	.	.	0.000000	0.000000	0.000000
chr1	4491501	4492250	*	0.016184269315578752	0.20488846607799455	-0.9125763495603116	1.8845342899336806	29	16	2.719599874960925	1.5	1.8070235254006137	0.9137931034482759	3.0460624071322435	2.48246087425796	1.5647226173541964	2.0301244269810086	ENSMUSG00000025900.5	ENSMUST00000027032.4	Rp1	-131187	ENSMUSG00000025902.7	ENSMUST00000116652.2	Sox17	4114	05_CDS	ENSMUSG00000025902.7	ENSMUST00000027035.3	Sox17	0.732977	0.000000	0.000000
chr1	4496701	4497450	*	0.0018312061163885038	0.05920877498876157	-1.2361106270535045	1.7003991141562582	16	8	3.1078610603290677	3.1875	1.8717504332755632	1.6875	2.6336173508907823	3.415369161225515	1.4275517487508922	2.2911051212938007	ENSMUSG00000025902.7	ENSMUST00000027035.3	Sox17	-288	ENSMUSG00000096126.1	ENSMUST00000180019.1	Gm22307	31568	01_promoter	ENSMUSG00000025902.7	ENSMUST00000116652.2	Sox17	0.671562	0.000000	0.000000
chr1	4571451	4572200	*	0.029079978605894542	0.27161650444196256	0.3586494954501128	1.6142543108294074	35	15	0.4750593824228028	0.34285714285714286	0.8337088778729157	0.5285714285714286	0.6553795740032768	0.3725551071095933	1.0251630941286114	0.6544502617801047	ENSMUSG00000096126.1	ENSMUST00000180019.1	Gm22307	-42434	ENSMUSG00000098104.1	ENSMUST00000182774.1	Gm6085	117204	50_intergenic	ENSMUSG00000096126.1	ENSMUST00000180019.1	Gm22307	0.579439	0.065421	0.000000
chr1	6440851	6441600	*	5.0937049571507875e-21	2.0512118330402712e-17	4.764279262460769	6.60934240294848	34	18	2.6591664535924315	1.5294117647058822	7.423445716053202	3.5294117647058822	3.617021276595745	2.119152339064374	13.14209472981988	2.4798154555940024	ENSMUSG00000087247.2	ENSMUST00000133144.2	Fam150a	-81520	ENSMUSG00000033740.11	ENSMUST00000140079.1	St18	45632	50_intergenic	ENSMUSG00000033740.11	ENSMUST00000140079.1	St18	0.534045	0.117490	0.000000
chr1	7397651	7398400	*	0.04710143721530564	0.3354926537397951	-0.45106487286577607	1.095152313018134	20	6	0.6575342465753424	0.3	0.20646937370956642	0.075	0.783289817232376	0.56657223796034	0.1422475106685633	0.26666666666666666	ENSMUSG00000097797.1	ENSMUST00000181554.1	Gm26901	0	ENSMUSG00000097797.1	ENSMUST00000181554.1	Gm26901	0	01_promoter	ENSMUSG00000097797.1	ENSMUST00000181554.1	Gm26901	0.873164	0.000000	0.000000
chr1	7609551	7610300	*	0.04409577386880272	0.32551859251014065	2.7569902991766537	4.529665739567452	7	3	91.725768321513	55.42857142857143	94.48275862068965	39.142857142857146	90.95890410958904	92.3076923076923	93.9873417721519	95.07575757575758	ENSMUSG00000097797.1	ENSMUST00000181554.1	Gm26901	-211750	ENSMUSG00000086235.1	ENSMUST00000140995.1	Gm16284	858526	50_intergenic	ENSMUSG00000097797.1	ENSMUST00000181554.1	Gm26901	0.000000	0.991989	0.000000
chr1	7861101	7861850	*	0.001287884402481259	0.04720758468413515	-11.217199133177424	7.151014143333915	3	1	89.68609865470852	33.333333333333336	78.4688995215311	27.333333333333332	92.17391304347827	87.03703703703704	71.57894736842105	84.21052631578948	ENSMUSG00000097797.1	ENSMUST00000181554.1	Gm26901	-463300	ENSMUSG00000086235.1	ENSMUST00000140995.1	Gm16284	606976	50_intergenic	ENSMUSG00000097797.1	ENSMUST00000181554.1	Gm26901	0.000000	0.971963	0.000000
chr1	8832851	8833600	*	0.01818722825023543	0.21675577557330794	-9.11970115315901	12.332391582910205	5	2	83.58778625954199	21.9	74.46808510638297	14.0	83.84615384615384	83.33333333333333	77.77777777777777	71.96261682242991	ENSMUSG00000076135.1	ENSMUST00000102181.1	Gm24276	-16713	ENSMUSG00000086195.1	ENSMUST00000151704.1	Gm6152	22668	15_intron	ENSMUSG00000025909.10	ENSMUST00000132064.1	Sntg1	0.000000	0.987984	0.000000
chr1	9545251	9546000	*	0.04227569335586921	0.31945841875439446	-0.33643227844077545	1.754441913490714	32	12	0.6774118196683018	0.453125	0.34097954122752633	0.171875	0.45219638242894056	0.8049762166117819	0.30599755201958384	0.3768844221105528	ENSMUSG00000061024.7	ENSMUST00000072079.7	Rrs1	0	ENSMUSG00000061024.7	ENSMUST00000072079.7	Rrs1	0	01_promoter	ENSMUSG00000061024.7	ENSMUST00000072079.7	Rrs1	0.975968	0.000000	0.000000
chr1	9762351	9763100	*	0.04744468080920376	0.33678599340658477	-4.694807166717274	5.369284154562156	3	2	95.50561797752809	42.5	90.8108108108108	28.0	96.1038961038961	94.69026548672566	92.72727272727273	88.0	ENSMUSG00000045210.8	ENSMUST00000057438.6	Vcpip1	-13969	ENSMUSG00000025915.8	ENSMUST00000168907.1	Sgk3	35031	15_intron	ENSMUSG00000097893.1	ENSMUST00000181821.1	1700034P13Rik	0.000000	0.574099	0.000000
chr1	9848151	9848900	*	3.2749705881662904e-6	5.873268609664294e-4	1.3892638924184784	1.6575773239590543	30	12	2.013826269912834	2.2333333333333334	3.4030901623313126	2.9	2.526002971768202	1.6658253407370016	3.4030340303403035	3.4031413612565444	ENSMUSG00000025915.8	ENSMUST00000171265.1	Sgk3	0	ENSMUSG00000025915.8	ENSMUST00000171265.1	Sgk3	0	01_promoter	ENSMUSG00000025915.8	ENSMUST00000171265.1	Sgk3	0.487316	0.000000	0.000000
chr1	12588551	12589300	*	0.0036920706853767003	0.09161705396274815	-4.183996831055648	2.911143191226656	5	2	95.26143790849673	58.3	91.07744107744108	54.1	94.8	95.58011049723757	89.08450704225352	92.90322580645162	ENSMUSG00000097628.1	ENSMUST00000181461.1	Gm2383	-22974	ENSMUSG00000098163.1	ENSMUST00000182390.1	Gm6216	66568	50_intergenic	ENSMUSG00000097628.1	ENSMUST00000181461.1	Gm2383	0.000000	1.000000	0.000000
chr1	12995451	12996200	*	0.002890335866610856	0.07866774974828128	-9.16834339369551	2.011613841721612	4	0	74.88262910798122	39.875	65.71428571428571	37.375	73.05389221556887	76.06177606177606	65.97510373443983	65.42056074766356	ENSMUSG00000025938.10	ENSMUST00000115403.2	Slco5a1	-4274	ENSMUSG00000069620.5	ENSMUST00000059065.8	Gm5250	65820	20_upstream	ENSMUSG00000025938.10	ENSMUST00000146763.1	Slco5a1	0.000000	0.114820	0.000000
chr1	13029251	13030000	*	0.02986791975523842	0.27488973767669195	-4.978522483552661	4.144928605508506	3	2	77.97695262483995	101.5	72.99843014128729	77.5	76.65369649805447	78.62595419847328	75.77639751552795	70.15873015873017	ENSMUSG00000025938.10	ENSMUST00000115403.2	Slco5a1	-38074	ENSMUSG00000069620.5	ENSMUST00000059065.8	Gm5250	32020	50_intergenic	ENSMUSG00000069620.5	ENSMUST00000059065.8	Gm5250	0.000000	0.694259	0.000000
chr1	13529101	13529850	*	0.03723134289526128	0.302497832090965	-6.19209429504367	3.9000224679616835	3	2	88.84892086330935	41.166666666666664	82.65682656826569	37.333333333333336	88.88888888888889	88.82352941176471	79.1044776119403	86.13138686131387	ENSMUSG00000005886.8	ENSMUST00000068304.6	Ncoa2	-155018	ENSMUSG00000025935.4	ENSMUST00000027068.4	Tram1	60015	50_intergenic	ENSMUSG00000025935.4	ENSMUST00000027068.4	Tram1	0.000000	0.308411	0.000000
chr1	13659751	13660500	*	0.021916354510520097	0.23716081533534952	-0.400866133024522	0.9722313645413749	14	8	0.6275378368401624	0.6071428571428571	0.22667170381564034	0.21428571428571427	0.5499541704857929	0.6798516687268232	0.23828435266084194	0.21613832853025935	ENSMUSG00000025937.5	ENSMUST00000156222.1	Lactb2	-21340	ENSMUSG00000025937.5	ENSMUST00000027071.5	Lactb2	47	01_promoter	ENSMUSG00000025937.5	ENSMUST00000027071.5	Lactb2	0.359146	0.165554	0.000000
chr1	14504101	14504850	*	0.013193856467078973	0.18378392710111538	-3.3055555555555554	3.7791994033580583	5	2	5.25	2.1	1.9444444444444444	0.7	3.982300884955752	6.896551724137931	2.0618556701030926	1.8072289156626506	ENSMUSG00000025932.8	ENSMUST00000027066.6	Eya1	-193901	ENSMUSG00000054493.1	ENSMUST00000067599.1	Gm9947	250605	50_intergenic	ENSMUSG00000025932.8	ENSMUST00000027066.6	Eya1	0.000000	0.154873	0.069426
chr1	15286701	15287450	*	0.015068942373141136	0.19776643404310687	-0.46510269070086757	1.7525184740363493	43	22	1.234333459931637	0.7558139534883721	0.7692307692307693	0.4883720930232558	1.4974262985493683	1.0546500479386385	0.8437270726338958	0.6949524506217996	ENSMUSG00000092083.3	ENSMUST00000175681.1	Kcnb2	0	ENSMUSG00000092083.3	ENSMUST00000175681.1	Kcnb2	0	01_promoter	ENSMUSG00000092083.3	ENSMUST00000175681.1	Kcnb2	0.636849	0.000000	0.000000
chr1	15805401	15806150	*	0.029068621052036087	0.27160062433832477	0.47335410831919844	1.502308877963622	27	10	0.3187250996015936	0.14814814814814814	0.7920792079207921	0.2962962962962963	0.39254170755642787	0.2682763246143528	0.814663951120163	0.7707129094412332	ENSMUSG00000025925.8	ENSMUST00000027057.6	Terf1	0	ENSMUSG00000025925.8	ENSMUST00000027057.6	Terf1	0	01_promoter	ENSMUSG00000025925.8	ENSMUST00000027057.6	Terf1	0.690254	0.000000	0.000000
chr1	16214901	16215650	*	0.02529102414531376	0.2545510444876042	-2.631223591398002	3.387874158020774	6	2	92.9440389294404	95.5	90.31281533804238	74.58333333333333	90.22346368715084	94.05714285714286	90.69767441860465	89.89473684210526	ENSMUSG00000025921.7	ENSMUST00000152626.1	Rdh10	-84399	ENSMUSG00000089982.1	ENSMUST00000160446.1	Gm7568	37943	50_intergenic	ENSMUSG00000089982.1	ENSMUST00000160446.1	Gm7568	0.000000	0.955941	0.000000
chr1	16615951	16616700	*	0.00962500692275262	0.1548407914122794	10.639665702346512	6.690652121823129	3	2	77.59562841530055	23.666666666666668	88.23529411764706	22.5	71.71717171717172	84.52380952380952	93.67088607594937	82.43243243243244	ENSMUSG00000025939.11	ENSMUST00000182080.1	Ube2w	-30553	ENSMUSG00000025939.11	ENSMUST00000133639.1	Ube2w	2560	15_intron	ENSMUSG00000025939.11	ENSMUST00000182554.1	Ube2w	0.000000	0.333778	0.000000
chr1	16780401	16781150	*	0.030825427093287224	0.27896865234922763	-5.968780173801102	6.018912219151354	4	3	77.3076923076923	50.25	71.33891213389121	42.625	77.32558139534883	77.29885057471265	67.07818930041152	75.74468085106383	ENSMUSG00000091020.2	ENSMUST00000071842.8	Gm5828	-10263	ENSMUSG00000042686.4	ENSMUST00000038382.4	Jph1	316740	50_intergenic	ENSMUSG00000091020.2	ENSMUST00000071842.8	Gm5828	0.000000	1.000000	0.000000
chr1	16781051	16781800	*	0.006397614395807809	0.12426745278837999	-10.686439005132254	3.421657599626363	3	1	72.81879194630872	36.166666666666664	62.13235294117647	28.166666666666668	74.77477477477477	71.65775401069519	57.74647887323944	66.92307692307692	ENSMUSG00000091020.2	ENSMUST00000071842.8	Gm5828	-10913	ENSMUSG00000042686.4	ENSMUST00000038382.4	Jph1	316090	50_intergenic	ENSMUSG00000091020.2	ENSMUST00000071842.8	Gm5828	0.000000	0.993324	0.000000
chr1	16870751	16871500	*	0.04044844148340508	0.31359488722668294	5.108710769088121	3.2575320806170054	5	1	81.13207547169812	38.7	86.24078624078624	35.1	80.78602620087337	81.45161290322581	84.25531914893617	88.95348837209302	ENSMUSG00000091020.2	ENSMUST00000071842.8	Gm5828	-100613	ENSMUSG00000042686.4	ENSMUST00000038382.4	Jph1	226390	50_intergenic	ENSMUSG00000091020.2	ENSMUST00000071842.8	Gm5828	0.000000	0.994660	0.000000
chr1	17096951	17097700	*	0.020754220381383668	0.23117755794005093	0.3865280364738263	1.803980439542444	51	17	0.6615384615384615	0.4215686274509804	1.0480664980122876	0.5686274509803921	0.7211538461538461	0.6131549609810479	1.1518324607329844	0.9366804046459348	ENSMUSG00000091020.2	ENSMUST00000071842.8	Gm5828	-326813	ENSMUSG00000042686.4	ENSMUST00000038382.4	Jph1	190	01_promoter	ENSMUSG00000042686.4	ENSMUST00000038382.4	Jph1	1.000000	0.000000	0.000000
chr1	20486051	20486800	*	0.020112843969758338	0.22729963818609683	-1.6334649663371614	1.7141468720990678	5	3	98.29317269076306	97.9	96.65970772442589	92.6	97.9539641943734	98.51239669421487	96.72489082969432	96.6	ENSMUSG00000070175.1	ENSMUST00000093665.1	Gm24162	-41139	ENSMUSG00000043760.10	ENSMUST00000128051.1	Pkhd1	131241	15_intron	ENSMUSG00000043760.10	ENSMUST00000088448.5	Pkhd1	0.000000	0.543391	0.000000
chr1	20486701	20487450	*	0.022454845471055602	0.24020069123608168	-1.5503875968992276	0.6329814494629544	3	1	100.0	39.166666666666664	98.44961240310077	42.333333333333336	100.0	100.0	98.48484848484848	98.41269841269842	ENSMUSG00000070175.1	ENSMUST00000093665.1	Gm24162	-41789	ENSMUSG00000043760.10	ENSMUST00000128051.1	Pkhd1	130591	15_intron	ENSMUSG00000043760.10	ENSMUST00000088448.5	Pkhd1	0.000000	1.000000	0.000000
chr1	20819501	20820250	*	0.024662905149577738	0.25134295195942175	-0.37441239072195265	0.6641049997948827	16	8	0.5541069100391134	0.53125	0.17969451931716082	0.125	1.1433597185576077	0.20714655618850336	0.2742230347349177	0.08833922261484099	ENSMUSG00000041872.3	ENSMUST00000039046.3	Il17f	-35231	ENSMUSG00000041859.9	ENSMUST00000053266.9	Mcm3	29	01_promoter	ENSMUSG00000041859.9	ENSMUST00000053266.9	Mcm3	0.483311	0.000000	0.000000
chr1	20820151	20820900	*	0.001170375903021905	0.0443486366024036	-0.6982156710628394	0.5855725326365996	6	2	0.6982156710628394	0.75	0.0	0.0	1.4953271028037383	0.13262599469496023	0.0	0.0	ENSMUSG00000041859.9	ENSMUST00000053266.9	Mcm3	0	ENSMUSG00000041859.9	ENSMUST00000053266.9	Mcm3	0	01_promoter	ENSMUSG00000041859.9	ENSMUST00000053266.9	Mcm3	0.194927	0.150868	0.000000
chr1	21065201	21065950	*	0.007554159603180202	0.13554174734239943	-7.593984962406008	5.613689203739712	4	3	94.73684210526316	22.5	87.14285714285714	22.875	93.04347826086956	97.33333333333333	85.18518518518519	89.2156862745098	ENSMUSG00000041809.4	ENSMUST00000038447.4	Efhc1	-113513	ENSMUSG00000041779.4	ENSMUST00000037998.4	Tram2	13280	15_intron	ENSMUSG00000041779.4	ENSMUST00000037998.4	Tram2	0.000000	0.291055	0.000000
chr1	22077901	22078650	*	2.9313189023441158e-5	0.003222014088280052	-8.815714007587594	7.263326257556387	6	3	93.24009324009324	33.333333333333336	84.42437923250564	31.166666666666668	94.14414414414415	92.27053140096618	85.26785714285714	83.56164383561644	ENSMUSG00000028033.10	ENSMUST00000115300.1	Kcnq5	-115959	ENSMUSG00000041670.9	ENSMUST00000164877.1	Rims1	237156	50_intergenic	ENSMUSG00000028033.10	ENSMUST00000115300.1	Kcnq5	0.000000	0.598131	0.000000
chr1	22296301	22297050	*	0.006103108266461585	0.12072972999428509	8.296494108731356	4.700548424744716	4	1	77.05382436260624	34.0	85.35031847133757	33.5	69.6969696969697	81.44796380090497	83.52941176470588	87.5	ENSMUSG00000028033.10	ENSMUST00000115300.1	Kcnq5	-334359	ENSMUSG00000041670.9	ENSMUST00000164877.1	Rims1	18756	05_CDS	ENSMUSG00000041670.9	ENSMUST00000164877.1	Rims1	0.000000	0.443258	0.000000
chr1	22398351	22399100	*	8.651750149324753e-4	0.03620483584668164	-3.73508881192387	4.82089427600652	10	5	92.60450160771704	72.0	88.86941279579317	50.7	92.26804123711341	92.80575539568345	88.59504132231405	89.17910447761194	ENSMUSG00000041670.9	ENSMUST00000164877.1	Rims1	-82546	ENSMUSG00000097642.1	ENSMUST00000180414.1	Gm26866	341665	05_CDS	ENSMUSG00000041670.9	ENSMUST00000097810.3	Rims1	0.000000	0.134846	0.000000
chr1	22894301	22895050	*	0.029148626628722956	0.2719423208633585	5.7220455356081334	5.659290297980995	3	0	74.80680061823803	80.66666666666667	80.52884615384616	55.833333333333336	75.26132404181185	74.44444444444444	79.78142076502732	81.11587982832619	ENSMUSG00000041670.9	ENSMUST00000097808.4	Rims1	-88307	ENSMUSG00000073730.2	ENSMUST00000073179.5	4933415F23Rik	207204	50_intergenic	ENSMUSG00000041670.9	ENSMUST00000097808.4	Rims1	0.000000	0.225634	0.000000
chr1	23378551	23379300	*	0.007777672985664788	0.13775885237554464	-1.7422779922779963	2.7805337291527494	8	2	98.75	54.3125	97.00772200772201	62.8125	99.01960784313725	98.51694915254237	97.0	97.01492537313433	ENSMUSG00000065567.1	ENSMUST00000083633.1	Mir30c-2	-86850	ENSMUSG00000026158.5	ENSMUST00000027343.5	Ogfrl1	3876	05_CDS	ENSMUSG00000026158.5	ENSMUST00000027343.5	Ogfrl1	0.000000	0.058745	0.058745
chr1	23745801	23746550	*	0.02410243755516568	0.24840707891167899	-7.227956781786604	3.317211256817047	3	0	82.57042253521126	78.16666666666667	75.34246575342466	27.5	77.5229357798165	85.71428571428571	78.0952380952381	72.80701754385964	ENSMUSG00000097920.1	ENSMUST00000180769.1	Gm7784	-266262	ENSMUSG00000026156.8	ENSMUST00000144602.1	B3gat2	15204	50_intergenic	ENSMUSG00000026156.8	ENSMUST00000144602.1	B3gat2	0.000000	0.331108	0.000000
chr1	23746451	23747200	*	0.03796573621527412	0.3048479061517893	-7.032450076804919	3.839330118927082	4	0	72.65745007680492	59.125	65.625	21.0	66.27450980392157	76.76767676767676	66.66666666666667	64.66165413533835	ENSMUSG00000097920.1	ENSMUST00000180769.1	Gm7784	-266912	ENSMUSG00000026156.8	ENSMUST00000144602.1	B3gat2	14554	50_intergenic	ENSMUSG00000026156.8	ENSMUST00000144602.1	B3gat2	0.000000	0.676903	0.000000
chr1	27092651	27093400	*	0.03490588556707118	0.2939697864552488	-7.48299319727892	10.386369615912493	3	1	93.19727891156462	22.833333333333332	85.71428571428571	21.0	92.3076923076923	93.6842105263158	84.70588235294117	87.09677419354838	ENSMUSG00000095256.1	ENSMUST00000179494.1	n-R5s209	-133430	ENSMUSG00000086240.3	ENSMUST00000145844.1	Gm7846	1487369	50_intergenic	ENSMUSG00000095256.1	ENSMUST00000179494.1	n-R5s209	0.000000	1.000000	0.000000
chr1	30087201	30087950	*	0.040699433865009245	0.3143282998298485	-3.1089855817602374	2.944417533694318	13	2	87.25406330196749	39.23076923076923	84.14507772020725	31.23076923076923	84.58244111349036	89.03133903133903	82.49027237354086	86.0310421286031	ENSMUSG00000096829.1	ENSMUST00000178702.1	Gm23771	-101267	ENSMUSG00000098883.1	ENSMUST00000184585.1	AC132241.1	245448	50_intergenic	ENSMUSG00000096829.1	ENSMUST00000178702.1	Gm23771	0.000000	1.000000	0.000000
chr1	30542201	30542950	*	0.013752649372316067	0.18810830398334674	-2.920220399604412	3.6950453710994116	4	1	95.2486187845304	107.75	92.32839838492598	85.75	94.6969696969697	95.47581903276131	90.25787965616045	94.16243654822335	ENSMUSG00000098883.1	ENSMUST00000184585.1	AC132241.1	-208804	ENSMUSG00000053185.1	ENSMUST00000065469.1	Gm9898	177012	50_intergenic	ENSMUSG00000053185.1	ENSMUST00000065469.1	Gm9898	0.000000	0.945260	0.000000
chr1	32588401	32589150	*	0.01767409325704834	0.21467080217630724	12.075134168157431	12.094281614846203	3	1	80.23255813953489	11.5	92.3076923076923	14.0	75.0	84.0	92.0	92.6829268292683	ENSMUSG00000089489.1	ENSMUST00000158864.1	Gm24732	-19980	ENSMUSG00000089395.1	ENSMUST00000158770.1	Gm23024	137490	15_intron	ENSMUSG00000026058.5	ENSMUST00000027226.5	Khdrbs2	0.000000	0.985314	0.000000
chr1	33739551	33740300	*	0.004670561976946397	0.10417399225166468	-4.183710082526016	4.4411010574463985	12	4	90.85037674919268	35.166666666666664	86.66666666666667	31.958333333333332	91.42857142857143	89.97289972899729	88.65248226950355	84.84848484848484	ENSMUSG00000004768.8	ENSMUST00000132066.1	Rab23	-1414	ENSMUSG00000042215.7	ENSMUST00000155484.1	Bag2	8420	10_exon	ENSMUSG00000004768.8	ENSMUST00000132066.1	Rab23	0.000000	0.000000	0.000000
chr1	33740201	33740950	*	0.03543720222869176	0.29606639542120794	4.848093083387206	4.316216034856477	6	2	91.8552036199095	16.916666666666668	96.7032967032967	14.666666666666666	91.04477611940298	93.10344827586206	95.1219512195122	98.0	ENSMUSG00000004768.8	ENSMUST00000132066.1	Rab23	-2064	ENSMUSG00000042215.7	ENSMUST00000155484.1	Bag2	7770	10_exon	ENSMUSG00000004768.8	ENSMUST00000115174.1	Rab23	0.000000	0.038718	0.000000
chr1	33777251	33778000	*	0.03311450002695127	0.28750616433630866	-4.309551964262248	4.045397294127885	3	2	99.2248062015504	21.333333333333332	94.91525423728814	18.666666666666668	100.0	98.14814814814815	94.20289855072464	95.91836734693878	ENSMUSG00000042215.7	ENSMUST00000044691.7	Bag2	-19457	ENSMUSG00000042197.7	ENSMUST00000140163.1	Zfp451	22768	05_CDS	ENSMUSG00000042197.7	ENSMUST00000115167.1	Zfp451	0.000000	0.000000	0.000000
chr1	34113951	34114700	*	0.0158142275039903	0.20281266028677078	-6.7491489918826915	8.463809900718426	6	1	94.02985074626865	15.75	87.28070175438596	16.583333333333332	96.29629629629629	89.39393939393939	86.17021276595744	88.05970149253731	ENSMUSG00000026131.11	ENSMUST00000182410.1	Dst	-24659	ENSMUSG00000026131.11	ENSMUST00000183006.1	Dst	6551	05_CDS	ENSMUSG00000026131.11	ENSMUST00000182513.1	Dst	0.000000	0.054740	0.000000
chr1	34115901	34116650	*	0.016395884420615396	0.20635894139445654	8.671171171171165	9.209014175034541	7	1	45.4954954954955	14.428571428571429	54.166666666666664	13.0	55.68862275449102	39.35018050541516	52.906976744186046	55.48780487804878	ENSMUSG00000026131.11	ENSMUST00000182410.1	Dst	-26609	ENSMUSG00000026131.11	ENSMUST00000183006.1	Dst	4601	05_CDS	ENSMUSG00000026131.11	ENSMUST00000182513.1	Dst	0.000000	0.000000	0.000000
chr1	34121101	34121850	*	0.0011008972981693614	0.042663884616047705	2.647869985677592	2.5848748862598447	12	5	6.172839506172839	5.416666666666667	8.820709491850431	7.666666666666667	6.008146639511201	6.316725978647687	9.297297297297296	8.440999138673558	ENSMUSG00000026131.11	ENSMUST00000183006.1	Dst	0	ENSMUSG00000026131.11	ENSMUST00000183006.1	Dst	0	01_promoter	ENSMUSG00000026131.11	ENSMUST00000183006.1	Dst	0.000000	0.000000	0.000000
chr1	34121751	34122500	*	0.00321472525570096	0.08393815342714857	5.173320583313412	0.4531783383685963	3	1	6.741573033707865	7.0	11.914893617021276	9.333333333333334	5.357142857142857	7.518796992481203	11.160714285714286	12.601626016260163	ENSMUSG00000026131.11	ENSMUST00000183006.1	Dst	-501	ENSMUSG00000026131.11	ENSMUST00000183302.1	Dst	37754	05_CDS	ENSMUSG00000026131.11	ENSMUST00000183006.1	Dst	0.000000	0.000000	0.000000
chr1	34151651	34152400	*	0.003279853206653011	0.08493774777463026	-4.812473662031181	7.012248020844069	3	2	94.33628318584071	88.83333333333333	89.52380952380952	78.33333333333333	92.24137931034483	95.7957957957958	89.69072164948453	89.31623931623932	ENSMUSG00000026131.11	ENSMUST00000183006.1	Dst	-30401	ENSMUSG00000026131.11	ENSMUST00000183302.1	Dst	7854	05_CDS	ENSMUSG00000026131.11	ENSMUST00000182513.1	Dst	0.000000	0.213618	0.000000
chr1	34152301	34153050	*	0.038199144656724866	0.30560292888844637	-2.6182030935751555	4.40125214036451	4	3	95.1219512195122	92.625	92.50374812593704	77.125	94.4636678200692	95.51020408163265	92.07650273224044	93.02325581395348	ENSMUSG00000026131.11	ENSMUST00000183006.1	Dst	-31051	ENSMUSG00000026131.11	ENSMUST00000183302.1	Dst	7204	05_CDS	ENSMUSG00000026131.11	ENSMUST00000182513.1	Dst	0.000000	0.000000	0.000000
chr1	34177651	34178400	*	0.024300282007262947	0.24960404450660242	-4.225097627790408	5.754998325116566	15	8	90.36544850498339	18.133333333333333	86.14035087719299	16.366666666666667	89.86301369863014	91.13924050632912	91.49659863945578	80.43478260869566	ENSMUSG00000096992.2	ENSMUST00000181692.2	Gm26788	0	ENSMUSG00000096992.2	ENSMUST00000181692.2	Gm26788	0	01_promoter	ENSMUSG00000096992.2	ENSMUST00000181692.2	Gm26788	0.335113	0.000000	0.000000
chr1	34202351	34203100	*	0.04465471317513741	0.3276399608156606	-2.3351266364336376	6.055967906641101	13	6	94.88320355951056	32.80769230769231	92.54807692307692	29.615384615384617	95.96602972399151	93.69158878504673	92.24806201550388	92.80898876404494	ENSMUSG00000096992.2	ENSMUST00000181692.2	Gm26788	-24080	ENSMUSG00000098168.1	ENSMUST00000182403.1	D630036G22Rik	33497	05_CDS	ENSMUSG00000026131.11	ENSMUST00000183034.1	Dst	0.000000	0.352470	0.000000
chr1	34236151	34236900	*	0.0061022956393463265	0.12072972999428509	1.109476706412585	1.0587910755302583	9	2	0.8598887202832575	0.9444444444444444	1.9693654266958425	1.5	1.5492957746478873	0.47355958958168903	1.40625	2.462380300957592	ENSMUSG00000098168.1	ENSMUST00000182403.1	D630036G22Rik	0	ENSMUSG00000098168.1	ENSMUST00000182403.1	D630036G22Rik	0	01_promoter	ENSMUSG00000098168.1	ENSMUST00000182403.1	D630036G22Rik	0.000000	0.000000	0.000000
chr1	34239401	34240150	*	1.0786734334346105e-6	2.3831150994581653e-4	14.521648949961108	9.714807967801347	6	2	62.03007518796993	27.5	76.55172413793103	27.75	53.801169590643276	76.84210526315789	83.48214285714286	69.19431279620854	ENSMUSG00000098168.1	ENSMUST00000182403.1	D630036G22Rik	-2805	ENSMUSG00000026131.11	ENSMUST00000183100.1	Dst	53306	15_intron	ENSMUSG00000026131.11	ENSMUST00000183034.1	Dst	0.000000	0.000000	0.000000
chr1	34288801	34289550	*	0.0023952809107227148	0.07038312494980346	-7.128268541417726	7.728758057109686	6	3	91.49484536082474	29.583333333333332	84.366576819407	26.083333333333332	92.10526315789474	90.9090909090909	80.55555555555556	87.95811518324608	ENSMUSG00000098168.1	ENSMUST00000182403.1	D630036G22Rik	-52205	ENSMUSG00000026131.11	ENSMUST00000183100.1	Dst	3906	05_CDS	ENSMUSG00000026131.11	ENSMUST00000183034.1	Dst	0.000000	0.000000	0.000000
chr1	34432451	34433200	*	1.454025932984276e-4	0.010508167270862066	3.453555945023522	2.7639001852017766	8	5	7.297297297297297	10.125	10.750853242320819	11.8125	6.25	7.964601769911504	14.585764294049008	7.103218645948946	ENSMUSG00000092852.1	ENSMUST00000175111.1	Mir5103	0	ENSMUSG00000092852.1	ENSMUST00000175111.1	Mir5103	0	01_promoter	ENSMUSG00000092852.1	ENSMUST00000175111.1	Mir5103	0.000000	0.484646	0.000000
chr1	34433101	34433850	*	3.065354075221706e-5	0.0033321339090321045	3.5419187434158754	1.3707006347518598	8	5	6.1875297477391715	8.125	9.729448491155047	11.6875	7.780082987551867	4.8372911169744945	14.818763326226012	4.878048780487805	ENSMUSG00000092852.1	ENSMUST00000175111.1	Mir5103	0	ENSMUSG00000092852.1	ENSMUST00000175111.1	Mir5103	0	01_promoter	ENSMUSG00000092852.1	ENSMUST00000175111.1	Mir5103	0.000000	0.080107	0.000000
chr1	34434401	34435150	*	0.041241607824899267	0.31606555034872835	1.1690261690261687	1.5839894740692761	5	2	1.0135135135135136	0.9	2.1825396825396823	2.2	0.8241758241758241	1.1450381679389312	2.8	1.5748031496062993	ENSMUSG00000092852.1	ENSMUST00000175111.1	Mir5103	-1202	ENSMUSG00000042111.8	ENSMUST00000042493.8	Ccdc115	4523	20_upstream	ENSMUSG00000026127.7	ENSMUST00000027303.7	Imp4	0.000000	0.097463	0.000000
chr1	34435051	34435800	*	0.0364332026436855	0.2993902904936489	-6.8376068376068355	11.412875716077224	3	1	36.13053613053613	25.833333333333332	29.292929292929294	19.333333333333332	30.97345132743363	41.87192118226601	26.203208556149733	32.057416267942585	ENSMUSG00000092852.1	ENSMUST00000175111.1	Mir5103	-1852	ENSMUSG00000042111.8	ENSMUST00000042493.8	Ccdc115	3873	20_upstream	ENSMUSG00000026127.7	ENSMUST00000027303.7	Imp4	0.000000	0.190921	0.000000
chr1	34438951	34439700	*	0.047136525609534824	0.3355806985957504	-0.4373909800743399	0.9032074124414292	11	5	0.6674082313681868	0.5454545454545454	0.23001725129384704	0.18181818181818182	0.6195786864931846	0.7063572149344097	0.3597122302158273	0.11049723756906077	ENSMUSG00000042111.8	ENSMUST00000042493.8	Ccdc115	0	ENSMUSG00000042111.8	ENSMUST00000042493.8	Ccdc115	0	01_promoter	ENSMUSG00000042111.8	ENSMUST00000042493.8	Ccdc115	0.612817	0.044059	0.000000
chr1	34472751	34473500	*	0.013098827333459632	0.18306250525360165	0.6939217395618493	0.6712620864239657	12	6	0.6193078324225865	0.7083333333333334	1.3132295719844358	1.125	0.4479283314669653	0.7019438444924406	0.9940357852882704	1.619047619047619	ENSMUSG00000026126.9	ENSMUST00000027302.7	Ptpn18	-13005	ENSMUSG00000026125.3	ENSMUST00000027299.3	Prss39	24931	05_CDS	ENSMUSG00000026126.9	ENSMUST00000027302.7	Ptpn18	0.283044	0.028037	0.000000
chr1	34537751	34538500	*	0.018595539555664654	0.2193070601510914	4.825013728352722	1.7708896538100654	3	1	88.57868020304568	58.166666666666664	93.40369393139842	59.0	90.05847953216374	87.4439461883408	92.81767955801105	93.93939393939394	ENSMUSG00000026124.3	ENSMUST00000027298.3	Cfc1	-2103	ENSMUSG00000037529.7	ENSMUST00000047840.7	Prss40	22421	15_intron	ENSMUSG00000026124.3	ENSMUST00000027298.3	Cfc1	0.000000	0.026702	0.000000
chr1	34587801	34588550	*	0.028489271252333654	0.2690570932126878	8.073051481161919	5.875960427798317	3	1	80.8743169398907	24.666666666666668	88.94736842105263	28.166666666666668	87.5	75.72815533980582	87.39495798319328	91.54929577464789	ENSMUSG00000045174.8	ENSMUST00000052670.8	Amer3	-8108	ENSMUSG00000037509.12	ENSMUST00000159747.2	Arhgef4	89639	05_CDS	ENSMUSG00000045174.8	ENSMUST00000052670.8	Amer3	0.000000	0.000000	0.000000
chr1	34750951	34751700	*	0.030331222627339855	0.2767103291343754	0.7839873060868828	0.6608570572852043	9	5	1.0390689941812137	1.3888888888888888	1.8230563002680966	1.8888888888888888	1.6339869281045751	0.8361204013377926	1.2671594508975712	2.396514161220044	ENSMUSG00000037509.12	ENSMUST00000159021.1	Arhgef4	-70	ENSMUSG00000037509.12	ENSMUST00000047664.9	Arhgef4	50005	01_promoter	ENSMUSG00000037509.12	ENSMUST00000159021.1	Arhgef4	0.178905	0.000000	0.000000
chr1	35686951	35687700	*	0.0017119738043185526	0.05678712394464316	-7.946169309805673	2.721471710260074	4	1	86.5702479338843	52.375	78.62407862407862	40.0	84.26395939086295	88.15331010452962	75.84541062801932	81.5	ENSMUSG00000077231.1	ENSMUST00000104043.1	Gm25096	-507867	ENSMUSG00000064601.1	ENSMUST00000082667.1	Gm25634	73903	50_intergenic	ENSMUSG00000064601.1	ENSMUST00000082667.1	Gm25634	0.000000	0.000000	0.000000
chr1	35879351	35880100	*	0.02006427921165058	0.2270311452230798	-10.13468013468014	7.374240183738161	3	1	87.4074074074074	19.666666666666668	77.27272727272727	22.666666666666668	86.36363636363636	88.40579710144928	73.6842105263158	80.0	ENSMUSG00000064601.1	ENSMUST00000082667.1	Gm25634	-117749	ENSMUSG00000045216.6	ENSMUST00000088174.3	Hs6st1	188301	50_intergenic	ENSMUSG00000064601.1	ENSMUST00000082667.1	Gm25634	0.000000	0.104139	0.000000
chr1	35973601	35974350	*	0.03982961462482609	0.3116334053216654	-2.2312244998133335	4.390118711449697	7	4	93.70339685169843	80.78571428571429	91.47217235188509	72.78571428571429	93.93939393939394	93.53932584269663	89.5104895104895	93.54243542435424	ENSMUSG00000064601.1	ENSMUST00000082667.1	Gm25634	-211999	ENSMUSG00000045216.6	ENSMUST00000088174.3	Hs6st1	94051	50_intergenic	ENSMUSG00000045216.6	ENSMUST00000088174.3	Hs6st1	0.000000	0.226969	0.000000
chr1	36074351	36075100	*	0.048171714701800476	0.33867762245667876	3.4615984460733578	2.16151383436204	3	1	7.295373665480427	6.833333333333333	10.756972111553784	9.0	4.385964912280702	9.281437125748504	12.608695652173912	9.191176470588236	ENSMUSG00000045216.6	ENSMUST00000088174.3	Hs6st1	-5951	ENSMUSG00000098752.1	ENSMUST00000184790.1	mmu-mir-6897	69214	15_intron	ENSMUSG00000045216.6	ENSMUST00000088174.3	Hs6st1	0.000000	0.000000	0.000000
chr1	36075001	36075750	*	0.048171714701800476	0.33867762245667876	3.4615984460733578	2.16151383436204	3	1	7.295373665480427	6.833333333333333	10.756972111553784	9.0	4.385964912280702	9.281437125748504	12.608695652173912	9.191176470588236	ENSMUSG00000045216.6	ENSMUST00000088174.3	Hs6st1	-6601	ENSMUSG00000098752.1	ENSMUST00000184790.1	mmu-mir-6897	68564	15_intron	ENSMUSG00000045216.6	ENSMUST00000088174.3	Hs6st1	0.000000	0.000000	0.000000
chr1	36103601	36104350	*	0.0028855144663986546	0.07863315383625222	3.2507368230077383	10.749908042041191	17	7	93.61147327249022	21.11764705882353	96.86221009549796	20.88235294117647	94.06175771971496	93.0635838150289	97.30538922155688	96.49122807017544	ENSMUSG00000045216.6	ENSMUST00000088174.3	Hs6st1	-35201	ENSMUSG00000098752.1	ENSMUST00000184790.1	mmu-mir-6897	39964	05_CDS	ENSMUSG00000045216.6	ENSMUST00000088174.3	Hs6st1	0.781041	0.000000	0.000000
chr1	36228401	36229150	*	0.007246398907056853	0.13266795171996024	6.929823582163975	8.822347637017323	7	2	74.52006980802793	30.5	81.4498933901919	27.285714285714285	75.28735632183908	73.33333333333333	82.00836820083683	80.8695652173913	ENSMUSG00000037470.8	ENSMUST00000174142.1	Uggt1	-18371	ENSMUSG00000037470.8	ENSMUST00000174716.1	Uggt1	14958	15_intron	ENSMUSG00000037470.8	ENSMUST00000046875.7	Uggt1	0.000000	0.333778	0.000000
chr1	36281701	36282450	*	0.022139712711116987	0.23858698068555978	-3.213789208445572	2.481296653960211	3	2	95.12555391432792	107.33333333333333	91.91176470588235	83.33333333333333	95.9839357429719	94.62616822429906	91.27272727272727	92.56505576208178	ENSMUSG00000047180.6	ENSMUST00000056946.6	Neurl3	-8276	ENSMUSG00000037447.10	ENSMUST00000126413.1	Arid5a	25284	20_upstream	ENSMUSG00000047180.6	ENSMUST00000056946.6	Neurl3	0.000000	0.778371	0.000000
chr1	36298601	36299350	*	0.04233406802140744	0.3196862216592348	-7.396360129626933	1.9383264653300711	4	1	76.657060518732	33.25	69.26070038910505	22.25	77.72020725388602	75.32467532467533	70.24793388429752	68.38235294117646	ENSMUSG00000047180.6	ENSMUST00000056946.6	Neurl3	-25176	ENSMUSG00000037447.10	ENSMUST00000126413.1	Arid5a	8384	20_upstream	ENSMUSG00000037447.10	ENSMUST00000126413.1	Arid5a	0.000000	0.000000	0.000000
chr1	36539101	36539850	*	0.013075085366633961	0.18288411363827117	4.827586206896552	1.565931475660028	3	2	3.6363636363636362	1.6666666666666667	8.463949843260188	4.5	0.7407407407407407	6.428571428571429	6.993006993006993	9.659090909090908	ENSMUSG00000067653.6	ENSMUST00000054665.4	Ankrd23	-3372	ENSMUSG00000079610.3	ENSMUST00000001172.5	Ankrd39	7352	05_CDS	ENSMUSG00000079610.3	ENSMUST00000001172.5	Ankrd39	0.000000	0.094793	0.049399
chr1	36556001	36556750	*	0.03868306257530572	0.30770515000596327	-2.366797782942965	3.889547209886733	5	1	7.2478991596638656	6.9	4.881101376720901	3.9	6.990881458966565	7.38362760834671	5.194805194805195	4.5893719806763285	ENSMUSG00000026121.7	ENSMUST00000136452.1	Sema4c	-1771	ENSMUSG00000026121.7	ENSMUST00000114990.1	Sema4c	777	05_CDS	ENSMUSG00000026121.7	ENSMUST00000114990.1	Sema4c	0.000000	0.000000	0.000000
chr1	36557951	36558700	*	0.012794014229539756	0.18119338574324115	-0.3364376895698562	1.29542400333985	45	14	0.6925207756232687	0.5	0.3560830860534125	0.2	0.5637467476149176	0.7633587786259542	0.32245062474808545	0.3885003885003885	ENSMUSG00000026121.7	ENSMUST00000154493.1	Sema4c	0	ENSMUSG00000026121.7	ENSMUST00000154493.1	Sema4c	0	01_promoter	ENSMUSG00000026121.7	ENSMUST00000114990.1	Sema4c	0.631509	0.000000	0.000000
chr1	36585251	36586000	*	0.02849328169568319	0.2690583356710361	-6.261444152535633	5.276457559566634	4	2	78.90295358649789	46.75	72.64150943396227	38.5	79.0	78.83211678832117	71.74887892376681	73.6318407960199	ENSMUSG00000087589.2	ENSMUST00000149224.2	D430040D24Rik	-26892	ENSMUSG00000046337.11	ENSMUST00000131336.1	Fam178b	1688	05_CDS	ENSMUSG00000046337.11	ENSMUST00000170295.1	Fam178b	0.000000	0.248331	0.000000
chr1	36606701	36607450	*	0.00417251563811375	0.09792832133984569	-7.207620724346075	3.6698932322619324	4	1	88.61607142857143	49.625	81.40845070422536	36.125	88.67924528301887	88.52459016393442	81.70731707317073	81.15183246073299	ENSMUSG00000089906.1	ENSMUST00000161062.1	Gm6428	-4899	ENSMUSG00000077939.1	ENSMUST00000104746.1	Gm24133	56516	15_intron	ENSMUSG00000046337.11	ENSMUST00000170295.1	Fam178b	0.000000	0.000000	0.000000
chr1	36768551	36769300	*	0.026661475701336243	0.2606056828752245	4.6652323580034345	1.4951308616045214	3	1	79.5	106.0	84.16523235800344	81.5	78.28947368421052	80.24193548387096	83.55704697986577	84.80565371024736	ENSMUSG00000097291.1	ENSMUST00000180475.1	Gm18828	-2677	ENSMUSG00000026116.5	ENSMUST00000027290.5	Tmem131	170228	15_intron	ENSMUSG00000026117.8	ENSMUST00000027291.4	Zap70	0.000000	0.309746	0.000000
chr1	36780901	36781650	*	0.015268805310701765	0.19927465780236403	13.84213456679087	7.259484749464077	4	1	49.72375690607735	11.25	63.565891472868216	10.25	50.0	49.438202247191015	60.78431372549019	65.38461538461539	ENSMUSG00000097291.1	ENSMUST00000180475.1	Gm18828	-15027	ENSMUSG00000026116.5	ENSMUST00000027290.5	Tmem131	157878	05_CDS	ENSMUSG00000026117.8	ENSMUST00000027291.4	Zap70	0.000000	0.032043	0.000000
chr1	36781551	36782300	*	4.141456579861266e-5	0.004159910008839559	8.04845470984712	3.714021429539003	10	3	58.96103896103896	34.05	67.00949367088607	42.35	52.54833040421793	65.18771331058021	70.82630691399663	63.63636363636363	ENSMUSG00000097291.1	ENSMUST00000180475.1	Gm18828	-15677	ENSMUSG00000026116.5	ENSMUST00000027290.5	Tmem131	157228	15_intron	ENSMUSG00000026117.8	ENSMUST00000027291.4	Zap70	0.000000	0.000000	0.000000
chr1	36795201	36795950	*	0.03386587463948758	0.2906026489226415	-1.7209886710377598	0.4111750244969399	4	2	97.70992366412214	144.0	95.98893499308437	86.75	97.9746835443038	97.5765306122449	96.7551622418879	95.3125	ENSMUSG00000097291.1	ENSMUST00000180475.1	Gm18828	-29327	ENSMUSG00000026116.5	ENSMUST00000027290.5	Tmem131	143578	05_CDS	ENSMUSG00000026116.5	ENSMUST00000027290.5	Tmem131	0.000000	0.000000	0.000000
chr1	36947301	36948050	*	0.019004623670539594	0.22133253908822323	-5.080480036400859	2.903931678166723	4	3	87.91946308724832	65.5	82.83898305084746	48.875	88.04780876494024	87.82608695652173	84.7107438016529	80.8695652173913	ENSMUSG00000026116.5	ENSMUST00000027290.5	Tmem131	-7774	ENSMUSG00000080054.3	ENSMUST00000116168.3	Rpl12-ps1	10378	20_upstream	ENSMUSG00000026116.5	ENSMUST00000027290.5	Tmem131	0.000000	0.507343	0.000000
chr1	37157901	37158650	*	0.012349539779257132	0.1778707165767724	3.208556149732622	1.6131741198671172	3	1	96.79144385026738	30.166666666666668	100.0	21.0	98.18181818181819	94.8051948051948	100.0	100.0	ENSMUSG00000026115.8	ENSMUST00000169057.1	Vwa3b	-4052	ENSMUSG00000026114.8	ENSMUST00000134238.1	Cnga3	59687	15_intron	ENSMUSG00000026115.8	ENSMUST00000027289.7	Vwa3b	0.000000	0.000000	0.000000
chr1	37218351	37219100	*	0.0022549012850568077	0.06747074592192176	-4.186131781867017	6.068218292392503	14	4	16.99544764795144	8.0	12.809315866084425	6.285714285714286	15.0	18.87905604719764	14.07624633431085	11.560693641618498	ENSMUSG00000026114.8	ENSMUST00000134238.1	Cnga3	-15	ENSMUSG00000026114.8	ENSMUST00000027288.7	Cnga3	163	01_promoter	ENSMUSG00000026114.8	ENSMUST00000134238.1	Cnga3	0.000000	0.066756	0.000000
chr1	37261251	37262000	*	0.018118351315638357	0.2167437481569152	-2.5560365492207637	4.404787247929163	10	5	90.87875417130145	81.7	88.32271762208067	62.4	90.85271317829458	90.89332176929749	88.06366047745358	88.61911987860394	ENSMUSG00000026114.8	ENSMUST00000027288.7	Cnga3	-41989	ENSMUSG00000026113.11	ENSMUST00000146676.1	Inpp4a	37866	05_CDS	ENSMUSG00000026114.8	ENSMUST00000027288.7	Cnga3	0.000000	0.000000	0.000000
chr1	37389951	37390700	*	0.029568359143515938	0.2735347441258489	-4.586727978540839	6.900875244062045	4	1	96.35627530364373	29.75	91.76954732510288	27.875	97.9381443298969	95.33333333333333	88.65248226950355	96.07843137254902	ENSMUSG00000026113.11	ENSMUST00000123124.1	Inpp4a	-12279	ENSMUSG00000026112.6	ENSMUST00000027286.6	Coa5	39404	05_CDS	ENSMUSG00000026113.11	ENSMUST00000136846.1	Inpp4a	0.000000	0.000000	0.000000
chr1	37505001	37505750	*	0.035293096033214844	0.2955694661601417	5.481134834746992	9.72941744261797	5	2	86.15384615384616	28.0	91.63498098859316	24.1	86.47058823529412	85.80645161290323	92.96875	90.37037037037037	ENSMUSG00000026110.9	ENSMUST00000149791.1	Mgat4a	-8868	ENSMUSG00000026110.9	ENSMUST00000042161.8	Mgat4a	30486	15_intron	ENSMUSG00000026110.9	ENSMUST00000042161.8	Mgat4a	0.000000	0.408545	0.000000
chr1	38189451	38190200	*	0.04294922507917457	0.3224050046534766	-3.0239099859353025	1.6452725166271867	3	2	97.46835443037975	64.16666666666667	94.44444444444444	45.333333333333336	98.21428571428571	96.49122807017544	93.02325581395348	96.55172413793103	ENSMUSG00000026082.6	ENSMUST00000027251.6	Rev1	-59789	ENSMUSG00000037138.10	ENSMUST00000136641.1	Aff3	7244	15_intron	ENSMUSG00000037138.10	ENSMUST00000095027.2	Aff3	0.000000	0.313752	0.000000
chr1	38384451	38385200	*	0.012165773688696173	0.17637450591461146	-5.981066116090283	8.343974459457705	5	3	40.758293838862556	34.4	34.777227722772274	28.1	47.40406320541761	33.416458852867834	37.17277486910995	32.629107981220656	ENSMUSG00000087131.1	ENSMUST00000143261.1	Gm16152	0	ENSMUSG00000087131.1	ENSMUST00000143261.1	Gm16152	0	01_promoter	ENSMUSG00000087131.1	ENSMUST00000143261.1	Gm16152	0.000000	0.000000	0.000000
chr1	38470901	38471650	*	0.0010005515558823923	0.03991078972998144	-7.781666290358996	3.738231425791783	7	0	55.33980582524272	36.642857142857146	47.55813953488372	29.214285714285715	56.310679611650485	54.12621359223301	51.64835164835165	44.556451612903224	ENSMUSG00000087131.1	ENSMUST00000131663.1	Gm16152	-82072	ENSMUSG00000037138.10	ENSMUST00000095027.2	Aff3	155536	15_intron	ENSMUSG00000037138.10	ENSMUST00000095027.2	Aff3	0.000000	0.575434	0.000000
chr1	38505351	38506100	*	1.389960057070327e-4	0.010176919945126567	-3.7910033838747914	3.4283729352381056	4	1	96.48829431438126	144.25	92.69729093050648	98.375	96.64570230607967	96.38386648122392	92.32736572890026	93.01310043668123	ENSMUSG00000087131.1	ENSMUST00000131663.1	Gm16152	-116522	ENSMUSG00000037138.10	ENSMUST00000095027.2	Aff3	121086	15_intron	ENSMUSG00000037138.10	ENSMUST00000095027.2	Aff3	0.000000	0.088117	0.000000
chr1	38530051	38530800	*	0.006334717257664105	0.12345438415894246	-8.36565395388924	3.814924534478952	3	1	91.20879120879121	41.5	82.84313725490196	28.166666666666668	91.13924050632912	91.30434782608695	83.78378378378379	81.72043010752688	ENSMUSG00000087131.1	ENSMUST00000131663.1	Gm16152	-141222	ENSMUSG00000037138.10	ENSMUST00000095027.2	Aff3	96386	15_intron	ENSMUSG00000037138.10	ENSMUST00000095027.2	Aff3	0.000000	0.029372	0.000000
chr1	38543051	38543800	*	0.017767600194520148	0.21530365258283726	-3.598105366638371	2.8524226777999164	6	3	87.56521739130434	83.91666666666667	83.96711202466598	68.08333333333333	87.8003696857671	87.356321839080465	82.42424242424242	85.56485355648536	ENSMUSG00000087131.1	ENSMUST00000131663.1	Gm16152	-154222	ENSMUSG00000037138.10	ENSMUST00000095027.2	Aff3	83386	15_intron	ENSMUSG00000037138.10	ENSMUST00000095027.2	Aff3	0.000000	0.361816	0.000000
chr1	38627551	38628300	*	0.03191475178866879	0.2830820589921439	-0.5179985210242509	1.9397389443331126	48	18	1.5329693406131877	0.7604166666666666	1.0149708195889369	0.4166666666666667	1.616266944734098	1.4767932489451476	1.0506208213944603	0.9745533297238765	ENSMUSG00000037138.10	ENSMUST00000142875.1	Aff3	-350	ENSMUSG00000037138.10	ENSMUST00000039827.7	Aff3	36656	01_promoter	ENSMUSG00000037138.10	ENSMUST00000095027.2	Aff3	0.711616	0.109479	0.000000
chr1	38721801	38722550	*	0.015356072823498058	0.19969518565302266	-4.238284530541403	4.574551142631849	7	2	96.22641509433963	25.5	91.98813056379822	22.142857142857142	96.72897196261682	95.54140127388536	88.82978723404256	95.97315436241611	ENSMUSG00000037138.10	ENSMUST00000039827.7	Aff3	-56846	ENSMUSG00000048814.4	ENSMUST00000039612.4	Lonrf2	98666	50_intergenic	ENSMUSG00000037138.10	ENSMUST00000039827.7	Aff3	0.000000	0.174900	0.000000
chr1	39216451	39217200	*	5.780914747827763e-4	0.0276388872236538	-13.728599747702297	1.3791824300106719	3	1	90.50279329608938	27.0	76.7741935483871	19.833333333333332	90.5982905982906	90.3225806451613	66.10169491525424	83.33333333333333	ENSMUSG00000026077.9	ENSMUST00000056815.7	Npas2	-22239	ENSMUSG00000092553.1	ENSMUST00000174365.1	Gm20428	59366	15_intron	ENSMUSG00000026077.9	ENSMUST00000173050.1	Npas2	0.000000	0.045394	0.000000
chr1	39379601	39380350	*	1.2108711362069678e-4	0.009239854140394821	-13.874130861116063	5.511128937254713	3	0	64.50704225352112	38.166666666666664	50.63291139240506	33.333333333333336	60.563380281690144	67.13615023474179	48.756218905472636	52.577319587628864	ENSMUSG00000073702.5	ENSMUST00000179954.1	Rpl31	-11750	ENSMUSG00000003134.5	ENSMUST00000054462.5	Tbc1d8	98398	05_CDS	ENSMUSG00000003134.5	ENSMUST00000054462.5	Tbc1d8	0.000000	0.045394	0.000000
chr1	39621401	39622150	*	0.022504698283874455	0.2404726492658653	2.727447032882757	2.2718234239835096	3	1	95.90643274853801	54.666666666666664	98.63387978142076	60.166666666666664	95.75757575757575	96.045197740113	98.26589595375722	98.96373056994818	ENSMUSG00000048234.8	ENSMUST00000062525.5	Rnf149	-43996	ENSMUSG00000097083.1	ENSMUST00000181841.1	D930019O06Rik	28027	10_exon	ENSMUSG00000050967.4	ENSMUST00000053355.4	Creg2	0.000000	0.000000	0.000000
chr1	39622051	39622800	*	0.041595214162725394	0.3172256109544043	3.6097087378640813	7.912859735583659	6	3	89.4	37.25	93.00970873786407	39.916666666666664	86.97318007662835	92.05020920502092	90.51383399209486	95.41984732824427	ENSMUSG00000048234.8	ENSMUST00000062525.5	Rnf149	-44646	ENSMUSG00000097083.1	ENSMUST00000181841.1	D930019O06Rik	27377	10_exon	ENSMUSG00000050967.4	ENSMUST00000053355.4	Creg2	0.000000	0.000000	0.000000
chr1	39698751	39699500	*	2.9097443404234595e-4	0.017298294812387302	-14.91116751269036	6.82052952237182	3	2	87.5	25.666666666666668	72.58883248730965	23.833333333333332	86.17021276595744	89.02439024390245	76.28865979381443	69.0	ENSMUSG00000057173.7	ENSMUST00000126760.1	Rfx8	-6880	ENSMUSG00000057173.7	ENSMUST00000151913.1	Rfx8	21498	15_intron	ENSMUSG00000057173.7	ENSMUST00000151913.1	Rfx8	0.000000	0.193591	0.000000
chr1	39720201	39720950	*	0.01781312939911506	0.21547298125083295	3.304527978930605	2.321260639919467	10	1	22.872602065912446	23.25	26.17713004484305	23.35	21.469740634005763	23.599701269604182	28.617021276595743	23.459715639810426	ENSMUSG00000057173.7	ENSMUST00000126760.1	Rfx8	-28330	ENSMUSG00000057173.7	ENSMUST00000151913.1	Rfx8	48	01_promoter	ENSMUSG00000057173.7	ENSMUST00000151913.1	Rfx8	0.000000	0.000000	0.000000
chr1	39720851	39721600	*	0.010467307107905844	0.1619135805787895	1.936182072997271	2.498652948129009	17	5	9.392955283537347	11.058823529411764	11.329137356534616	9.0	9.822119102861562	9.188191881918819	12.47148288973384	10.245310245310245	ENSMUSG00000057173.7	ENSMUST00000151913.1	Rfx8	0	ENSMUSG00000057173.7	ENSMUST00000151913.1	Rfx8	0	01_promoter	ENSMUSG00000057173.7	ENSMUST00000151913.1	Rfx8	0.000000	0.029372	0.000000
chr1	39733851	39734600	*	0.016832677163767202	0.2093580468860912	-5.65958164642375	2.910120587729095	4	1	85.41666666666667	56.375	79.75708502024291	49.25	84.61538461538461	85.88588588588588	79.55555555555556	79.92565055762081	ENSMUSG00000057173.7	ENSMUST00000151913.1	Rfx8	-12854	ENSMUSG00000091937.2	ENSMUST00000171319.2	Gm3646	70733	50_intergenic	ENSMUSG00000057173.7	ENSMUST00000151913.1	Rfx8	0.000000	0.000000	0.000000
chr1	39911951	39912700	*	0.028243111831382603	0.26786661026417713	7.9032258064516085	3.2291877199770727	4	1	87.09677419354838	13.5	95.0	14.25	90.54054054054055	82.0	95.3125	94.64285714285714	ENSMUSG00000026074.8	ENSMUST00000163854.2	Map4k4	-11038	ENSMUSG00000026073.8	ENSMUST00000027243.7	Il1r2	172069	15_intron	ENSMUSG00000026074.8	ENSMUST00000163854.2	Map4k4	0.000000	0.000000	0.000000
chr1	40155701	40156450	*	0.008533533073230699	0.1446765874356738	6.244195574979513	3.0178399300284915	3	1	10.898661567877628	9.5	17.142857142857142	10.0	7.7272727272727275	13.201320132013201	22.471910112359552	11.627906976744185	ENSMUSG00000097899.1	ENSMUST00000181756.1	Gm16894	-69848	ENSMUSG00000026072.6	ENSMUST00000027241.4	Il1r1	68631	50_intergenic	ENSMUSG00000026072.6	ENSMUST00000027241.4	Il1r1	0.000000	0.412550	0.000000
chr1	40266201	40266950	*	0.03976520804359139	0.31149450178851057	1.2660314378728839	1.9239245679099881	4	2	1.2170385395537526	1.5	2.4830699774266365	2.75	1.4705882352941178	1.08359133126935	2.9082774049217	2.050113895216401	ENSMUSG00000026072.6	ENSMUST00000114795.1	Il1r1	0	ENSMUSG00000026072.6	ENSMUST00000114795.1	Il1r1	0	01_promoter	ENSMUSG00000026072.6	ENSMUST00000114795.1	Il1r1	0.427236	0.000000	0.000000
chr1	40981201	40981950	*	0.02183642371821327	0.23678217098174947	5.802465405764701	1.003939388738398	3	2	87.85425101214575	36.166666666666664	93.65671641791045	41.833333333333336	88.97637795275591	86.66666666666667	95.16129032258064	92.36111111111111	ENSMUSG00000094136.1	ENSMUST00000178542.1	Gm5973	-116982	ENSMUSG00000053640.1	ENSMUST00000066196.1	Gm9915	1247777	50_intergenic	ENSMUSG00000094136.1	ENSMUST00000178542.1	Gm5973	0.000000	0.941255	0.000000
chr1	42695251	42696000	*	0.04778304695992267	0.3374304658544656	1.5046554324306602	2.160277904169709	11	5	1.5894039735099337	0.5454545454545454	3.094059405940594	1.1363636363636365	1.2224938875305624	2.023121387283237	2.2670025188916876	3.8929440389294405	ENSMUSG00000093436.1	ENSMUST00000176807.1	Gm20646	-326	ENSMUSG00000045515.2	ENSMUST00000054883.2	Pou3f3	1147	01_promoter	ENSMUSG00000060424.8	ENSMUST00000181660.1	2610017I09Rik	0.013351	0.230975	0.000000
chr1	42741401	42742150	*	0.027145474554169036	0.26257222700922556	5.626992967282574	1.8659749274462616	3	0	70.3525641025641	73.16666666666667	75.97955706984668	74.33333333333333	77.09251101321586	66.49874055415617	77.53164556962025	74.16974169741698	ENSMUSG00000097063.2	ENSMUST00000180589.1	2610207O16Rik	-27947	ENSMUSG00000060679.8	ENSMUST00000057208.9	Mrps9	109084	25_TES	ENSMUSG00000093436.1	ENSMUST00000176807.1	Gm20646	0.000000	0.000000	0.000000
chr1	42771301	42772050	*	0.0013493051341194203	0.04877349784800078	-14.2902248042435	8.105262495959021	4	2	61.486486486486484	22.75	47.19626168224299	12.625	62.7906976744186	59.67741935483871	49.166666666666664	44.680851063829785	ENSMUSG00000097063.2	ENSMUST00000180589.1	2610207O16Rik	-57847	ENSMUSG00000060679.8	ENSMUST00000057208.9	Mrps9	79184	50_intergenic	ENSMUSG00000097063.2	ENSMUST00000180589.1	2610207O16Rik	0.000000	0.000000	0.000000
chr1	43225651	43226400	*	0.017025083100287244	0.2105686426223297	-5.556722689075633	3.846585298389485	4	2	94.48529411764706	32.125	88.92857142857143	31.125	93.54838709677419	95.72649572649573	87.21804511278195	90.47619047619048	ENSMUSG00000094497.1	ENSMUST00000178557.1	Gm8210	-36495	ENSMUSG00000066877.5	ENSMUST00000086421.5	Nck2	219352	50_intergenic	ENSMUSG00000094497.1	ENSMUST00000178557.1	Gm8210	0.000000	0.678238	0.000000
chr1	43553901	43554650	*	0.009877887526424082	0.15713982575480132	4.5037728326516095	6.43566112093587	3	2	93.3609958506224	37.5	97.86476868327402	45.833333333333336	94.23076923076923	92.7007299270073	96.26865671641791	99.31972789115646	ENSMUSG00000066877.5	ENSMUST00000124817.1	Nck2	-96628	ENSMUSG00000026051.8	ENSMUST00000027217.8	1500015O10Rik	175953	05_CDS	ENSMUSG00000066877.5	ENSMUST00000086421.5	Nck2	0.379172	0.000000	0.000000
chr1	44102501	44103250	*	0.004554518216585838	0.10285455833851366	-0.36947142243794784	0.351698832138757	12	7	0.49517852488923636	0.7916666666666666	0.1257071024512885	0.16666666666666666	0.6711409395973155	0.3834682573498083	0.0	0.24783147459727387	ENSMUSG00000026049.5	ENSMUST00000150911.1	Tex30	-60	ENSMUSG00000026047.7	ENSMUST00000148542.1	Kdelc1	6796	01_promoter	ENSMUSG00000026049.5	ENSMUST00000127923.1	Tex30	0.343124	0.252336	0.000000
chr1	45501951	45502700	*	0.004285934134143164	0.09924206949849602	4.930990578049401	4.621972941110978	4	1	8.0213903743315509	7.5	12.952380952380953	8.5	11.065573770491802	6.5476190476190474	12.903225806451612	12.99638989169675	ENSMUSG00000026042.10	ENSMUST00000131535.1	Col5a2	-79540	ENSMUSG00000026042.10	ENSMUST00000086430.4	Col5a2	583	15_intron	ENSMUSG00000026042.10	ENSMUST00000086430.4	Col5a2	0.000000	0.073431	0.000000
chr1	45795751	45796500	*	0.044891642026699236	0.32808820673744965	0.7727067194992802	0.7277541708078866	5	2	0.2594033722438392	0.2	1.0321100917431192	0.9	0.2857142857142857	0.2375296912114014	1.272264631043257	0.8350730688935282	ENSMUSG00000025995.10	ENSMUST00000147308.1	Wdr75	-244	ENSMUSG00000025995.10	ENSMUST00000143737.1	Wdr75	5490	01_promoter	ENSMUSG00000025995.10	ENSMUST00000154436.1	Wdr75	0.008011	0.393858	0.041389
chr1	46066151	46066900	*	0.030003259508930066	0.27543564750575533	0.7805637125718445	0.7492483581476779	6	3	0.29239766081871343	0.25	1.0729613733905579	0.8333333333333334	0.199203187250996	0.3816793893129771	0.8620689655172413	1.2820512820512822	ENSMUSG00000041144.9	ENSMUST00000069293.7	Dnah7b	0	ENSMUSG00000041144.9	ENSMUST00000069293.7	Dnah7b	0	01_promoter	ENSMUSG00000041144.9	ENSMUST00000069293.7	Dnah7b	0.000000	0.672897	0.000000
chr1	46424951	46425700	*	0.00871921318064536	0.1463549172627727	-2.2849566586732912	3.1860802433308137	11	6	9.650924024640657	8.545454545454545	7.365967365967366	7.181818181818182	11.52317880794702	8.466051969823972	6.25	8.549471661863592	ENSMUSG00000096047.1	ENSMUST00000093689.1	n-R5s211	-50754	ENSMUSG00000095861.1	ENSMUST00000178395.1	Dnah7c	183262	50_intergenic	ENSMUSG00000096047.1	ENSMUST00000093689.1	n-R5s211	0.320427	0.000000	0.000000
chr1	48656401	48657150	*	0.009794665260011678	0.15632116364262558	-4.366355962495527	4.893683507260625	4	2	87.08240534521158	97.75	82.71604938271605	92.125	89.04109589041096	85.21739130434783	78.44036697247707	86.81318681318682	ENSMUSG00000064943.1	ENSMUST00000083009.1	Gm23240	-194108	ENSMUSG00000097883.1	ENSMUST00000181115.1	Gm8357	224564	50_intergenic	ENSMUSG00000064943.1	ENSMUST00000083009.1	Gm23240	0.000000	0.878505	0.000000
chr1	49458501	49459250	*	0.024738451476937824	0.2517274629337212	-8.596444436269323	3.6535525143309884	3	0	45.18950437317784	25.833333333333332	36.59305993690852	19.333333333333332	45.0	45.2914798206278	37.98882681564246	34.78260869565217	ENSMUSG00000051616.8	ENSMUST00000056879.8	C230029F24Rik	-213885	ENSMUSG00000098249.1	ENSMUST00000184689.1	PCGEM1	763271	50_intergenic	ENSMUSG00000051616.8	ENSMUST00000056879.8	C230029F24Rik	0.000000	0.727637	0.000000
chr1	51318151	51318900	*	0.011461980978658224	0.17070928946810587	3.3647342995169027	5.274869180418273	8	3	93.55555555555556	26.3125	96.92028985507247	33.4375	93.37016574585635	93.68029739776952	95.8041958041958	98.1203007518797	ENSMUSG00000045954.6	ENSMUST00000051572.6	Sdpr	-29025	ENSMUSG00000026107.5	ENSMUST00000027279.5	Nabp1	159500	50_intergenic	ENSMUSG00000045954.6	ENSMUST00000051572.6	Sdpr	0.000000	0.397864	0.000000
chr1	51333101	51333850	*	0.0021798425697242122	0.06606869407443623	-16.669072016163955	9.05253120250693	3	1	53.25443786982248	15.0	36.58536585365854	10.0	59.63302752293578	41.666666666666664	32.95454545454545	40.78947368421053	ENSMUSG00000045954.6	ENSMUST00000051572.6	Sdpr	-43975	ENSMUSG00000026107.5	ENSMUST00000027279.5	Nabp1	144550	50_intergenic	ENSMUSG00000045954.6	ENSMUST00000051572.6	Sdpr	0.000000	0.000000	0.000000
chr1	51333751	51334500	*	0.042334707623696496	0.3196862216592348	-1.4705882352941175	2.695253621208155	4	2	1.4705882352941178	0.375	0.0	0.0	2.7777777777777777	0.0	0.0	0.0	ENSMUSG00000045954.6	ENSMUST00000051572.6	Sdpr	-44625	ENSMUSG00000026107.5	ENSMUST00000027279.5	Nabp1	143900	50_intergenic	ENSMUSG00000045954.6	ENSMUST00000051572.6	Sdpr	0.000000	0.000000	0.000000
chr1	52009101	52009850	*	0.046876594908455055	0.33470520305591406	5.042132891283327	3.2756133834850716	4	1	12.280701754385966	6.125	17.322834645669293	8.25	13.114754098360656	11.574074074074074	16.39344262295082	18.181818181818183	ENSMUSG00000062939.5	ENSMUST00000027277.5	Stat4	-857	ENSMUSG00000078291.1	ENSMUST00000105087.1	Gm3940	81217	15_intron	ENSMUSG00000062939.5	ENSMUST00000168302.1	Stat4	0.000000	0.113485	0.000000
chr1	53606151	53606900	*	0.010162482357505494	0.1594341773505373	-6.088026765129062	6.513814451998596	6	2	84.55284552845528	43.333333333333336	78.46481876332622	30.666666666666668	83.18318318318319	86.17021276595744	73.17073170731707	84.30493273542601	ENSMUSG00000092657.1	ENSMUST00000174916.1	Gm25240	-162756	ENSMUSG00000096141.1	ENSMUST00000094964.5	Dnah7a	99885	15_intron	ENSMUSG00000096141.1	ENSMUST00000094964.5	Dnah7a	0.000000	0.619493	0.000000
chr1	53977951	53978700	*	0.002297632460324195	0.06830676260318838	-10.924066042760405	1.644407595920297	3	1	75.66765578635015	42.5	64.74358974358974	33.666666666666664	75.1937984496124	75.96153846153847	63.27683615819209	66.66666666666667	ENSMUSG00000087949.1	ENSMUST00000157324.1	Gm24251	-91010	ENSMUSG00000042807.9	ENSMUST00000120904.1	Hecw2	215349	15_intron	ENSMUSG00000042807.9	ENSMUST00000087659.4	Hecw2	0.000000	0.000000	0.000000
chr1	54438151	54438900	*	0.0033840168936758452	0.08652242674211374	0.6543519292057304	1.0350086553088818	8	4	0.11757789535567313	0.125	0.7719298245614035	0.6875	0.1926782273603083	0.08460236886632826	0.14104372355430184	1.3966480446927374	ENSMUSG00000025983.5	ENSMUST00000159682.1	Ccdc150	-83555	ENSMUSG00000041303.6	ENSMUST00000041638.6	Gtf3c3	72	01_promoter	ENSMUSG00000041303.6	ENSMUST00000041638.6	Gtf3c3	0.190921	0.097463	0.000000
chr1	54802151	54802900	*	3.575023258863727e-6	6.309203895866815e-4	-11.94879259805779	5.929335609141178	6	3	84.52611218568666	36.416666666666664	72.57731958762886	29.333333333333332	82.08955223880596	87.14859437751004	68.18181818181819	77.82805429864253	ENSMUSG00000089245.1	ENSMUST00000158620.1	Gm24053	-32933	ENSMUSG00000052331.8	ENSMUST00000178905.1	Ankrd44	10544	15_intron	ENSMUSG00000052331.8	ENSMUST00000179030.1	Ankrd44	0.000000	0.244326	0.000000
chr1	54802801	54803550	*	1.9485500830393487e-4	0.013028520566543774	-8.488773474364242	5.769445407259587	8	5	79.67032967032966	36.25	71.18155619596541	30.875	77.53623188405797	82.48407643312102	66.4819944598338	76.27627627627628	ENSMUSG00000089245.1	ENSMUST00000158620.1	Gm24053	-33583	ENSMUSG00000052331.8	ENSMUST00000178905.1	Ankrd44	9894	15_intron	ENSMUSG00000052331.8	ENSMUST00000179030.1	Ankrd44	0.000000	0.304406	0.000000
chr1	54926951	54927700	*	0.01108653597270041	0.16745415662967694	13.882047378084273	13.186627584238511	3	2	59.12408759124087	13.5	73.00613496932516	19.833333333333332	67.46987951807229	46.2962962962963	71.81818181818181	75.47169811320755	ENSMUSG00000052331.8	ENSMUST00000179030.1	Ankrd44	-564	ENSMUSG00000025982.7	ENSMUST00000027127.7	Sf3b1	99779	20_upstream	ENSMUSG00000052331.8	ENSMUST00000178935.1	Ankrd44	0.000000	0.627503	0.000000
chr1	55171351	55172100	*	0.021487077808795885	0.23528315639112152	7.707455367404795	5.049263242145349	5	1	24.228028503562946	10.2	31.93548387096774	9.9	19.166666666666668	30.939226519337016	36.3013698630137	28.048780487804876	ENSMUSG00000061863.5	ENSMUST00000161440.1	Gm6822	-10298	ENSMUSG00000025978.8	ENSMUST00000133294.1	Rftn2	34390	05_CDS	ENSMUSG00000025978.8	ENSMUST00000027121.8	Rftn2	0.000000	0.153538	0.000000
chr1	55381951	55382700	*	0.04373336506383834	0.324658120588288	-5.362365486069331	3.4132289845471306	7	4	91.97324414715719	19.642857142857142	86.61087866108787	14.785714285714286	93.57142857142857	90.56603773584905	80.1470588235294	95.14563106796116	ENSMUSG00000025977.9	ENSMUST00000159398.1	Boll	-18482	ENSMUSG00000038349.9	ENSMUST00000042986.8	Plcl1	23689	50_intergenic	ENSMUSG00000025977.9	ENSMUST00000159398.1	Boll	0.000000	0.678238	0.000000
chr1	55539901	55540650	*	0.009168465990482023	0.1509444477069906	2.7600339696488563	0.38250118076543016	4	3	95.28301886792453	75.75	98.04305283757338	62.625	95.39007092198581	95.19774011299435	97.84946236559139	98.27586206896552	ENSMUSG00000073674.3	ENSMUST00000081004.6	Gm6644	-94837	ENSMUSG00000045336.4	ENSMUST00000062085.4	Hsfy2	1096802	15_intron	ENSMUSG00000038349.9	ENSMUST00000042986.8	Plcl1	0.000000	0.886515	0.000000
chr1	57132401	57133150	*	0.019271317855583534	0.22284721380739306	-4.571406645691045	1.4130176707350408	3	2	94.6987951807229	65.5	90.12738853503184	47.166666666666664	93.75	95.29411764705883	91.0828025477707	89.171974522293	ENSMUSG00000094128.1	ENSMUST00000179712.1	Gm23943	-133126	ENSMUSG00000097519.1	ENSMUST00000181949.1	4930558J18Rik	244355	50_intergenic	ENSMUSG00000094128.1	ENSMUST00000179712.1	Gm23943	0.000000	0.538051	0.000000
chr1	57890951	57891700	*	0.003009992794525909	0.0807828814436334	-9.576581159314967	4.950057909414362	4	2	86.1952861952862	32.0	76.61870503597122	26.625	81.5028901734104	92.74193548387096	70.54794520547945	83.33333333333333	ENSMUSG00000038305.8	ENSMUST00000169772.1	Spats2l	-45380	ENSMUSG00000038305.8	ENSMUST00000164353.1	Spats2l	10372	15_intron	ENSMUSG00000038305.8	ENSMUST00000172068.1	Spats2l	0.000000	0.218959	0.000000
chr1	58030051	58030800	*	0.040409657266928994	0.3133764676338445	3.9907946392310794	6.75906879112126	6	2	18.53932584269663	13.75	22.53012048192771	15.583333333333334	17.105263157894736	20.046082949308754	23.872679045092838	21.41280353200883	ENSMUSG00000063558.4	ENSMUST00000160168.1	Aox1	-87	ENSMUSG00000064294.6	ENSMUST00000161549.1	Aox3	82331	01_promoter	ENSMUSG00000063558.4	ENSMUST00000001027.6	Aox1	0.000000	0.000000	0.000000
chr1	58306951	58307700	*	0.011255551871545122	0.16886758796880555	4.469646526480087	3.328172476908974	4	2	13.121693121693122	15.5	17.591339648173207	16.25	11.490683229813664	13.964686998394864	24.102564102564102	10.315186246418339	ENSMUSG00000079554.1	ENSMUST00000114366.1	Aox2	-28625	ENSMUSG00000089822.1	ENSMUST00000161126.1	Gm15759	7957	05_CDS	ENSMUSG00000079554.1	ENSMUST00000114366.1	Aox2	0.000000	0.259012	0.000000
chr1	58392101	58392850	*	0.0031798831069247413	0.08342178978139875	0.700280112044818	1.1357422472059033	14	5	0.0	0.0	0.7002801120448179	0.17857142857142858	0.0	0.0	1.2232415902140672	0.25839793281653745	ENSMUSG00000089822.1	ENSMUST00000161126.1	Gm15759	-76445	ENSMUSG00000051223.8	ENSMUST00000050552.8	Bzw1	287	01_promoter	ENSMUSG00000051223.8	ENSMUST00000050552.8	Bzw1	0.136182	0.319092	0.000000
chr1	58503901	58504650	*	4.858731743742483e-4	0.024499124722446083	-2.4233598229011237	2.0322910893602026	12	3	5.8273776800439805	4.416666666666667	3.404017857142857	2.5416666666666665	3.7572254335260116	7.09849157054126	3.6303630363036303	3.1710079275198186	ENSMUSG00000026037.8	ENSMUST00000114325.1	Orc2	-2485	ENSMUSG00000026037.8	ENSMUST00000027198.5	Orc2	460	01_promoter	ENSMUSG00000026037.8	ENSMUST00000027198.5	Orc2	0.142857	0.201602	0.000000
chr1	58903001	58903750	*	6.002476910060161e-5	0.005533584150811236	16.274716274716273	11.767989209648238	3	1	79.22077922077922	20.333333333333332	95.49549549549549	17.666666666666668	89.65517241379311	72.91666666666667	96.42857142857143	94.54545454545455	ENSMUSG00000026029.8	ENSMUST00000165549.1	Casp8	-100499	ENSMUSG00000026028.6	ENSMUST00000172685.1	Trak2	3463	05_CDS	ENSMUSG00000026028.6	ENSMUST00000027186.5	Trak2	0.000000	0.000000	0.000000
chr1	59247501	59248250	*	0.04965499487257493	0.34316912089445595	-4.289813486370159	4.546080461284423	3	2	16.07843137254902	13.666666666666666	11.788617886178862	9.666666666666666	13.574660633484163	17.993079584775085	11.372549019607844	12.236286919831224	ENSMUSG00000026024.8	ENSMUST00000027178.6	Als2	-10270	ENSMUSG00000026023.10	ENSMUST00000160662.1	Cdk15	8657	20_upstream	ENSMUSG00000026023.10	ENSMUST00000160662.1	Cdk15	0.000000	0.081442	0.000000
chr1	59376201	59376950	*	1.9618230138874263e-7	5.8916537718416516e-5	-10.210676984322243	2.0957436552183606	4	2	84.42622950819673	103.0	74.21555252387449	68.0	86.60130718954248	83.43283582089552	70.94972067039106	77.33333333333333	ENSMUSG00000026023.10	ENSMUST00000162906.1	Cdk15	-77265	ENSMUSG00000041075.7	ENSMUST00000114246.2	Fzd7	105198	50_intergenic	ENSMUSG00000026023.10	ENSMUST00000162906.1	Cdk15	0.000000	0.000000	0.000000
chr1	59483451	59484200	*	0.01849416112588838	0.21881052572460324	1.5351454060440388	4.740191355593994	15	6	2.532391048292108	1.4333333333333333	4.067536454336147	1.7666666666666666	3.0054644808743167	2.1739130434782608	4.946996466431095	3.3921302578018997	ENSMUSG00000041075.7	ENSMUST00000037105.6	Fzd7	-1272	ENSMUSG00000097819.1	ENSMUST00000180778.1	Gm26813	8406	05_CDS	ENSMUSG00000041075.7	ENSMUST00000114246.2	Fzd7	0.648865	0.000000	0.000000
chr1	59484101	59484850	*	1.6379099392643486e-5	0.0021339032207112673	4.937991423063604	4.217640106900689	21	8	23.052520267888614	15.571428571428571	27.99051169095222	19.666666666666668	20.718462823725982	24.75609756097561	29.829545454545453	26.312378483473754	ENSMUSG00000041075.7	ENSMUST00000037105.6	Fzd7	-1922	ENSMUSG00000097819.1	ENSMUST00000180778.1	Gm26813	7756	05_CDS	ENSMUSG00000041075.7	ENSMUST00000114246.2	Fzd7	0.000000	0.000000	0.000000
chr1	59540001	59540750	*	0.0021785012236572826	0.06605063617640985	-4.157762214087734	2.3253997106683495	4	1	92.61477045908184	116.0	88.45700824499411	93.875	90.06622516556291	93.71428571428571	83.90022675736961	93.38235294117646	ENSMUSG00000047361.9	ENSMUST00000114243.1	Gm973	-23737	ENSMUSG00000089276.1	ENSMUST00000158651.1	Gm24545	85831	15_intron	ENSMUSG00000047361.9	ENSMUST00000114243.1	Gm973	0.000000	0.492657	0.000000
chr1	59540651	59541400	*	1.1752301036719882e-5	0.0016632134277094635	-3.15524985384924	2.903561957482559	14	7	94.4424652654079	94.67857142857143	91.28721541155866	74.46428571428571	94.20142421159716	94.57236842105263	88.840830449827	93.79432624113475	ENSMUSG00000047361.9	ENSMUST00000114243.1	Gm973	-24387	ENSMUSG00000089276.1	ENSMUST00000158651.1	Gm24545	85181	05_CDS	ENSMUSG00000047361.9	ENSMUST00000114243.1	Gm973	0.000000	0.244326	0.000000
chr1	59609551	59610300	*	0.019059346179345807	0.22156208582427278	-7.0284290872526185	6.059000785456194	3	2	78.41880341880342	61.166666666666664	71.3903743315508	44.5	73.125	81.16883116883118	69.87951807228916	72.59615384615384	ENSMUSG00000047361.9	ENSMUST00000114243.1	Gm973	-93287	ENSMUSG00000089276.1	ENSMUST00000158651.1	Gm24545	16281	15_intron	ENSMUSG00000047361.9	ENSMUST00000114243.1	Gm973	0.000000	0.331108	0.000000
chr1	59618651	59619400	*	0.049220614933896976	0.3419771175687847	-3.9321695327427464	1.6489827239643944	3	1	95.37953795379538	48.166666666666664	91.44736842105263	46.333333333333336	96.79144385026738	93.10344827586206	89.74358974358974	93.24324324324324	ENSMUSG00000047361.9	ENSMUST00000114243.1	Gm973	-102387	ENSMUSG00000089276.1	ENSMUST00000158651.1	Gm24545	7181	15_intron	ENSMUSG00000047361.9	ENSMUST00000114243.1	Gm973	0.000000	0.347129	0.000000
chr1	60043101	60043850	*	0.014614237361322141	0.19457756695996575	0.3294921740779314	0.8085335748879486	46	22	0.7125445340333771	0.8260869565217391	1.0420367081113084	0.9565217391304348	0.951531370799881	0.6024921265233466	1.0038240917782026	1.0795587890166627	ENSMUSG00000026018.6	ENSMUST00000027172.6	Ica1l	-14	ENSMUSG00000026019.9	ENSMUST00000147413.1	Wdr12	41913	01_promoter	ENSMUSG00000026018.6	ENSMUST00000027172.6	Ica1l	0.531375	0.101469	0.000000
chr1	60791251	60792000	*	0.025444479198775852	0.255181913970695	1.2147704535922288	2.9015527925135713	6	3	97.73960216998192	90.08333333333333	98.95437262357414	86.75	96.48760330578513	98.71382636655949	99.06191369606003	98.84393063583815	ENSMUSG00000086795.1	ENSMUST00000145502.1	Gm11579	-9417	ENSMUSG00000083118.1	ENSMUST00000121926.1	Gm11609	491	01_promoter	ENSMUSG00000083118.1	ENSMUST00000121926.1	Gm11609	0.000000	0.981308	0.000000
chr1	61103251	61104000	*	0.023142463820641567	0.24368773862057722	-4.6224733341624695	2.2638533853642624	4	1	88.28006088280061	72.5	83.65758754863813	53.75	86.59420289855072	89.501312335958	80.81180811808117	86.83127572016461	ENSMUSG00000082804.3	ENSMUST00000119156.1	Rpl17-ps1	-27577	ENSMUSG00000082661.1	ENSMUST00000118999.1	Gm11590	20005	50_intergenic	ENSMUSG00000082661.1	ENSMUST00000118999.1	Gm11590	0.000000	0.132176	0.000000
chr1	61397051	61397800	*	0.019625546700860218	0.2248107135853774	-3.182901981185249	3.796420529396155	4	2	95.708154506437765	83.625	92.52525252525253	57.25	95.56451612903226	95.78713968957871	92.96875	92.05020920502092	ENSMUSG00000085447.1	ENSMUST00000141000.1	9530026F06Rik	-18619	ENSMUSG00000086408.1	ENSMUST00000141758.1	Gm11588	42302	30_downstream	ENSMUSG00000085447.1	ENSMUST00000141000.1	9530026F06Rik	0.000000	0.854473	0.000000
chr1	61397701	61398450	*	0.019625546700860218	0.2248107135853774	-3.182901981185249	3.796420529396155	4	2	95.708154506437765	83.625	92.52525252525253	57.25	95.56451612903226	95.78713968957871	92.96875	92.05020920502092	ENSMUSG00000085447.1	ENSMUST00000141000.1	9530026F06Rik	-19269	ENSMUSG00000086408.1	ENSMUST00000141758.1	Gm11588	41652	30_downstream	ENSMUSG00000085447.1	ENSMUST00000141000.1	9530026F06Rik	0.000000	0.000000	0.000000
chr1	61586851	61587600	*	0.02092205072894491	0.23231492870614642	-9.493602838404469	11.310948248285458	6	3	77.09923664122137	16.833333333333332	67.6056338028169	12.0	82.6086956521739	70.96774193548387	75.78947368421052	61.016949152542374	ENSMUSG00000089546.1	ENSMUST00000158921.1	Gm25839	-116410	ENSMUSG00000086009.1	ENSMUST00000128588.1	4930587A21Rik	33550	50_intergenic	ENSMUSG00000086009.1	ENSMUST00000128588.1	4930587A21Rik	0.000000	0.781041	0.000000
chr1	62505301	62506050	*	0.006465779875141527	0.12493409737806176	-3.9818889641164534	1.248837563393487	3	2	94.3452380952381	105.66666666666667	90.36334913112164	95.33333333333333	95.37366548042705	93.60613810741688	86.3481228668942	93.82352941176471	ENSMUSG00000085400.1	ENSMUST00000147177.1	Gm11610	-6040	ENSMUSG00000081950.1	ENSMUST00000119592.1	Gm11600	151739	15_intron	ENSMUSG00000052062.8	ENSMUST00000075374.3	Pard3b	0.000000	0.132176	0.000000
chr1	62728901	62729650	*	0.003407916071095815	0.08688273625513424	9.045345035277919	7.294058782419285	7	1	66.34615384615384	19.714285714285715	75.39149888143177	24.071428571428573	68.62745098039215	64.15094339622641	74.2063492063492	76.92307692307692	ENSMUSG00000025969.9	ENSMUST00000114155.1	Nrp2	-25199	ENSMUSG00000088953.1	ENSMUST00000158328.1	Gm24942	303057	15_intron	ENSMUSG00000025969.9	ENSMUST00000126344.1	Nrp2	0.000000	0.042724	0.000000
chr1	63139701	63140450	*	0.009102583159997438	0.1504243890866728	-2.8485362905829925	3.2703218977924724	7	2	98.40989399293287	39.785714285714285	95.56135770234987	26.142857142857142	97.74774774774775	98.83720930232558	94.05405405405405	96.96969696969697	ENSMUSG00000040865.9	ENSMUST00000097718.2	Ino80d	-25034	ENSMUSG00000025968.10	ENSMUST00000140612.1	Ndufs1	36218	15_intron	ENSMUSG00000084799.1	ENSMUST00000138611.1	Gm11602	0.000000	0.748999	0.000000
chr1	63140351	63141100	*	0.013103685123849513	0.1830769103675034	-2.939910942112367	2.702748517933699	4	1	98.9873417721519	48.875	96.04743083003953	30.375	98.3739837398374	99.26470588235294	93.69369369369369	97.88732394366197	ENSMUSG00000040865.9	ENSMUST00000097718.2	Ino80d	-25684	ENSMUSG00000025968.10	ENSMUST00000140612.1	Ndufs1	35568	15_intron	ENSMUSG00000084799.1	ENSMUST00000138611.1	Gm11602	0.000000	0.496662	0.000000
chr1	63200151	63200900	*	1.4835722862620647e-6	3.0998613103022426e-4	5.218929149568174	3.02096636216654	8	3	85.38608806636886	83.625	90.60501721593704	115.125	81.38138138138139	88.34628190899001	93.44490934449094	89.05775075987842	ENSMUSG00000086730.1	ENSMUST00000141027.1	Gm11607	0	ENSMUSG00000086730.1	ENSMUST00000141027.1	Gm11607	0	01_promoter	ENSMUSG00000086730.1	ENSMUST00000141027.1	Gm11607	0.000000	0.021362	0.000000
chr1	63272301	63273050	*	0.007216297768036901	0.13236804971483565	-5.73083778966132	5.3185747267981185	4	2	8.181818181818182	2.25	2.450980392156863	0.625	7.575757575757576	9.090909090909092	3.061224489795918	1.8867924528301887	ENSMUSG00000046856.7	ENSMUST00000050536.7	Gpr1	-57758	ENSMUSG00000087561.1	ENSMUST00000153049.1	Gm11608	66	01_promoter	ENSMUSG00000087561.1	ENSMUST00000153049.1	Gm11608	0.000000	0.124166	0.000000
chr1	63272951	63273700	*	0.018165784132725096	0.21675577557330794	-0.5841448718062192	2.666863274729483	78	40	3.9418924224577934	3.217948717948718	3.3577475506515744	2.2628205128205128	4.405096091556899	3.6771964461994076	3.452157598499062	3.260659849508007	ENSMUSG00000087561.1	ENSMUST00000153049.1	Gm11608	0	ENSMUSG00000087561.1	ENSMUST00000153049.1	Gm11608	0	01_promoter	ENSMUSG00000087561.1	ENSMUST00000153049.1	Gm11608	0.850467	0.213618	0.000000
chr1	63730551	63731300	*	0.04183373055741429	0.3179629110563661	0.6756756756756757	0.8444309674056265	4	2	0.0	0.0	0.6756756756756757	0.375	0.0	0.0	0.4098360655737705	1.0	ENSMUSG00000025962.9	ENSMUST00000027103.6	Fastkd2	0	ENSMUSG00000025962.9	ENSMUST00000027103.6	Fastkd2	0	01_promoter	ENSMUSG00000025962.9	ENSMUST00000027103.6	Fastkd2	0.000000	0.098798	0.000000
chr1	64078951	64079700	*	0.0025751799761667407	0.07349965194218429	-5.6357388316151225	2.4674634159213844	3	2	90.0	103.5	84.36426116838489	81.83333333333333	87.5	91.20171673819742	79.21146953405018	89.10891089108911	ENSMUSG00000086836.1	ENSMUST00000149820.1	Gm13748	-297	ENSMUSG00000025959.7	ENSMUST00000055001.3	Klf7	41690	01_promoter	ENSMUSG00000086836.1	ENSMUST00000149820.1	Gm13748	0.000000	0.000000	0.000000
chr1	64735451	64736200	*	0.0046022048643817775	0.10332732256890037	-3.482037159536422	5.229411853730675	26	10	38.590308370044056	25.26923076923077	35.10827121050763	19.01923076923077	38.95818048422597	38.344760039177274	33.02387267904509	37.50954927425516	ENSMUSG00000070871.4	ENSMUST00000094898.3	Ccnyl1	-44106	ENSMUSG00000045005.8	ENSMUST00000063982.5	Fzd5	1551	05_CDS	ENSMUSG00000045005.8	ENSMUST00000063982.5	Fzd5	1.000000	0.000000	0.000000
chr1	65625301	65626050	*	0.019176578960689177	0.22222506996263386	-2.318095595998637	2.1796990398373026	4	3	96.23015873015873	121.25	93.91206313416009	104.125	97.94050343249428	94.92119089316988	94.90445859872611	92.78846153846153	ENSMUSG00000082774.1	ENSMUST00000117848.1	Gm8805	-72619	ENSMUSG00000025945.5	ENSMUST00000027082.4	Crygf	300473	50_intergenic	ENSMUSG00000082774.1	ENSMUST00000117848.1	Gm8805	0.000000	0.995995	0.000000
chr1	66569751	66570500	*	4.08539546931942e-4	0.02182976120708174	-8.519437551695619	1.8734372879080972	3	2	87.17948717948718	85.0	78.66004962779157	52.833333333333336	81.5068493150685	89.06605922551253	76.01809954751131	81.86813186813187	ENSMUSG00000055567.10	ENSMUST00000136727.1	Unc80	-101321	ENSMUSG00000055567.10	ENSMUST00000152844.1	Unc80	109200	05_CDS	ENSMUSG00000055567.10	ENSMUST00000061620.9	Unc80	0.000000	0.134846	0.000000
chr1	66641251	66642000	*	0.018024071624303056	0.21617469731065425	-4.614649294389372	4.159412533239872	3	1	89.74654377880184	129.83333333333334	85.13189448441247	59.166666666666664	86.6412213740458	91.08910891089108	87.5	82.94930875576037	ENSMUSG00000055567.10	ENSMUST00000136727.1	Unc80	-172821	ENSMUSG00000055567.10	ENSMUST00000152844.1	Unc80	37700	05_CDS	ENSMUSG00000055567.10	ENSMUST00000061620.9	Unc80	0.000000	0.000000	0.000000
chr1	67016951	67017700	*	0.02510678043005049	0.2537145515045846	-12.857142857142856	9.974457174120678	5	3	70.0	9.8	57.142857142857146	8.0	80.0	61.333333333333336	42.1875	69.73684210526316	ENSMUSG00000082212.1	ENSMUST00000121328.1	Gm15826	-65122	ENSMUSG00000026000.10	ENSMUST00000133508.1	Lancl1	3366	15_intron	ENSMUSG00000026000.10	ENSMUST00000027149.5	Lancl1	0.000000	0.678238	0.000000
chr1	67055301	67056050	*	4.6910946366738595e-7	1.2187628948587892e-4	16.556878462807965	7.210836356641172	4	1	45.09018036072144	28.125	61.64705882352941	32.75	50.0	41.580756013745706	63.18407960199005	60.267857142857146	ENSMUSG00000026000.10	ENSMUST00000113979.3	Lancl1	-16429	ENSMUSG00000025991.8	ENSMUST00000027144.7	Cps1	66977	50_intergenic	ENSMUSG00000026000.10	ENSMUST00000113979.3	Lancl1	0.000000	0.295060	0.066756
chr1	67224301	67225050	*	0.03826832826246174	0.30587387276761746	-6.518706924844109	5.9590218367909	3	1	59.92779783393502	83.0	53.40909090909091	31.333333333333332	61.235955056179776	58.94736842105263	53.26086956521739	53.57142857142857	ENSMUSG00000025991.8	ENSMUST00000027144.7	Cps1	-101275	ENSMUSG00000086204.1	ENSMUST00000140506.1	Gm15668	24151	15_intron	ENSMUSG00000025991.8	ENSMUST00000027144.7	Cps1	0.000000	0.218959	0.000000
chr1	67476501	67477250	*	3.314998886709887e-4	0.018898693460121557	17.266600920447072	8.096445052696833	4	1	67.45562130177515	14.25	84.72222222222223	15.25	73.26732673267327	58.8235294117647	85.5421686746988	83.60655737704919	ENSMUSG00000077745.1	ENSMUST00000104557.1	Gm26342	-219277	ENSMUSG00000082473.1	ENSMUST00000119302.1	Kif22-ps	107804	50_intergenic	ENSMUSG00000082473.1	ENSMUST00000119302.1	Kif22-ps	0.000000	0.236315	0.000000
chr1	67477151	67477900	*	0.005374879306062453	0.11283807638909736	15.601815483983595	8.598505278552468	4	2	53.801169590643276	11.5	69.40298507462687	11.625	60.19417475728155	44.11764705882353	73.6842105263158	63.793103448275865	ENSMUSG00000077745.1	ENSMUST00000104557.1	Gm26342	-219927	ENSMUSG00000082473.1	ENSMUST00000119302.1	Kif22-ps	107154	50_intergenic	ENSMUSG00000082473.1	ENSMUST00000119302.1	Kif22-ps	0.000000	0.038718	0.000000
chr1	67626001	67626750	*	0.04608046642364525	0.33211900112837645	-9.873696872493987	4.8110966660574945	3	0	63.36206896551724	24.5	53.48837209302326	15.333333333333334	64.58333333333333	62.5	44.66019417475728	66.66666666666667	ENSMUSG00000095282.1	ENSMUST00000174899.2	Gm22548	-9026	ENSMUSG00000085075.1	ENSMUST00000147834.1	Gm15669	165732	30_downstream	ENSMUSG00000095282.1	ENSMUST00000174899.2	Gm22548	0.000000	1.000000	0.000000
chr1	69221751	69222500	*	0.03912112312269258	0.30912037645457574	2.020112392783202	4.61149666471442	8	5	96.53061224489795	29.5625	98.55072463768116	29.75	96.26865671641791	96.84684684684684	99.51923076923077	97.81818181818181	ENSMUSG00000084332.1	ENSMUST00000122454.1	Gm8840	-90452	ENSMUSG00000025997.7	ENSMUST00000027146.2	Ikzf2	463461	50_intergenic	ENSMUSG00000084332.1	ENSMUST00000122454.1	Gm8840	0.000000	1.000000	0.000000
chr1	69377101	69377850	*	0.03291790698477407	0.2865536567887017	7.751315672107751	7.828376848677216	3	2	88.28828828828829	16.333333333333332	96.03960396039604	16.166666666666668	89.70588235294117	86.04651162790698	93.93939393939394	97.05882352941177	ENSMUSG00000084332.1	ENSMUST00000122454.1	Gm8840	-245802	ENSMUSG00000025997.7	ENSMUST00000027146.2	Ikzf2	308111	50_intergenic	ENSMUSG00000084332.1	ENSMUST00000122454.1	Gm8840	0.218959	0.000000	0.000000
chr1	69826901	69827650	*	0.016188473494456464	0.20488846607799455	-1.316186611339623	2.650170093118671	19	6	5.93974175035868	5.447368421052632	4.623555139019056	3.8947368421052633	6.967213114754099	5.386313465783664	5.826558265582656	3.5942028985507246	ENSMUSG00000053153.8	ENSMUST00000161131.1	Spag16	0	ENSMUSG00000053153.8	ENSMUST00000161131.1	Spag16	0	01_promoter	ENSMUSG00000053153.8	ENSMUST00000161131.1	Spag16	0.401869	0.045394	0.045394
chr1	70913051	70913800	*	0.005352432300984305	0.11260698998838814	-9.380178054876854	2.7013226433914435	3	1	64.8018648018648	46.333333333333336	55.42168674698795	38.333333333333336	64.47368421052632	65.17412935323384	53.65853658536585	57.98816568047337	ENSMUSG00000045648.9	ENSMUST00000162182.1	Vwc2l	-187128	ENSMUSG00000089965.1	ENSMUST00000159588.1	Gm16236	126231	50_intergenic	ENSMUSG00000089965.1	ENSMUST00000159588.1	Gm16236	0.000000	0.025367	0.000000
chr1	71249751	71250500	*	0.047481951094794646	0.33683432988420947	-4.362525017579921	4.023938790424368	3	2	94.96402877697842	44.0	90.6015037593985	40.166666666666664	96.91358024691358	92.24137931034483	94.28571428571429	86.5079365079365	ENSMUSG00000026196.7	ENSMUST00000027393.7	Bard1	-146605	ENSMUSG00000050296.8	ENSMUST00000087268.5	Abca12	164411	05_CDS	ENSMUSG00000050296.8	ENSMUST00000087268.5	Abca12	0.000000	0.042724	0.000000
chr1	71575401	71576150	*	0.0033025056419310078	0.08522542450789214	5.861640669467253	1.0757665513480628	4	2	12.703101920236337	10.75	18.564742589703588	14.875	11.68091168091168	13.803680981595091	23.232323232323232	14.534883720930232	ENSMUSG00000026192.7	ENSMUST00000154855.1	Atic	-6535	ENSMUSG00000073652.4	ENSMUST00000097699.2	Apol7d	76688	05_CDS	ENSMUSG00000026192.7	ENSMUST00000027384.5	Atic	0.000000	0.190921	0.000000
chr1	71628701	71629450	*	7.244838039683094e-4	0.03226957950978603	6.041423079962637	8.230822334258228	6	3	77.12287712287713	64.33333333333333	83.16430020283975	68.33333333333333	73.33333333333333	79.54173486088379	84.50704225352112	81.79959100204499	ENSMUSG00000026192.7	ENSMUST00000154855.1	Atic	-59835	ENSMUSG00000073652.4	ENSMUST00000097699.2	Apol7d	23388	05_CDS	ENSMUSG00000026193.9	ENSMUST00000055226.6	Fn1	0.000000	0.110814	0.000000
chr1	71776251	71777000	*	0.03207226913259879	0.2836556393395552	7.987117552334944	5.433803439174082	4	1	86.08695652173913	12.375	94.07407407407408	15.875	87.3015873015873	84.61538461538461	100.0	88.05970149253731	ENSMUSG00000073652.4	ENSMUST00000125934.1	Apol7d	-122912	ENSMUSG00000059483.4	ENSMUST00000076314.4	Gm5528	227289	50_intergenic	ENSMUSG00000073652.4	ENSMUST00000125934.1	Apol7d	0.000000	0.124166	0.000000
chr1	71888701	71889450	*	2.4863771114792705e-10	1.7764161890103465e-7	28.25234220507667	7.131996940920648	3	2	33.215547703180214	15.666666666666666	61.46788990825688	22.333333333333332	26.277372262773724	39.726027397260275	68.26923076923077	55.26315789473684	ENSMUSG00000073652.4	ENSMUST00000125934.1	Apol7d	-235362	ENSMUSG00000059483.4	ENSMUST00000076314.4	Gm5528	114839	50_intergenic	ENSMUSG00000059483.4	ENSMUST00000076314.4	Gm5528	0.000000	0.229640	0.000000
chr1	71893251	71894000	*	0.018467780731723647	0.21873209871197763	10.967741935483877	7.633457367326024	5	2	72.90322580645162	11.3	83.87096774193549	13.0	77.10843373493977	68.05555555555556	82.08955223880596	85.22727272727273	ENSMUSG00000073652.4	ENSMUST00000125934.1	Apol7d	-239912	ENSMUSG00000059483.4	ENSMUST00000076314.4	Gm5528	110289	50_intergenic	ENSMUSG00000059483.4	ENSMUST00000076314.4	Gm5528	0.000000	0.197597	0.000000
chr1	72280001	72280750	*	0.044861559570006426	0.3279526537060142	7.633579364291309	15.483544004124475	5	3	27.345844504021446	10.2	34.97942386831276	8.5	20.388349514563107	35.92814371257485	31.147540983606557	38.84297520661157	ENSMUSG00000097131.1	ENSMUST00000181382.1	D230017M19Rik	-15308	ENSMUSG00000026189.7	ENSMUST00000134840.1	Pecr	3510	15_intron	ENSMUSG00000026189.7	ENSMUST00000134840.1	Pecr	0.000000	0.969292	0.000000
chr1	72455501	72456250	*	0.029673305110196117	0.2741237872395833	7.694900969237251	2.1207065632131834	3	2	88.49557522123894	16.666666666666668	96.19047619047619	16.833333333333332	90.9090909090909	85.1063829787234	93.65079365079364	100.0	ENSMUSG00000026187.8	ENSMUST00000027379.8	Xrcc5	-148080	ENSMUSG00000085812.1	ENSMUST00000146593.1	Gm15843	3250	15_intron	ENSMUSG00000039372.5	ENSMUST00000047786.5	March4	0.000000	0.118825	0.000000
chr1	72641401	72642150	*	0.023746071226729646	0.24696298481120277	-9.97300944669366	4.605902501155712	3	1	91.02564102564102	23.666666666666668	81.05263157894737	12.833333333333334	89.28571428571429	93.05555555555556	78.84615384615384	83.72093023255815	ENSMUSG00000039354.10	ENSMUST00000126832.1	Smarcal1	-24879	ENSMUSG00000039342.4	ENSMUST00000053499.4	Ankar	58415	30_downstream	ENSMUSG00000039342.4	ENSMUST00000053499.4	Ankar	0.000000	0.244326	0.000000
chr1	72735651	72736400	*	0.007337564227724432	0.13338879486099262	-3.4322434322434314	3.727584472804091	10	2	87.83783783783784	65.0	84.4055944055944	60.35	89.21985815602837	86.58064516129032	83.78378378378379	84.94764397905759	ENSMUSG00000046330.9	ENSMUST00000059980.9	Rpl37a	-24391	ENSMUSG00000039323.12	ENSMUST00000047328.4	Igfbp2	88104	50_intergenic	ENSMUSG00000046330.9	ENSMUST00000059980.9	Rpl37a	0.000000	0.280374	0.000000
chr1	72857851	72858600	*	0.015189118183513513	0.19870784808505795	-3.6144065994812236	1.5518257106419995	4	2	91.7910447761194	107.625	88.17663817663818	77.375	90.96573208722741	92.22042139384116	88.70523415977961	87.61061946902655	ENSMUSG00000039323.12	ENSMUST00000155703.1	Igfbp2	-9152	ENSMUSG00000026185.8	ENSMUST00000137339.1	Igfbp5	15676	10_exon	ENSMUSG00000026185.8	ENSMUST00000027377.8	Igfbp5	0.000000	0.064085	0.000000
chr1	73913451	73914200	*	0.031200266781098447	0.2804225661903068	3.2324966030179536	2.4473744769936636	4	2	96.20253164556962	19.0	99.43502824858757	22.0	96.42857142857143	95.94594594594595	98.50746268656717	100.0	ENSMUSG00000098504.1	ENSMUST00000183826.1	mmu-mir-6351	-57876	ENSMUSG00000055322.8	ENSMUST00000169786.1	Tns1	210248	10_exon	ENSMUSG00000055322.8	ENSMUST00000169786.1	Tns1	0.000000	0.000000	0.000000
chr1	73924501	73925250	*	0.03381341832094208	0.2905278022798197	1.3896544024330604	1.303374175232584	9	5	95.53990610328638	90.44444444444444	96.92956050571945	89.44444444444444	96.07250755287009	95.20153550863724	96.85990338164251	96.99879951980792	ENSMUSG00000098504.1	ENSMUST00000183826.1	mmu-mir-6351	-68926	ENSMUSG00000055322.8	ENSMUST00000169786.1	Tns1	199198	05_CDS	ENSMUSG00000055322.8	ENSMUST00000169786.1	Tns1	0.000000	0.000000	0.000000
chr1	73957001	73957750	*	0.006356288784338066	0.12365452179860831	9.062032884902838	15.476399766092875	6	3	36.771300448430495	13.666666666666666	45.833333333333336	16.5	35.0	38.83495145631068	49.26108374384236	42.79475982532751	ENSMUSG00000098504.1	ENSMUST00000183826.1	mmu-mir-6351	-101426	ENSMUSG00000055322.8	ENSMUST00000169786.1	Tns1	166698	15_intron	ENSMUSG00000055322.8	ENSMUST00000169786.1	Tns1	0.000000	0.000000	0.000000
chr1	73987551	73988300	*	2.0818553127006627e-4	0.013651947277430776	-8.14832244491196	1.8078742278881375	4	0	77.46650426309378	79.5	69.31818181818181	68.625	76.70454545454545	78.03837953091684	68.13725490196079	70.57291666666667	ENSMUSG00000098504.1	ENSMUST00000183826.1	mmu-mir-6351	-131976	ENSMUSG00000055322.8	ENSMUST00000169786.1	Tns1	136148	15_intron	ENSMUSG00000055322.8	ENSMUST00000169786.1	Tns1	0.000000	0.036048	0.000000
chr1	74026551	74027300	*	0.04023389382967569	0.31280492256617676	-4.780694381777273	9.878836160391446	3	2	82.75340393343419	91.16666666666667	77.97270955165692	66.66666666666667	84.9624060150376	81.26582278481013	76.11336032388664	79.69924812030075	ENSMUSG00000098504.1	ENSMUST00000183826.1	mmu-mir-6351	-170976	ENSMUSG00000055322.8	ENSMUST00000169786.1	Tns1	97148	15_intron	ENSMUSG00000055322.8	ENSMUST00000169786.1	Tns1	0.000000	0.275033	0.000000
chr1	74027201	74027950	*	0.011648969628858776	0.17234755616724873	1.7900481586560453	2.823619268527508	5	2	2.8206850235057086	4.2	4.610733182161754	6.1	4.364326375711575	1.975051975051975	3.6474164133738602	5.56390977443609	ENSMUSG00000098504.1	ENSMUST00000183826.1	mmu-mir-6351	-171626	ENSMUSG00000055322.8	ENSMUST00000169786.1	Tns1	96498	15_intron	ENSMUSG00000055322.8	ENSMUST00000169786.1	Tns1	0.000000	0.141522	0.000000
chr1	74049301	74050050	*	3.7300580703651643e-4	0.02056359891897081	-4.596239522377599	2.382464670615315	6	2	90.43853342918763	104.83333333333333	85.84229390681004	79.83333333333333	93.64303178484107	89.10386965376782	84.68468468468468	86.98752228163993	ENSMUSG00000098504.1	ENSMUST00000183826.1	mmu-mir-6351	-193726	ENSMUSG00000055322.8	ENSMUST00000169786.1	Tns1	74398	15_intron	ENSMUSG00000055322.8	ENSMUST00000169786.1	Tns1	0.000000	0.204272	0.000000
chr1	74098051	74098800	*	0.003697959575689164	0.09164009305986855	-2.5899222620534097	5.14967917568488	31	16	22.295081967213115	15.35483870967742	19.705159705159705	12.935483870967742	21.187427240977883	23.04075235109718	19.533799533799534	19.896103896103895	ENSMUSG00000098504.1	ENSMUST00000183826.1	mmu-mir-6351	-242476	ENSMUSG00000055322.8	ENSMUST00000169786.1	Tns1	25648	15_intron	ENSMUSG00000055322.8	ENSMUST00000169786.1	Tns1	0.765020	0.000000	0.000000
chr1	74098701	74099450	*	1.3559948764523992e-4	0.009980031093680262	-4.449603977443932	7.085542534297826	26	12	15.865384615384615	5.076923076923077	11.415780637940683	3.923076923076923	13.866039952996475	17.958179581795818	11.39240506329114	11.442193087008343	ENSMUSG00000098504.1	ENSMUST00000183826.1	mmu-mir-6351	-243126	ENSMUSG00000055322.8	ENSMUST00000169786.1	Tns1	24998	15_intron	ENSMUSG00000055322.8	ENSMUST00000169786.1	Tns1	0.113485	0.000000	0.000000
chr1	74204651	74205400	*	9.776047603367633e-5	0.007967703636845893	-15.897230028101161	5.37270622578475	3	0	57.09219858156028	26.833333333333332	41.19496855345912	21.833333333333332	48.91304347826087	61.05263157894737	38.92215568862275	43.70860927152318	ENSMUSG00000048480.4	ENSMUST00000053389.4	Cxcr1	-10020	ENSMUSG00000087820.1	ENSMUST00000157195.1	Mir1928	1221	20_upstream	ENSMUSG00000094768.1	ENSMUST00000101821.1	Gm25524	0.000000	0.651535	0.000000
chr1	74226751	74227500	*	0.03453727603744374	0.2926600570048066	4.597541495937218	3.067658073879254	5	2	73.55371900826447	62.3	78.15126050420169	55.8	73.51485148514851	73.58916478555305	79.45945945945945	76.74418604651163	ENSMUSG00000094768.1	ENSMUST00000101821.1	Gm25524	-13938	ENSMUSG00000006304.8	ENSMUST00000113820.2	Arpc2	8998	20_upstream	ENSMUSG00000006304.8	ENSMUST00000113820.2	Arpc2	0.000000	0.753004	0.000000
chr1	74385351	74386100	*	0.0035697547031847943	0.08953999955244916	-6.6669040127810835	6.357106370977712	7	0	80.52708638360176	39.285714285714285	73.86018237082067	34.714285714285715	78.49462365591398	81.93069306930693	73.04347826086956	74.76038338658147	ENSMUSG00000026177.5	ENSMUST00000134189.1	Slc11a1	-1751	ENSMUSG00000026176.7	ENSMUST00000027367.7	Ctdsp1	5410	05_CDS	ENSMUSG00000026177.5	ENSMUST00000027368.5	Slc11a1	0.000000	0.388518	0.000000
chr1	74388601	74389350	*	0.023729239228866775	0.24692435844178728	-3.1705770450221937	3.58441554247921	7	3	94.73684210526316	42.42857142857143	91.56626506024097	43.42857142857143	95.95588235294117	93.80281690140845	92.76729559748428	90.46242774566474	ENSMUSG00000026177.5	ENSMUST00000134189.1	Slc11a1	-5001	ENSMUSG00000026176.7	ENSMUST00000027367.7	Ctdsp1	2160	20_upstream	ENSMUSG00000026176.7	ENSMUST00000027367.7	Ctdsp1	0.000000	0.319092	0.000000
chr1	74395101	74395850	*	6.016023800798354e-8	2.1754187615678715e-5	15.631861361294085	9.442454657807284	8	3	37.354651162790695	16.0625	52.98651252408478	17.1875	37.267080745341616	37.431693989071036	55.32646048109966	50.0	ENSMUSG00000065468.1	ENSMUST00000083534.1	Mir26b	-791	ENSMUSG00000026175.6	ENSMUST00000027366.6	Vil1	13527	05_CDS	ENSMUSG00000026176.7	ENSMUST00000027367.7	Ctdsp1	0.000000	0.000000	0.000000
chr1	74661601	74662350	*	1.8094557368257362e-6	3.63503655538781e-4	-0.8408236669775425	1.4733411199558606	28	11	1.1104381183121341	0.9821428571428571	0.26961445133459155	0.17857142857142858	0.37825059101654845	1.6560958421423537	0.21378941742383753	0.3264417845484222	ENSMUSG00000033257.8	ENSMUST00000042125.8	Ttll4	0	ENSMUSG00000033257.8	ENSMUST00000042125.8	Ttll4	0	01_promoter	ENSMUSG00000033257.8	ENSMUST00000042125.8	Ttll4	0.656876	0.056075	0.000000
chr1	74803951	74804700	*	0.02558672096831013	0.2558415477249592	5.625217694183212	3.271193089816426	3	1	11.616161616161616	7.666666666666667	17.24137931034483	10.833333333333334	11.627906976744185	11.602209944751381	16.49484536082474	18.0327868852459	ENSMUSG00000026167.8	ENSMUST00000006718.8	Wnt10a	-12435	ENSMUSG00000089964.1	ENSMUST00000159627.1	Gm16582	46196	10_exon	ENSMUSG00000026167.8	ENSMUST00000006718.8	Wnt10a	0.000000	0.425901	0.000000
chr1	74900151	74900900	*	0.027680208220828024	0.2651540762504434	-1.3385480658102675	3.001498337111058	22	9	5.73268921095008	4.045454545454546	4.394141145139813	2.25	5.949008498583569	5.620723362658847	3.336113427856547	5.597722960151803	ENSMUSG00000065616.2	ENSMUST00000083682.2	Mir375	0	ENSMUSG00000065616.2	ENSMUST00000083682.2	Mir375	0	01_promoter	ENSMUSG00000065616.2	ENSMUST00000083682.2	Mir375	0.460614	0.128171	0.000000
chr1	74947601	74948350	*	0.03199220775761869	0.2834552041664368	-3.8872374099879092	7.443976789527801	14	5	73.38017174082748	33.57142857142857	69.49293433083957	29.857142857142858	72.64957264957265	73.80073800738008	69.72318339100346	69.28	ENSMUSG00000047021.8	ENSMUST00000094844.3	Ccdc108	-12002	ENSMUSG00000006538.9	ENSMUST00000164097.1	Ihh	3302	05_CDS	ENSMUSG00000006538.9	ENSMUST00000164097.1	Ihh	0.000000	0.078772	0.000000
chr1	74948251	74949000	*	3.757570550403063e-4	0.020623140672714917	-6.97900889814464	8.462064349338945	18	7	54.10071942446043	20.88888888888889	47.12171052631579	15.916666666666666	53.85934819897084	54.27509293680298	45.52845528455285	48.75207986688852	ENSMUSG00000047021.8	ENSMUST00000094844.3	Ccdc108	-12652	ENSMUSG00000006538.9	ENSMUST00000164097.1	Ihh	2652	05_CDS	ENSMUSG00000006538.9	ENSMUST00000164097.1	Ihh	0.000000	0.041389	0.000000
chr1	75141951	75142700	*	0.002233132185817971	0.06707927126608038	0.5709629410433601	0.8436341148681791	12	5	0.2770935960591133	0.375	0.8480565371024735	1.0	0.24834437086092714	0.29411764705882354	0.5434782608695652	1.1782032400589102	ENSMUSG00000033159.8	ENSMUST00000041213.5	Cnppd1	0	ENSMUSG00000033159.8	ENSMUST00000041213.5	Cnppd1	0	01_promoter	ENSMUSG00000033159.8	ENSMUST00000168720.1	Cnppd1	1.000000	0.000000	0.000000
chr1	75142601	75143350	*	0.014794262402750976	0.19594380162160516	0.2778000863396758	0.7811045873132267	40	18	0.3496956352804041	0.3375	0.6274957216200798	0.55	0.30070163715335785	0.38071065989847713	0.5687973997833152	0.6927710843373494	ENSMUSG00000049339.10	ENSMUST00000097694.4	Fam134a	0	ENSMUSG00000049339.10	ENSMUST00000097694.4	Fam134a	0	01_promoter	ENSMUSG00000049339.10	ENSMUST00000097694.4	Fam134a	0.786382	0.110814	0.000000
chr1	75190051	75190800	*	9.01279510564087e-5	0.00753985417180398	6.216628527841339	2.297315921641739	3	1	89.84962406015038	79.66666666666667	96.06625258799171	77.33333333333333	90.55555555555556	89.48863636363636	95.76923076923077	96.41255605381166	ENSMUSG00000026198.9	ENSMUST00000027396.8	Abcb6	-9659	ENSMUSG00000033124.9	ENSMUST00000040689.8	Atg9a	1124	05_CDS	ENSMUSG00000033124.9	ENSMUST00000040689.8	Atg9a	0.000000	0.000000	0.000000
chr1	75263501	75264250	*	0.004448206689509947	0.10143628706402952	-1.5462295235750052	2.648412061405087	28	12	5.290322580645161	2.9285714285714284	3.7440930570701565	1.8392857142857142	5.798192771084337	4.909706546275395	3.849056603773585	3.6465638148667603	ENSMUSG00000026204.9	ENSMUST00000027404.5	Ptprn	0	ENSMUSG00000026204.9	ENSMUST00000027404.5	Ptprn	0	01_promoter	ENSMUSG00000026204.9	ENSMUST00000027404.5	Ptprn	0.000000	0.149533	0.000000
chr1	75315501	75316250	*	0.03940641149412581	0.3102401327200824	-2.3407236514210616	7.714917728759253	13	7	92.19123505976096	44.5	89.85051140833988	43.92307692307692	89.81818181818181	94.04255319148936	90.12158054711246	89.55954323001632	ENSMUSG00000033061.9	ENSMUST00000039534.4	Resp18	-37086	ENSMUSG00000026209.9	ENSMUST00000113605.3	Dnpep	768	05_CDS	ENSMUSG00000026209.9	ENSMUST00000066668.7	Dnpep	0.000000	0.000000	0.000000
chr1	75422101	75422850	*	0.00407557258376744	0.09638740040408669	-2.6271186440677967	4.676460670874629	29	12	13.88888888888889	6.206896551724138	11.261770244821092	5.155172413793103	11.038011695906432	17.075163398692812	10.893416927899686	11.602610587382161	ENSMUSG00000026207.10	ENSMUST00000122266.1	Speg	-21091	ENSMUSG00000026207.10	ENSMUST00000143679.1	Speg	661	05_CDS	ENSMUSG00000026207.10	ENSMUST00000087122.5	Speg	1.000000	0.000000	0.000000
chr1	75450701	75451450	*	0.021240489702464702	0.23411448884144526	-4.161563137941093	4.079830097471499	9	3	35.18518518518518	28.5	31.023622047244096	21.88888888888889	32.629558541266796	36.60618996798292	32.7116212338594	28.970331588132634	ENSMUSG00000033007.9	ENSMUST00000037708.9	Asic4	-2	ENSMUSG00000032997.10	ENSMUST00000143496.1	Chpf	27297	01_promoter	ENSMUSG00000033007.9	ENSMUST00000113577.1	Asic4	0.000000	0.000000	0.000000
chr1	75469551	75470300	*	0.049737478059999264	0.34344445781523886	4.2315741440080545	6.883031999420936	6	2	76.888217522658607	42.416666666666664	81.11979166666667	51.916666666666664	80.59071729957806	74.82352941176471	77.72511848341232	85.26011560693641	ENSMUSG00000033007.9	ENSMUST00000037708.9	Asic4	-18852	ENSMUSG00000032997.10	ENSMUST00000143496.1	Chpf	8447	05_CDS	ENSMUSG00000033007.9	ENSMUST00000113577.1	Asic4	0.000000	0.188251	0.000000
chr1	75479301	75480050	*	0.040983314150658805	0.3152587262784853	-0.2646399268798124	1.0486354882475728	33	13	0.6584145377929944	0.7575757575757576	0.39377461091318205	0.3181818181818182	0.7249295207410391	0.6261005674036392	0.3127443315089914	0.46846846846846846	ENSMUSG00000032997.10	ENSMUST00000143020.1	Chpf	0	ENSMUSG00000032997.10	ENSMUST00000143020.1	Chpf	0	01_promoter	ENSMUSG00000032997.10	ENSMUST00000143020.1	Chpf	0.647530	0.000000	0.000000
chr1	75487101	75487850	*	1.5653038817917185e-4	0.01106743549876885	1.2719211246610018	2.7788167347054307	44	24	5.1233014594866635	5.784090909090909	6.395222584147666	6.693181818181818	4.166666666666667	5.7966043560281255	6.661695252299279	6.1885482938114516	ENSMUSG00000026211.11	ENSMUST00000156499.1	Obsl1	0	ENSMUSG00000026211.11	ENSMUST00000156499.1	Obsl1	0	01_promoter	ENSMUSG00000026211.11	ENSMUST00000156499.1	Obsl1	0.285714	0.000000	0.000000
chr1	76219001	76219750	*	0.022092916944985917	0.23830984312137515	5.637744902039188	4.686745147661745	3	1	87.8048780487805	48.0	93.44262295081967	38.0	87.9746835443038	87.6470588235294	94.0677966101695	92.85714285714286	ENSMUSG00000082012.1	ENSMUST00000121823.1	Gm5257	-582611	ENSMUSG00000098611.1	ENSMUST00000183584.1	mmu-mir-6343	289811	50_intergenic	ENSMUSG00000098611.1	ENSMUST00000183584.1	mmu-mir-6343	0.000000	0.263017	0.000000
chr1	78081901	78082650	*	3.93472917243998e-4	0.02128140791049909	11.255651316650875	2.2858427979466565	3	1	18.5378590078329	11.833333333333334	29.793510324483776	16.833333333333332	16.972477064220183	20.606060606060606	29.842931937172775	29.72972972972973	ENSMUSG00000065215.1	ENSMUST00000083281.1	Gm26263	-183455	ENSMUSG00000004872.9	ENSMUST00000004994.9	Pax3	114189	50_intergenic	ENSMUSG00000004872.9	ENSMUST00000004994.9	Pax3	0.000000	0.000000	0.000000
chr1	78170951	78171700	*	0.009008080786740723	0.14942381163661678	5.404811811077012	5.103908688090092	3	1	19.316081330868762	34.833333333333336	24.720893141945773	25.833333333333332	21.05263157894737	18.22289156626506	21.428571428571427	27.14681440443213	ENSMUSG00000065215.1	ENSMUST00000083281.1	Gm26263	-272505	ENSMUSG00000004872.9	ENSMUST00000004994.9	Pax3	25139	15_intron	ENSMUSG00000004872.9	ENSMUST00000004994.9	Pax3	0.000000	0.000000	0.000000
chr1	78196301	78197050	*	0.03760101692917248	0.30366334483192137	-0.5873757839566226	2.186722542289229	29	11	2.407336645013374	2.1724137931034484	1.8199608610567515	1.603448275862069	2.284880894506563	2.4866225999370477	1.7976588628762542	1.839587932303164	ENSMUSG00000004872.9	ENSMUST00000004994.9	Pax3	0	ENSMUSG00000004872.9	ENSMUST00000004994.9	Pax3	0	01_promoter	ENSMUSG00000004872.9	ENSMUST00000004994.9	Pax3	0.559413	0.000000	0.000000
chr1	78613601	78614350	*	8.42537248820173e-4	0.035629070398437025	-8.373649158079921	2.2240988905998504	4	2	91.03260869565217	41.875	82.65895953757226	35.75	91.62790697674419	90.19607843137256	81.17647058823529	84.0909090909091	ENSMUSG00000012187.7	ENSMUST00000125458.1	Mogat1	-75973	ENSMUSG00000032883.9	ENSMUST00000035779.8	Acsl3	43476	50_intergenic	ENSMUSG00000032883.9	ENSMUST00000035779.8	Acsl3	0.000000	0.620828	0.000000
chr1	78726051	78726800	*	0.04382319366514695	0.3250866314489699	-5.091822645779476	2.1378874033828037	3	1	69.40836940836941	80.16666666666667	64.31654676258992	74.5	68.39080459770115	70.43478260869566	60.0	68.82352941176471	ENSMUSG00000032883.9	ENSMUST00000148608.1	Acsl3	-29395	ENSMUSG00000047330.7	ENSMUST00000057262.6	Kcne4	90150	50_intergenic	ENSMUSG00000032883.9	ENSMUST00000148608.1	Acsl3	0.000000	0.169559	0.000000
chr1	79450151	79450900	*	0.006757001914964448	0.12795135083314985	-4.794646419990695	4.088004030246056	11	3	48.16428126944617	35.18181818181818	43.36963484945548	30.772727272727273	50.89974293059126	45.59710494571773	41.54589371980676	45.429740791268756	ENSMUSG00000050711.6	ENSMUST00000049972.4	Scg2	-10061	ENSMUSG00000077782.1	ENSMUST00000104594.1	Gm24160	62965	50_intergenic	ENSMUSG00000050711.6	ENSMUST00000049972.4	Scg2	0.000000	0.000000	0.000000
chr1	81396901	81397650	*	0.0034923391213938005	0.08833776565447882	-11.428571428571432	11.144071054930878	3	2	83.33333333333333	33.333333333333336	71.9047619047619	25.166666666666668	83.49514563106796	83.21167883211679	69.23076923076923	73.94957983193277	ENSMUSG00000054976.8	ENSMUST00000123285.1	Nyap2	-319318	ENSMUSG00000087008.3	ENSMUST00000178013.1	Gm5530	345037	50_intergenic	ENSMUSG00000054976.8	ENSMUST00000123285.1	Nyap2	0.000000	0.998665	0.000000
chr1	82287401	82288150	*	0.006424121533896725	0.12442767797387679	12.112753147235905	8.453064819012434	5	2	30.268199233716476	7.9	42.38095238095238	8.9	28.47222222222222	32.47863247863248	42.241379310344826	42.5531914893617	ENSMUSG00000022591.5	ENSMUST00000023262.5	Gm9747	-54289	ENSMUSG00000055980.2	ENSMUST00000069799.2	Irs1	3267	05_CDS	ENSMUSG00000055980.2	ENSMUST00000069799.2	Irs1	0.000000	0.000000	0.000000
chr1	82724851	82725600	*	0.0012750543749191952	0.0469301588023333	-1.57945713234766	2.5933198325743456	25	4	5.341833369971423	4.86	3.762376237623762	2.28	3.5245335176226678	6.189555125725338	2.785515320334262	4.642409033877039	ENSMUSG00000026150.8	ENSMUST00000078332.6	Mff	0	ENSMUSG00000026150.8	ENSMUST00000078332.6	Mff	0	01_promoter	ENSMUSG00000026150.8	ENSMUST00000078332.6	Mff	0.440587	0.012016	0.000000
chr1	82938051	82938800	*	0.049417647377171664	0.34230432124082744	-8.130081300813007	5.297917237164425	3	2	91.869918699187	18.833333333333332	83.73983739837398	17.166666666666668	93.67088607594937	88.63636363636364	87.5	76.74418604651163	ENSMUSG00000026159.7	ENSMUST00000113444.1	Agfg1	-98568	ENSMUSG00000038496.10	ENSMUST00000142805.1	Slc19a3	81433	50_intergenic	ENSMUSG00000038496.10	ENSMUST00000142805.1	Slc19a3	0.000000	1.000000	0.000000
chr1	82974451	82975200	*	0.0020650731604998306	0.06374600226765208	-7.084163267887067	5.493704369910272	4	3	73.36621454993835	74.375	66.28205128205128	64.625	74.78991596638656	72.2466960352423	64.32432432432432	68.04878048780488	ENSMUSG00000026159.7	ENSMUST00000113444.1	Agfg1	-134968	ENSMUSG00000038496.10	ENSMUST00000142805.1	Slc19a3	45033	50_intergenic	ENSMUSG00000038496.10	ENSMUST00000142805.1	Slc19a3	0.000000	0.256342	0.000000
chr1	84652101	84652850	*	0.012842550766898256	0.1814576377458511	-7.745849297573438	9.167865473950766	3	1	94.81481481481481	21.333333333333332	87.06896551724138	33.666666666666664	95.50561797752809	93.47826086956522	89.52380952380952	85.03937007874016	ENSMUSG00000045658.10	ENSMUST00000175996.1	Pid1	-287921	ENSMUSG00000093254.1	ENSMUST00000175513.1	Mir5126	42990	15_intron	ENSMUSG00000036766.6	ENSMUST00000049126.6	Dner	0.000000	0.562083	0.000000
chr1	86032051	86032800	*	0.04764057584341075	0.3371034930989208	-9.749874097700184	5.39317230654842	3	2	75.15527950310559	20.166666666666668	65.4054054054054	20.166666666666668	69.6969696969697	83.87096774193549	56.25	72.38095238095238	ENSMUSG00000026226.9	ENSMUST00000131151.2	Spata3	-9946	ENSMUSG00000026227.5	ENSMUST00000165824.1	2810459M11Rik	13064	30_downstream	ENSMUSG00000026226.9	ENSMUST00000125083.1	Spata3	0.000000	0.000000	0.000000
chr1	86524751	86525500	*	3.193041511252871e-6	5.78489011465083e-4	2.2633769157226706	6.669784582138979	25	10	2.8475199020208204	1.86	5.110896817743491	3.18	3.435114503816794	2.4539877300613497	5.077860528097495	5.140758873929008	ENSMUSG00000036574.4	ENSMUST00000046004.4	1700019O17Rik	-98422	ENSMUSG00000026238.8	ENSMUST00000045897.8	Ptma	1237	20_upstream	ENSMUSG00000026238.8	ENSMUST00000045897.8	Ptma	0.898531	0.000000	0.000000
chr1	86670351	86671100	*	0.030247746197458313	0.27639955496773677	0.34213325986374354	1.1548452295056422	28	16	0.6628918657643972	0.8571428571428571	1.0050251256281406	1.0714285714285714	0.7633587786259542	0.6102693602693603	1.1828644501278773	0.8092892329345531	ENSMUSG00000026241.4	ENSMUST00000027449.4	Nppc	0	ENSMUSG00000026241.4	ENSMUST00000027449.4	Nppc	0	01_promoter	ENSMUSG00000026241.4	ENSMUST00000027449.4	Nppc	0.698264	0.000000	0.000000
chr1	86703501	86704250	*	3.501425594218251e-4	0.019690847413308257	0.4338484055673627	0.8926355777409476	43	19	0.30006523157208087	0.26744186046511625	0.7339136371394436	0.5	0.274294670846395	0.31292783101897126	0.5460502366217692	0.8997429305912596	ENSMUSG00000053333.9	ENSMUST00000168237.1	Dis3l2	0	ENSMUSG00000053333.9	ENSMUST00000168237.1	Dis3l2	0	01_promoter	ENSMUSG00000053333.9	ENSMUST00000168237.1	Dis3l2	0.724967	0.000000	0.000000
chr1	87147451	87148200	*	0.008554201488882932	0.14476454107060277	4.901112633071392	8.292343168022105	10	4	69.75524475524476	39.9	74.65635738831615	43.45	71.6390423572744	68.05324459234609	75.41589648798521	73.99678972712681	ENSMUSG00000036500.3	ENSMUST00000044878.3	Akp3	-22443	ENSMUSG00000026247.7	ENSMUST00000162015.1	Ecel1	717	05_CDS	ENSMUSG00000026247.7	ENSMUST00000161002.1	Ecel1	0.000000	0.000000	0.000000
chr1	87154601	87155350	*	0.039540657905686324	0.31071718164258183	1.4592760669908154	2.687590937430327	22	9	4.213333333333333	1.7954545454545454	5.672609400324149	2.3863636363636362	4.634146341463414	3.8862559241706163	4.5073375262054505	6.911928651059086	ENSMUSG00000026247.7	ENSMUST00000027463.4	Ecel1	0	ENSMUSG00000026247.7	ENSMUST00000027463.4	Ecel1	0	01_promoter	ENSMUSG00000026247.7	ENSMUST00000027463.4	Ecel1	0.646195	0.000000	0.000000
chr1	87173451	87174200	*	0.012303713265252217	0.17744145683029292	-5.4207358499065545	5.196165412643069	6	2	60.01899335232669	52.666666666666664	54.59825750242013	47.0	56.68316831683168	62.09553158705701	52.965235173824134	56.06617647058823	ENSMUSG00000026247.7	ENSMUST00000161002.1	Ecel1	-16930	ENSMUSG00000036480.9	ENSMUST00000044533.8	Prss56	9114	20_upstream	ENSMUSG00000036480.9	ENSMUST00000044533.8	Prss56	0.000000	0.361816	0.000000
chr1	87175401	87176150	*	0.028508960191103747	0.2690666948258682	-6.2763235410493445	4.289660707294956	5	4	76.77725118483413	32.4	70.50092764378479	38.0	79.14438502673796	74.8936170212766	67.7536231884058	73.38403041825094	ENSMUSG00000026247.7	ENSMUST00000161002.1	Ecel1	-18880	ENSMUSG00000036480.9	ENSMUST00000044533.8	Prss56	7164	20_upstream	ENSMUSG00000036480.9	ENSMUST00000044533.8	Prss56	0.000000	0.120160	0.000000
chr1	87186451	87187200	*	0.006483815512784159	0.12496394053851219	0.8930589184826473	1.672713062002679	28	11	1.619047619047619	1.2142857142857142	2.5121065375302662	1.4821428571428572	1.9756838905775076	1.302785265049416	3.1071655041217503	1.9687319050376375	ENSMUSG00000036480.9	ENSMUST00000044533.8	Prss56	-3138	ENSMUSG00000026251.7	ENSMUST00000073252.2	Chrnd	3453	05_CDS	ENSMUSG00000036480.9	ENSMUST00000044533.8	Prss56	0.835781	0.077437	0.000000
chr1	87509501	87510250	*	4.0774675041904235e-13	5.235290994184669e-10	-8.28162786721059	3.7736448002910903	24	12	57.74971297359357	52.395833333333336	49.46808510638298	34.875	55.40809555408096	58.98876404494382	46.40598044853364	52.70516717325228	ENSMUSG00000079434.2	ENSMUST00000166055.1	Neu2	0	ENSMUSG00000079434.2	ENSMUST00000166055.1	Neu2	0	01_promoter	ENSMUSG00000079434.2	ENSMUST00000166055.1	Neu2	0.947931	0.000000	0.000000
chr1	87510151	87510900	*	5.810633558357607e-32	1.0295629176711506e-27	-8.47989590583526	5.79796057356168	50	23	35.07057546145494	35.53	26.59067955561968	18.43	36.41491695393294	34.45244956772334	25.45731707317073	27.6088742810189	ENSMUSG00000026259.8	ENSMUST00000027477.8	Ngef	0	ENSMUSG00000026259.8	ENSMUST00000027477.8	Ngef	0	01_promoter	ENSMUSG00000026259.8	ENSMUST00000027477.8	Ngef	0.542056	0.165554	0.076101
chr1	87620001	87620750	*	0.0053169324652771075	0.11223326135246478	-7.4261908285955585	1.412221142626505	3	1	82.93051359516616	91.5	75.50432276657061	43.666666666666664	83.49056603773585	82.66666666666667	70.85714285714286	80.23255813953489	ENSMUSG00000026288.8	ENSMUST00000169754.1	Inpp5d	0	ENSMUSG00000026288.8	ENSMUST00000169754.1	Inpp5d	0	01_promoter	ENSMUSG00000026288.8	ENSMUST00000169754.1	Inpp5d	0.000000	0.000000	0.000000
chr1	88253101	88253850	*	0.009573601626308693	0.15446259130933637	7.314386937769565	11.83046995368122	3	1	24.76894639556377	22.333333333333332	32.083333333333336	25.666666666666668	24.90272373540856	24.64788732394366	31.645569620253166	32.510288065843625	ENSMUSG00000079429.3	ENSMUST00000142632.1	Mroh2a	-14993	ENSMUSG00000079429.3	ENSMUST00000135948.1	Mroh2a	3909	15_intron	ENSMUSG00000079429.3	ENSMUST00000061013.6	Mroh2a	0.000000	0.289720	0.000000
chr1	88277151	88277900	*	0.02538787038136868	0.2549521197797092	-0.19228614337565017	0.4309403830130556	24	11	0.5957935539444404	1.7291666666666667	0.40350741056879025	1.0833333333333333	0.7161572052401747	0.5118206190592249	0.49566294919454773	0.3109936246306951	ENSMUSG00000044783.10	ENSMUST00000147393.1	Hjurp	0	ENSMUSG00000044783.10	ENSMUST00000147393.1	Hjurp	0	01_promoter	ENSMUSG00000044783.10	ENSMUST00000147393.1	Hjurp	0.655541	0.000000	0.000000
chr1	88407151	88407900	*	0.026160277242360988	0.2584613109556005	3.034905177327575	1.4454321093018048	5	2	9.12442396313364	9.9	12.159329140461216	11.6	5.9171597633136095	10.575635876840696	11.825192802056556	12.389380530973451	ENSMUSG00000026295.6	ENSMUST00000176708.1	Spp2	0	ENSMUSG00000026295.6	ENSMUST00000176708.1	Spp2	0	01_promoter	ENSMUSG00000026295.6	ENSMUST00000176708.1	Spp2	0.000000	0.000000	0.000000
chr1	88701601	88702350	*	0.023364139534595207	0.24466893780004645	-0.24133350796723885	1.0202421571982123	88	38	0.953327874605217	0.9261363636363636	0.7119943666379782	0.5170454545454546	0.9630266552020637	0.9483293450323496	0.635021431973329	0.7867941993211972	ENSMUSG00000049866.6	ENSMUST00000051236.4	Arl4c	0	ENSMUSG00000049866.6	ENSMUST00000051236.4	Arl4c	0	01_promoter	ENSMUSG00000049866.6	ENSMUST00000051236.4	Arl4c	1.000000	0.000000	0.000000
chr1	89139701	89140450	*	0.006063652491438417	0.12039567682003754	-6.937471474212698	10.107218545645104	6	2	92.65175718849841	24.166666666666668	85.71428571428571	20.0	94.8905109489051	90.9090909090909	90.29850746268657	81.5068493150685	ENSMUSG00000036206.6	ENSMUST00000123745.1	Sh3bp4	-69248	ENSMUSG00000055013.8	ENSMUST00000027521.8	Agap1	314362	15_intron	ENSMUSG00000036206.6	ENSMUST00000066279.4	Sh3bp4	0.000000	0.154873	0.000000
chr1	89259951	89260700	*	0.024989691322043595	0.2532500255426456	4.766984126984131	4.992074315675652	5	2	79.36	49.6	84.12698412698413	58.3	80.81841432225065	76.92307692307692	82.94117647058823	85.26912181303116	ENSMUSG00000036206.6	ENSMUST00000123745.1	Sh3bp4	-189498	ENSMUSG00000055013.8	ENSMUST00000027521.8	Agap1	194112	50_intergenic	ENSMUSG00000036206.6	ENSMUST00000123745.1	Sh3bp4	0.000000	0.371162	0.069426
chr1	89480951	89481700	*	0.015193173562978628	0.19873155550937036	7.160850170558919	3.193445432585318	4	3	86.89320388349515	22.375	94.05405405405405	21.75	85.71428571428571	88.11881188118812	93.67088607594937	94.33962264150944	ENSMUSG00000055013.8	ENSMUST00000027521.8	Agap1	-26140	ENSMUSG00000088371.1	ENSMUST00000157746.1	Gm25180	81661	15_intron	ENSMUSG00000055013.8	ENSMUST00000027521.8	Agap1	0.000000	0.057410	0.000000
chr1	89538801	89539550	*	0.026829358928736894	0.26121141881071736	-3.614490172300533	3.6032532034246	5	2	89.69907407407408	77.5	86.08458390177353	63.1	88.7905604719764	90.28571428571429	88.12154696132596	84.09703504043127	ENSMUSG00000055013.8	ENSMUST00000027521.8	Agap1	-83990	ENSMUSG00000088371.1	ENSMUST00000157746.1	Gm25180	23811	15_intron	ENSMUSG00000055013.8	ENSMUST00000027521.8	Agap1	0.000000	0.291055	0.000000
chr1	89555051	89555800	*	0.018097494499702972	0.21659927626788145	7.9198659696774145	4.428224104906839	4	2	32.27383863080684	16.5	40.19370460048426	20.75	32.01970443349754	32.52427184466019	35.79545454545455	43.459915611814345	ENSMUSG00000055013.8	ENSMUST00000027521.8	Agap1	-100240	ENSMUSG00000088371.1	ENSMUST00000157746.1	Gm25180	7561	15_intron	ENSMUSG00000055013.8	ENSMUST00000027521.8	Agap1	0.000000	0.000000	0.000000
chr1	89580401	89581150	*	2.516321860993506e-4	0.01572133304873044	-0.529004171828374	1.398018258363898	87	36	1.390134529147982	0.8908045977011494	0.8611303573196081	0.5	1.4773200166458593	1.3240857503152585	0.8538899430740038	0.8690254500310366	ENSMUSG00000088371.1	ENSMUST00000157746.1	Gm25180	-17041	ENSMUSG00000088775.1	ENSMUST00000158150.1	Gm26037	103653	15_intron	ENSMUSG00000055013.8	ENSMUST00000027521.8	Agap1	1.000000	0.129506	0.000000
chr1	89581051	89581800	*	0.0028754548794331287	0.07843556450070042	-1.8551053914388438	4.65688903921574	68	25	17.287959475256528	9.786764705882353	15.43285408381768	7.419117647058823	16.5041782729805	17.754298736275118	15.552238805970148	15.307402760351318	ENSMUSG00000088371.1	ENSMUST00000157746.1	Gm25180	-17691	ENSMUSG00000088775.1	ENSMUST00000158150.1	Gm26037	103003	15_intron	ENSMUSG00000055013.8	ENSMUST00000027521.8	Agap1	1.000000	0.049399	0.000000
chr1	89599251	89600000	*	0.003036362553440681	0.08117093171302661	-3.202823359073359	2.4364394604573403	7	5	93.35907335907336	86.35714285714286	90.15625	82.42857142857143	92.28395061728395	94.43585780525503	90.9967845659164	89.36170212765957	ENSMUSG00000088371.1	ENSMUST00000157746.1	Gm25180	-35891	ENSMUSG00000088775.1	ENSMUST00000158150.1	Gm26037	84803	15_intron	ENSMUSG00000055013.8	ENSMUST00000027521.8	Agap1	0.000000	0.303071	0.000000
chr1	89634351	89635100	*	0.021955737494432553	0.2374129930238329	2.6746364460005223	4.213694931399182	5	3	95.06802721088435	55.9	97.74266365688487	43.3	92.95154185022027	96.39889196675901	97.3568281938326	98.14814814814815	ENSMUSG00000088371.1	ENSMUST00000157746.1	Gm25180	-70991	ENSMUSG00000088775.1	ENSMUST00000158150.1	Gm26037	49703	15_intron	ENSMUSG00000055013.8	ENSMUST00000027521.8	Agap1	0.000000	0.000000	0.000000
chr1	89644101	89644850	*	0.0016871751973245703	0.05638321850493234	-10.671245181331635	3.092592917367355	4	2	79.82708933717579	34.625	69.15584415584415	26.625	80.50847457627118	79.47598253275109	66.0919540229885	73.13432835820896	ENSMUSG00000088371.1	ENSMUST00000157746.1	Gm25180	-80741	ENSMUSG00000088775.1	ENSMUST00000158150.1	Gm26037	39953	15_intron	ENSMUSG00000055013.8	ENSMUST00000027521.8	Agap1	0.000000	0.279039	0.000000
chr1	89689601	89690350	*	0.02254390632696408	0.24074641914473582	-3.9849133351546606	3.819221291067228	6	3	85.75949367088607	67.75	81.77458033573141	56.833333333333336	85.71428571428571	85.80786026200873	81.22065727699531	82.3529411764706	ENSMUSG00000088775.1	ENSMUST00000158150.1	Gm26037	-4799	ENSMUSG00000092627.1	ENSMUST00000173856.1	D130058E05Rik	239885	15_intron	ENSMUSG00000055013.8	ENSMUST00000027521.8	Agap1	0.000000	0.000000	0.000000
chr1	89720801	89721550	*	0.03687008112946473	0.3011645857922431	-2.7776786882127036	3.4417607388551206	5	3	98.62542955326461	28.7	95.8477508650519	27.7	98.84393063583815	98.30508474576271	94.96402877697842	96.66666666666667	ENSMUSG00000088775.1	ENSMUST00000158150.1	Gm26037	-35999	ENSMUSG00000092627.1	ENSMUST00000173856.1	D130058E05Rik	208685	15_intron	ENSMUSG00000055013.8	ENSMUST00000027521.8	Agap1	0.000000	0.176235	0.000000
chr1	89750701	89751450	*	0.03303843209397686	0.2872010353185741	-2.5313596100112856	2.871580825819586	9	5	89.94708994708995	75.55555555555556	87.41573033707866	64.83333333333333	91.09461966604823	89.31140801644399	87.57225433526011	87.24727838258165	ENSMUSG00000088775.1	ENSMUST00000158150.1	Gm26037	-65899	ENSMUSG00000092627.1	ENSMUST00000173856.1	D130058E05Rik	178785	15_intron	ENSMUSG00000055013.8	ENSMUST00000027521.8	Agap1	0.000000	0.074766	0.000000
chr1	89785151	89785900	*	0.02787655628831787	0.2662204556928598	3.703703703703709	4.38208346521284	3	1	96.29629629629629	17.333333333333332	100.0	14.666666666666666	100.0	91.66666666666667	100.0	100.0	ENSMUSG00000088775.1	ENSMUST00000158150.1	Gm26037	-100349	ENSMUSG00000092627.1	ENSMUST00000173856.1	D130058E05Rik	144335	15_intron	ENSMUSG00000055013.8	ENSMUST00000027521.8	Agap1	0.000000	0.000000	0.000000
chr1	89848201	89848950	*	0.007153092546797043	0.13179033258146128	-3.869884411121516	4.062296734483001	9	3	93.56060606060606	41.166666666666664	89.69072164948453	33.833333333333336	92.04892966360856	94.6236559139785	89.48948948948949	89.88439306358381	ENSMUSG00000088775.1	ENSMUST00000158150.1	Gm26037	-163399	ENSMUSG00000092627.1	ENSMUST00000173856.1	D130058E05Rik	81285	15_intron	ENSMUSG00000055013.8	ENSMUST00000027521.8	Agap1	0.000000	0.036048	0.000000
chr1	89848851	89849600	*	6.82140284750184e-4	0.030940253590694824	10.33259965761799	3.286519679012052	4	2	87.94326241134752	15.5	98.27586206896552	14.25	89.6103896103896	85.9375	98.38709677419355	98.14814814814815	ENSMUSG00000088775.1	ENSMUST00000158150.1	Gm26037	-164049	ENSMUSG00000092627.1	ENSMUST00000173856.1	D130058E05Rik	80635	15_intron	ENSMUSG00000055013.8	ENSMUST00000027521.8	Agap1	0.000000	0.000000	0.000000
chr1	89928151	89928900	*	0.02358411375054183	0.24607082669906394	4.427979843336827	5.043587175016398	7	5	10.114503816793894	3.7857142857142856	14.542483660130719	6.357142857142857	12.345679012345679	8.185053380782918	15.909090909090908	13.157894736842104	ENSMUSG00000088775.1	ENSMUST00000158150.1	Gm26037	-243349	ENSMUSG00000092627.1	ENSMUST00000173856.1	D130058E05Rik	1335	05_CDS	ENSMUSG00000034486.7	ENSMUST00000036954.7	Gbx2	0.325768	0.000000	0.000000
chr1	89991851	89992600	*	0.03691738295515499	0.30132475650213847	-1.582800106953714	4.143563375113063	20	8	7.416563658838072	4.5	5.833763551884357	2.825	7.084265473527219	7.826887661141805	5.828220858895706	5.839416058394161	ENSMUSG00000034486.7	ENSMUST00000036954.7	Gbx2	-58561	ENSMUSG00000067081.6	ENSMUST00000086882.1	Asb18	21978	15_intron	ENSMUSG00000067081.6	ENSMUST00000097656.3	Asb18	0.419226	0.040053	0.000000
chr1	89992501	89993250	*	0.045719598743165106	0.33078288374464887	-3.5530412453859683	7.945972118801927	18	12	53.67741935483871	23.11111111111111	50.124378109452735	22.38888888888889	56.026490066225165	51.44654088050314	53.60094451003542	46.254927726675426	ENSMUSG00000034486.7	ENSMUST00000036954.7	Gbx2	-59211	ENSMUSG00000067081.6	ENSMUST00000086882.1	Asb18	21328	05_CDS	ENSMUSG00000067081.6	ENSMUST00000086882.1	Asb18	0.359146	0.000000	0.000000
chr1	90050351	90051100	*	0.013954463977931698	0.1896407159375522	-7.50264891509651	10.122725926890938	6	2	71.83673469387755	29.333333333333332	64.33408577878104	23.75	72.72727272727273	70.88607594936708	65.65217391304348	62.91079812206573	ENSMUSG00000067081.6	ENSMUST00000097656.3	Asb18	-35685	ENSMUSG00000026301.9	ENSMUST00000113094.2	Iqca	102302	15_intron	ENSMUSG00000026301.9	ENSMUST00000113094.2	Iqca	0.000000	0.073431	0.000000
chr1	90181001	90181750	*	0.02362374989785346	0.24633901441182368	8.642020275602501	4.398270264757724	3	1	65.7439446366782	31.666666666666668	74.3859649122807	35.333333333333336	67.09677419354838	64.17910447761194	75.53956834532374	73.28767123287672	ENSMUSG00000026301.9	ENSMUST00000113094.2	Iqca	-27600	ENSMUSG00000044337.5	ENSMUST00000065587.4	Ackr3	22231	50_intergenic	ENSMUSG00000044337.5	ENSMUST00000065587.4	Ackr3	0.000000	0.000000	0.000000
chr1	90202451	90203200	*	0.006068649022314299	0.12039603431847995	4.313278857967509	3.4897033360293306	8	3	14.665444546287809	10.0	18.97872340425532	13.9375	14.160839160839162	15.221579961464354	20.44609665427509	17.739403453689167	ENSMUSG00000026301.9	ENSMUST00000113094.2	Iqca	-49050	ENSMUSG00000044337.5	ENSMUST00000065587.4	Ackr3	781	20_upstream	ENSMUSG00000044337.5	ENSMUST00000065587.4	Ackr3	0.000000	0.000000	0.000000
chr1	90282401	90283150	*	0.029179568183529344	0.2721462800313429	-10.124269005847953	10.705202441653638	3	2	88.19444444444444	21.166666666666668	78.0701754385965	14.833333333333334	87.14285714285714	89.1891891891892	72.8395061728395	90.9090909090909	ENSMUSG00000044337.5	ENSMUST00000159654.1	Ackr3	-78395	ENSMUSG00000098368.1	ENSMUST00000184315.1	5S_rRNA	44163	50_intergenic	ENSMUSG00000098368.1	ENSMUST00000184315.1	5S_rRNA	0.000000	0.117490	0.000000
chr1	90335051	90335800	*	3.9549476945974205e-4	0.021349726503076906	-3.7621832358674445	2.5136428382070117	10	2	91.95767195767196	86.9	88.19548872180451	58.65	93.86401326699834	91.06449106449107	84.44084278768233	91.44460028050491	ENSMUSG00000098368.1	ENSMUST00000184315.1	5S_rRNA	-7739	ENSMUSG00000034432.5	ENSMUST00000036153.5	Cops8	267626	30_downstream	ENSMUSG00000098368.1	ENSMUST00000184315.1	5S_rRNA	0.000000	0.000000	0.000000
chr1	90743901	90744650	*	3.3057599589740106e-4	0.018858157890881164	-7.094451503600172	2.4750205704339114	3	1	23.761118170266837	31.166666666666668	16.666666666666668	23.833333333333332	23.03206997084548	24.324324324324323	17.66169154228856	15.789473684210526	ENSMUSG00000056128.3	ENSMUST00000070048.3	Gm9991	-68740	ENSMUSG00000048126.10	ENSMUST00000150769.1	Col6a3	28566	50_intergenic	ENSMUSG00000048126.10	ENSMUST00000150769.1	Col6a3	0.000000	0.069426	0.000000
chr1	91017551	91018300	*	0.007284121962496141	0.13305934326683266	4.975741560527141	5.842946980978969	8	5	34.97442455242967	34.1875	39.95016611295681	30.0625	34.22818791946309	35.43388429752066	40.32	39.55094991364422	ENSMUSG00000026305.9	ENSMUST00000068116.6	Lrrfip1	-18824	ENSMUSG00000026305.9	ENSMUST00000097650.3	Lrrfip1	35145	15_intron	ENSMUSG00000026305.9	ENSMUST00000068116.6	Lrrfip1	0.000000	0.356475	0.000000
chr1	91032501	91033250	*	1.543201777919131e-5	0.002040550374793874	-6.1293442216544065	3.9641641305134536	4	1	13.203684749232345	16.125	7.074340527577938	7.375	9.824561403508772	14.595375722543352	7.311320754716981	6.829268292682927	ENSMUSG00000026305.9	ENSMUST00000068116.6	Lrrfip1	-33774	ENSMUSG00000026305.9	ENSMUST00000097650.3	Lrrfip1	20195	15_intron	ENSMUSG00000026305.9	ENSMUST00000068116.6	Lrrfip1	0.000000	0.066756	0.000000
chr1	91308101	91308850	*	0.01657884380881734	0.20757059207950174	4.540739788264547	1.679520953593318	4	1	91.16883116883118	43.875	95.7095709570957	36.25	89.63414634146342	92.3076923076923	96.02649006622516	95.39473684210526	ENSMUSG00000097285.1	ENSMUST00000181737.1	Gm26683	-3696	ENSMUSG00000090322.1	ENSMUST00000171768.1	Gm17090	12252	05_CDS	ENSMUSG00000026307.6	ENSMUST00000124832.1	Scly	0.000000	0.000000	0.000000
chr1	91312651	91313400	*	0.0018198327954183655	0.059013340719069995	-4.307273646153242	3.12947325659941	5	3	93.68658399098084	83.1	89.37931034482759	64.8	92.90953545232274	94.35146443514644	89.35185185185185	89.419795221843	ENSMUSG00000097285.1	ENSMUST00000181737.1	Gm26683	-8246	ENSMUSG00000090322.1	ENSMUST00000171768.1	Gm17090	7702	15_intron	ENSMUSG00000026307.6	ENSMUST00000027532.6	Scly	0.000000	0.293725	0.000000
chr1	91334751	91335500	*	0.0495478502304702	0.3428297950224966	-4.718398273165791	6.910725047033682	5	3	85.92321755027422	47.0	81.20481927710843	33.7	86.52173913043478	85.48895899053628	81.7258883248731	80.73394495412845	ENSMUSG00000049515.6	ENSMUST00000176156.1	Espnl	-12618	ENSMUSG00000026308.8	ENSMUST00000027533.8	Klhl30	15517	05_CDS	ENSMUSG00000049515.6	ENSMUST00000088904.3	Espnl	0.000000	0.000000	0.000000
chr1	91338651	91339400	*	0.016778826156988655	0.20895228362750853	-5.2781067684344425	3.1877098154550647	5	3	84.640522875817	51.8	79.36241610738254	47.3	85.01742160278745	84.3076923076923	79.72508591065292	79.01639344262296	ENSMUSG00000049515.6	ENSMUST00000176156.1	Espnl	-16518	ENSMUSG00000026308.8	ENSMUST00000027533.8	Klhl30	11617	15_intron	ENSMUSG00000049515.6	ENSMUST00000088904.3	Espnl	0.000000	0.000000	0.000000
chr1	91458901	91459650	*	0.021203051314531308	0.23395673376166026	-0.25646708431525667	1.0183248099638518	65	23	0.5270786664909738	0.3076923076923077	0.2706115821757171	0.11538461538461539	0.5792682926829268	0.4873520538407983	0.33619723571161747	0.209351011863224	ENSMUSG00000055866.8	ENSMUST00000069620.8	Per2	0	ENSMUSG00000055866.8	ENSMUST00000069620.8	Per2	0	01_promoter	ENSMUSG00000055866.8	ENSMUST00000069620.8	Per2	0.869159	0.237650	0.000000
chr1	91670801	91671550	*	0.02783825099539096	0.26596292143154004	-4.980473834938826	9.164480693881906	7	4	88.02395209580838	31.5	83.04347826086956	27.285714285714285	85.35353535353535	89.76897689768977	81.97424892703863	84.14096916299559	ENSMUSG00000026311.10	ENSMUST00000086843.4	Asb1	-129721	ENSMUSG00000007805.3	ENSMUST00000007949.3	Twist2	129912	50_intergenic	ENSMUSG00000026311.10	ENSMUST00000086843.4	Asb1	0.000000	0.229640	0.000000
chr1	91800151	91800900	*	3.0275352690721936e-4	0.017833672346603244	-5.685183347914579	5.969955082150447	17	7	47.82168186423505	27.764705882352942	42.13649851632047	25.058823529411764	50.21834061135371	45.746691871455575	44.067796610169495	40.23552502453386	ENSMUSG00000026311.10	ENSMUST00000086843.4	Asb1	-259071	ENSMUSG00000007805.3	ENSMUST00000007949.3	Twist2	562	20_upstream	ENSMUSG00000007805.3	ENSMUST00000007949.3	Twist2	0.018692	0.000000	0.000000
chr1	91801451	91802200	*	0.026010120679017402	0.25775331334632984	0.6211882804034875	1.8730918906655554	29	12	1.731230716489544	1.7413793103448276	2.3524189968930314	1.8275862068965518	2.389248382279741	1.3856209150326797	2.3657870791628755	2.339688041594454	ENSMUSG00000007805.3	ENSMUST00000007949.3	Twist2	0	ENSMUSG00000007805.3	ENSMUST00000007949.3	Twist2	0	01_promoter	ENSMUSG00000007805.3	ENSMUST00000007949.3	Twist2	1.000000	0.049399	0.000000
chr1	92180401	92181150	*	0.021608024716859176	0.23594678332485017	-0.3649983576123356	0.9366739784521148	26	11	0.5249343832020997	0.2692307692307692	0.1599360255897641	0.07692307692307693	0.19940179461615154	0.7211538461538461	0.156128024980484	0.16393442622950818	ENSMUSG00000026313.9	ENSMUST00000008995.8	Hdac4	-32008	ENSMUSG00000026260.6	ENSMUST00000153897.1	Ndufa10	279568	50_intergenic	ENSMUSG00000026313.9	ENSMUST00000008995.8	Hdac4	0.898531	0.054740	0.000000
chr1	92849901	92850650	*	0.0035813102089947	0.08975361113025951	7.523119122257055	1.5702223639245088	5	2	35.51136363636363	25.0	43.03448275862069	31.2	36.654804270462634	34.751773049645394	47.07520891364903	39.07103825136612	ENSMUSG00000065470.1	ENSMUST00000083536.1	Mir149	0	ENSMUSG00000065470.1	ENSMUST00000083536.1	Mir149	0	01_promoter	ENSMUSG00000065470.1	ENSMUST00000083536.1	Mir149	0.000000	0.000000	0.000000
chr1	93101451	93102200	*	0.027796258263584582	0.265710981908059	1.166939979179505	2.4135647376993514	24	12	4.447717231222386	3.1458333333333335	5.614657210401892	3.9583333333333335	5.3468208092485545	3.82894082545997	5.915492957746479	5.282784338098198	ENSMUSG00000014602.9	ENSMUST00000112958.2	Kif1a	0	ENSMUSG00000014602.9	ENSMUST00000112958.2	Kif1a	0	01_promoter	ENSMUSG00000014602.9	ENSMUST00000112958.2	Kif1a	0.706275	0.000000	0.000000
chr1	93176201	93176950	*	0.001325048085983594	0.04816987487958331	-2.008544164726858	2.753454059862112	23	10	9.313126374969444	8.282608695652174	7.304582210242588	5.891304347826087	10.12514220705347	8.701243034719246	7.122982749026154	7.475169890224778	ENSMUSG00000034159.6	ENSMUST00000043718.5	2310007B03Rik	-15253	ENSMUSG00000084989.1	ENSMUST00000138595.1	E030010N08Rik	38950	50_intergenic	ENSMUSG00000034159.6	ENSMUST00000043718.5	2310007B03Rik	0.445928	0.046729	0.000000
chr1	93176851	93177600	*	2.6428969425336163e-4	0.016192404483394235	-3.64472910193466	4.992484542409706	11	7	18.567918567918568	24.045454545454547	14.923189465983906	18.545454545454547	19.52707856598017	17.75032509752926	15.51849166062364	14.317343173431734	ENSMUSG00000034159.6	ENSMUST00000043718.5	2310007B03Rik	-15903	ENSMUSG00000084989.1	ENSMUST00000138595.1	E030010N08Rik	38300	50_intergenic	ENSMUSG00000034159.6	ENSMUST00000043718.5	2310007B03Rik	0.106809	0.000000	0.000000
chr1	93210001	93210750	*	0.008289323966842274	0.1424589870406319	7.335902309474834	3.52254263336347	3	1	15.025906735751295	9.666666666666666	22.36180904522613	14.833333333333334	18.435754189944134	12.077294685990339	21.463414634146343	23.316062176165804	ENSMUSG00000034159.6	ENSMUST00000043718.5	2310007B03Rik	-49053	ENSMUSG00000084989.1	ENSMUST00000138595.1	E030010N08Rik	5150	20_upstream	ENSMUSG00000084989.1	ENSMUST00000138595.1	E030010N08Rik	0.000000	0.000000	0.000000
chr1	93211301	93212050	*	0.04590528184514544	0.33158472356355234	-11.918575063613229	6.545682167718052	5	3	57.25190839694657	7.5	45.333333333333336	6.8	58.8235294117647	55.55555555555556	46.15384615384615	44.44444444444444	ENSMUSG00000034159.6	ENSMUST00000043718.5	2310007B03Rik	-50353	ENSMUSG00000084989.1	ENSMUST00000138595.1	E030010N08Rik	3850	20_upstream	ENSMUSG00000084989.1	ENSMUST00000138595.1	E030010N08Rik	0.000000	0.000000	0.000000
chr1	93281501	93282250	*	0.025922989592722125	0.2573792913804809	-10.927004030452302	5.651520373142996	3	2	85.06493506493507	21.833333333333332	74.13793103448276	14.333333333333334	90.625	81.11111111111111	76.92307692307692	71.875	ENSMUSG00000047793.7	ENSMUST00000163688.1	Sned1	-264	ENSMUSG00000047793.7	ENSMUST00000168122.1	Sned1	4593	01_promoter	ENSMUSG00000047793.7	ENSMUST00000163688.1	Sned1	0.000000	0.086782	0.000000
chr1	93392001	93392750	*	0.027901618488356327	0.2662811684518961	-4.513657561625584	2.3561706052967963	3	1	93.9873417721519	49.5	89.47368421052632	62.333333333333336	95.94594594594595	92.26190476190476	91.6	86.30952380952381	ENSMUSG00000034107.4	ENSMUST00000058682.4	Ano7	-18105	ENSMUSG00000090489.2	ENSMUST00000096427.4	Gm17415	28933	05_CDS	ENSMUSG00000034107.4	ENSMUST00000058682.4	Ano7	0.000000	0.435247	0.000000
chr1	93686451	93687200	*	0.009711259420427045	0.15556272960384682	0.9762318203571516	1.421662744154955	17	6	1.24804992199688	0.9411764705882353	2.2242817423540315	1.411764705882353	1.810436634717785	0.9230769230769231	2.2044088176352705	2.2413793103448274	ENSMUSG00000026278.8	ENSMUST00000027499.6	Bok	-757	ENSMUSG00000026280.11	ENSMUST00000149436.1	Atg4b	64301	05_CDS	ENSMUSG00000026278.8	ENSMUST00000027499.6	Bok	0.244326	0.000000	0.000000
chr1	93688401	93689150	*	4.6040792000555755e-5	0.004507062857132856	19.700460829493085	3.9787697590369784	4	1	8.870967741935484	1.375	28.571428571428573	4.5	9.333333333333334	8.16326530612245	36.0	17.647058823529413	ENSMUSG00000026278.8	ENSMUST00000027499.6	Bok	-2707	ENSMUSG00000026280.11	ENSMUST00000149436.1	Atg4b	62351	15_intron	ENSMUSG00000026278.8	ENSMUST00000027499.6	Bok	0.000000	0.086782	0.000000
chr1	93826201	93826950	*	0.003983890973911702	0.09526621056828304	5.461436034005951	6.212687296510443	10	3	80.69241011984022	30.3	86.15384615384616	33.6	77.24550898203593	83.45323741007195	86.32478632478633	86.01398601398601	ENSMUSG00000073609.3	ENSMUST00000149397.1	D2hgdh	0	ENSMUSG00000073609.3	ENSMUST00000149397.1	D2hgdh	0	01_promoter	ENSMUSG00000073609.3	ENSMUST00000149397.1	D2hgdh	0.000000	0.000000	0.000000
chr1	96749251	96750000	*	0.0039426474498783885	0.09486446646580012	-3.8203543001909535	2.254830004159227	5	3	94.93827160493827	76.9	91.11791730474732	59.5	97.45762711864407	93.90243902439025	92.51700680272108	89.97214484679665	ENSMUSG00000095610.1	ENSMUST00000178491.1	Gm26245	-132152	ENSMUSG00000077255.1	ENSMUST00000104067.1	Gm26078	12032	50_intergenic	ENSMUSG00000077255.1	ENSMUST00000104067.1	Gm26078	0.000000	0.943925	0.000000
chr1	96968951	96969700	*	0.0032958454807708007	0.0851150966361701	-2.5386547527004644	6.77215139211495	10	3	95.24617996604414	84.15	92.70752521334367	59.75	93.41637010676156	96.09958506224066	93.77104377104376	91.79856115107914	ENSMUSG00000097814.1	ENSMUST00000181489.1	Gm5101	-96730	ENSMUSG00000045463.9	ENSMUST00000178359.1	Slco6b1	27873	15_intron	ENSMUSG00000090974.1	ENSMUST00000167383.1	Slco6b1	0.000000	0.961282	0.000000
chr1	97151601	97152350	*	0.0013590913326847782	0.04901764776013175	-11.192533828796341	3.4309933951992724	3	0	61.05990783410138	44.166666666666664	49.86737400530504	31.333333333333332	56.493506493506494	63.57142857142857	47.0873786407767	53.21637426900585	ENSMUSG00000026331.7	ENSMUST00000027569.7	Slco6c1	-23348	ENSMUSG00000044768.10	ENSMUST00000153115.1	D1Ertd622e	509327	50_intergenic	ENSMUSG00000026331.7	ENSMUST00000027569.7	Slco6c1	0.000000	0.688919	0.000000
chr1	97570851	97571600	*	0.018276699407375804	0.217353739807029	-6.810443475635863	8.932152498687772	5	3	83.90022675736961	37.0	77.08978328173374	24.9	86.5079365079365	80.42328042328042	73.80952380952381	80.64516129032258	ENSMUSG00000026331.7	ENSMUST00000027569.7	Slco6c1	-442598	ENSMUSG00000044768.10	ENSMUST00000153115.1	D1Ertd622e	90077	50_intergenic	ENSMUSG00000044768.10	ENSMUST00000153115.1	D1Ertd622e	0.000000	0.077437	0.044059
chr1	97661851	97662600	*	0.033727600631759024	0.2900436151008956	0.23796415736700224	0.8239396707001273	45	16	0.33770619560981946	0.28888888888888886	0.5756703529768217	0.4222222222222222	0.45170257123002083	0.2696535988384153	0.7063882063882064	0.4484304932735426	ENSMUSG00000044768.10	ENSMUST00000053033.7	D1Ertd622e	0	ENSMUSG00000044768.10	ENSMUST00000053033.7	D1Ertd622e	0	01_promoter	ENSMUSG00000044768.10	ENSMUST00000053033.7	D1Ertd622e	0.570093	0.246996	0.000000
chr1	97977101	97977850	*	0.032774719315746347	0.2861079754818938	-0.9932033221935501	0.7569605171356558	8	5	1.7532467532467533	1.6875	0.760043431053203	0.4375	1.3409961685823755	1.9646365422396856	0.759493670886076	0.7604562737642585	ENSMUSG00000026335.10	ENSMUST00000162426.1	Pam	0	ENSMUSG00000026335.10	ENSMUST00000162426.1	Pam	0	01_promoter	ENSMUSG00000026335.10	ENSMUST00000162426.1	Pam	0.205607	0.081442	0.000000
chr1	99771751	99772500	*	0.02544819805098699	0.255181913970695	-3.4482758620689653	6.818181818181818	4	1	3.4482758620689653	0.375	0.0	0.0	2.3255813953488373	4.545454545454546	0.0	0.0	ENSMUSG00000087804.1	ENSMUST00000157179.1	Gm23434	-754387	ENSMUSG00000067028.5	ENSMUST00000086738.3	Cntnap5b	266	01_promoter	ENSMUSG00000067028.5	ENSMUST00000086738.3	Cntnap5b	0.000000	0.316422	0.000000
chr1	104993851	104994600	*	2.833122721636766e-4	0.0169705775035812	-4.784723251769113	3.2457262073903586	10	5	19.97533908754624	16.2	15.190615835777127	12.95	20.050125313283207	19.902912621359224	19.794344473007712	11.326860841423947	ENSMUSG00000089866.1	ENSMUST00000159213.1	Gm15699	-81518	ENSMUSG00000097482.1	ENSMUST00000181383.1	Gm17634	361408	05_CDS	ENSMUSG00000050840.8	ENSMUST00000062528.8	Cdh20	0.731642	0.000000	0.000000
chr1	105355901	105356650	*	0.03439163625984283	0.29211920675136716	-0.2574193062481311	0.8127392602788415	39	15	0.5911038865080538	0.5128205128205128	0.3336845802599227	0.24358974358974358	0.554675118858954	0.6127739806740514	0.350385423966363	0.31690140845070425	ENSMUSG00000097482.1	ENSMUST00000181383.1	Gm17634	0	ENSMUSG00000097482.1	ENSMUST00000181383.1	Gm17634	0	01_promoter	ENSMUSG00000097482.1	ENSMUST00000181383.1	Gm17634	0.918558	0.000000	0.000000
chr1	105455351	105456100	*	0.015544802929523458	0.20086941743513295	-3.725706917196281	4.542262025802885	5	2	98.05194805194805	30.2	94.32624113475177	26.6	97.6	98.36065573770492	95.48872180451127	93.28859060402685	ENSMUSG00000067017.5	ENSMUST00000086725.5	Gm3608	0	ENSMUSG00000067017.5	ENSMUST00000086725.5	Gm3608	0	01_promoter	ENSMUSG00000067017.5	ENSMUST00000086725.5	Gm3608	0.000000	0.038718	0.000000
chr1	105456001	105456750	*	0.01659781043003309	0.20766132176640606	-3.6014712937789906	6.4168842235445265	3	1	99.45945945945945	30.666666666666668	95.85798816568047	27.0	100.0	99.0909090909091	96.25	95.50561797752809	ENSMUSG00000067017.5	ENSMUST00000086725.5	Gm3608	-30	ENSMUSG00000076999.1	ENSMUST00000103811.1	Gm22426	117938	01_promoter	ENSMUSG00000067017.5	ENSMUST00000086725.5	Gm3608	0.000000	0.000000	0.000000
chr1	105662701	105663450	*	0.02902559137966064	0.27142494568092307	0.7194244604316548	0.7822752727187051	7	3	0.0	0.0	0.7194244604316546	0.21428571428571427	0.0	0.0	1.6129032258064515	0.0	ENSMUSG00000056536.8	ENSMUST00000070699.8	Pign	-3693	ENSMUSG00000026319.7	ENSMUST00000086721.3	2310035C23Rik	412	01_promoter	ENSMUSG00000026319.7	ENSMUST00000086721.3	2310035C23Rik	0.000000	0.000000	0.000000
chr1	106119001	106119750	*	0.03179133779240235	0.2824964883693381	2.5462195031001555	2.510330692948546	5	3	94.12628487518356	64.1	96.67250437828372	55.2	90.8	96.05568445475637	97.35849056603773	96.07843137254902	ENSMUSG00000097612.1	ENSMUST00000180947.1	Gm26509	-28933	ENSMUSG00000044340.6	ENSMUST00000061047.6	Phlpp1	52003	50_intergenic	ENSMUSG00000097612.1	ENSMUST00000180947.1	Gm26509	0.000000	1.000000	0.000000
chr1	106712451	106713200	*	0.02652664252079782	0.25986111165047227	-2.19370541738963	4.071412969027525	22	11	16.996336996336996	10.545454545454545	14.802631578947368	9.204545454545455	21.241830065359476	13.54581673306773	12.704309063893016	16.834532374100718	ENSMUSG00000098344.1	ENSMUST00000183743.1	mmu-mir-3473f	-165820	ENSMUSG00000057329.6	ENSMUST00000112751.1	Bcl2	1075	05_CDS	ENSMUSG00000057329.6	ENSMUST00000112751.1	Bcl2	0.606142	0.000000	0.000000
chr1	108596801	108597550	*	2.3982873921302466e-5	0.002803053758984102	6.887412274152604	3.92065601370529	3	1	87.70718232044199	105.83333333333333	94.5945945945946	81.66666666666667	85.76923076923077	88.79310344827586	92.96296296296296	96.37096774193549	ENSMUSG00000077237.1	ENSMUST00000104049.1	Gm22438	-703827	ENSMUSG00000089037.1	ENSMUST00000158412.1	Gm22159	1025588	50_intergenic	ENSMUSG00000077237.1	ENSMUST00000104049.1	Gm22438	0.000000	0.805073	0.000000
chr1	109349501	109350250	*	0.009345523912604615	0.1522556380888113	5.138716331254633	3.350845917648796	3	2	80.79658605974396	94.66666666666667	85.93530239099859	101.83333333333333	77.27272727272727	82.646420824295	85.67567567567568	86.21700879765396	ENSMUSG00000077237.1	ENSMUST00000104049.1	Gm22438	-1456527	ENSMUSG00000089037.1	ENSMUST00000158412.1	Gm22159	272888	50_intergenic	ENSMUSG00000089037.1	ENSMUST00000158412.1	Gm22159	0.000000	0.893191	0.000000
chr1	111864351	111865100	*	0.028153943689952023	0.26759385616606796	-0.2874442772880188	1.1372840563989886	40	13	0.5417795374036257	0.325	0.2543352601156069	0.1375	0.11580775911986103	0.78125	0.3297220913801225	0.18165304268846502	ENSMUSG00000038702.5	ENSMUST00000035462.5	Dsel	0	ENSMUSG00000038702.5	ENSMUST00000035462.5	Dsel	0	01_promoter	ENSMUSG00000038702.5	ENSMUST00000035462.5	Dsel	0.680908	0.041389	0.000000
chr1	112598201	112598950	*	5.586878704147236e-4	0.02694384023062145	11.569620253164558	2.7733466845470094	3	1	84.0	21.0	95.56962025316456	25.166666666666668	82.8125	84.88372093023256	95.5223880597015	95.6043956043956	ENSMUSG00000088691.1	ENSMUST00000158066.1	Gm22331	-130290	ENSMUSG00000084546.1	ENSMUST00000122597.1	Gm24937	1119098	50_intergenic	ENSMUSG00000088691.1	ENSMUST00000158066.1	Gm22331	0.000000	1.000000	0.000000
chr1	114576151	114576900	*	0.039191460844971576	0.3094824354160074	-4.348484848484857	4.2245100369377875	3	1	95.63636363636364	43.833333333333336	91.28787878787878	40.166666666666664	95.51282051282051	95.7983193277311	94.8529411764706	87.5	ENSMUSG00000097648.1	ENSMUST00000180837.1	9330185C12Rik	-612017	ENSMUSG00000070695.3	ENSMUST00000043725.7	Cntnap5a	1107857	50_intergenic	ENSMUSG00000097648.1	ENSMUST00000180837.1	9330185C12Rik	0.000000	0.902537	0.000000
chr1	114661951	114662700	*	0.04219986693858921	0.3192347074724096	-4.0229885057471275	0.4598695219915804	3	1	95.6896551724138	55.5	91.66666666666667	38.5	93.22033898305085	96.95652173913044	89.7196261682243	93.10344827586206	ENSMUSG00000097648.1	ENSMUST00000180837.1	9330185C12Rik	-697817	ENSMUSG00000070695.3	ENSMUST00000043725.7	Cntnap5a	1022057	50_intergenic	ENSMUSG00000097648.1	ENSMUST00000180837.1	9330185C12Rik	0.000000	1.000000	0.000000
chr1	118054301	118055050	*	0.002757421138106286	0.07672368432419917	-8.556024378809191	4.144902992425755	4	1	87.03703703703704	41.125	78.48101265822785	31.0	88.96103896103897	85.71428571428571	77.92207792207792	79.01234567901234	ENSMUSG00000098815.1	ENSMUST00000184268.1	AC112986.1	-493071	ENSMUSG00000026374.8	ENSMUST00000027623.7	Tsn	256083	50_intergenic	ENSMUSG00000026374.8	ENSMUST00000027623.7	Tsn	0.000000	0.998665	0.000000
chr1	118249301	118250050	*	0.025274711750344864	0.2545510444876042	6.368987003124083	9.39547762414013	3	1	85.7707509881423	36.166666666666664	92.13973799126637	35.166666666666664	86.48648648648648	85.21126760563381	93.91304347826087	90.35087719298245	ENSMUSG00000098815.1	ENSMUST00000184268.1	AC112986.1	-688071	ENSMUSG00000026374.8	ENSMUST00000027623.7	Tsn	61083	50_intergenic	ENSMUSG00000026374.8	ENSMUST00000027623.7	Tsn	0.000000	0.607477	0.000000
chr1	118329251	118330000	*	0.011430047955514548	0.1705044963846598	4.614182021217195	3.3829955456759797	4	1	88.2747068676717	65.875	92.88888888888889	52.25	91.0377358490566	86.75324675324676	92.70386266094421	93.08755760368663	ENSMUSG00000026377.6	ENSMUST00000161495.1	Mki67ip	-7099	ENSMUSG00000064302.7	ENSMUST00000049404.6	Clasp1	59059	05_CDS	ENSMUSG00000026377.6	ENSMUST00000161495.1	Mki67ip	0.000000	0.012016	0.000000
chr1	118459251	118460000	*	0.010408999396959807	0.1613868539682989	-0.42662116040955633	0.7871090189336302	10	4	0.42662116040955633	0.25	0.0	0.0	0.5385996409335727	0.3252032520325203	0.0	0.0	ENSMUSG00000080542.1	ENSMUST00000116892.1	Gm22710	0	ENSMUSG00000080542.1	ENSMUST00000116892.1	Gm22710	0	01_promoter	ENSMUSG00000080542.1	ENSMUST00000116892.1	Gm22710	0.690254	0.000000	0.000000
chr1	118467701	118468450	*	0.017619176252354023	0.21423767248487505	-2.5325635958068915	1.1878603904395928	3	2	97.73123909249564	93.33333333333333	95.19867549668874	95.83333333333333	97.11934156378601	98.18181818181819	95.56313993174061	94.85530546623794	ENSMUSG00000080542.1	ENSMUST00000116892.1	Gm22710	-8436	ENSMUSG00000026380.9	ENSMUST00000027629.8	Tfcp2l1	159496	05_CDS	ENSMUSG00000064302.7	ENSMUST00000049404.6	Clasp1	0.000000	0.448598	0.000000
chr1	118835601	118836350	*	0.01561301302249006	0.20134771616101851	-6.388888888888888	5.707784951851351	3	1	90.0	45.0	83.61111111111111	50.166666666666664	87.5776397515528	92.80575539568345	80.74866310160428	86.70520231213872	ENSMUSG00000088363.1	ENSMUST00000157738.1	Gm23497	-153780	ENSMUSG00000098273.1	ENSMUST00000183982.1	mmu-mir-6346	117871	05_CDS	ENSMUSG00000048402.8	ENSMUST00000062483.8	Gli2	0.000000	0.000000	0.000000
chr1	118840151	118840900	*	0.017511525400594075	0.21350053692477236	-5.585941750389911	5.240930574489767	8	1	73.92405063291139	36.5	68.3381088825215	29.8125	71.42857142857143	75.19083969465649	66.06060606060606	70.3804347826087	ENSMUSG00000088363.1	ENSMUST00000157738.1	Gm23497	-158330	ENSMUSG00000098273.1	ENSMUST00000183982.1	mmu-mir-6346	113321	05_CDS	ENSMUSG00000048402.8	ENSMUST00000062483.8	Gli2	0.000000	0.113485	0.000000
chr1	118897351	118898100	*	0.0023535114914098893	0.06947838839002875	-5.508728043939315	3.1053679753576318	3	1	93.43629343629344	80.66666666666667	87.92756539235413	72.83333333333333	95.14563106796116	92.3076923076923	85.77405857740585	89.92248062015504	ENSMUSG00000088363.1	ENSMUST00000157738.1	Gm23497	-215530	ENSMUSG00000098273.1	ENSMUST00000183982.1	mmu-mir-6346	56121	15_intron	ENSMUSG00000048402.8	ENSMUST00000062483.8	Gli2	0.000000	0.174900	0.000000
chr1	118987051	118987800	*	0.008698647248619316	0.14620361519577518	-3.8353315390261766	3.902527130342107	6	1	98.50746268656717	27.5	94.67213114754098	19.25	97.22222222222223	100.0	94.5945945945946	94.73684210526316	ENSMUSG00000048402.8	ENSMUST00000159678.1	Gli2	-4463	ENSMUSG00000048402.8	ENSMUST00000161301.1	Gli2	65540	15_intron	ENSMUSG00000048402.8	ENSMUST00000062483.8	Gli2	0.000000	0.440587	0.057410
chr1	119064401	119065150	*	0.03641820632757176	0.299350357504042	2.8843156023519723	7.276849222120969	14	8	74.80582524271844	55.035714285714285	77.69014084507042	49.25	75.75083426028921	74.07407407407408	76.38248847926268	78.94156560088203	ENSMUSG00000097408.1	ENSMUST00000181458.1	Gm26831	-5932	ENSMUSG00000096939.1	ENSMUST00000181691.1	Gm8321	92437	30_downstream	ENSMUSG00000097408.1	ENSMUST00000181458.1	Gm26831	0.000000	0.554072	0.000000
chr1	119065051	119065800	*	0.02207164852761349	0.23825784357070887	4.05641428696184	7.770052901442889	11	5	84.84848484848484	29.272727272727273	88.90489913544668	28.045454545454547	85.46365914786968	84.16666666666667	89.01408450704226	88.7905604719764	ENSMUSG00000097408.1	ENSMUST00000181458.1	Gm26831	-6582	ENSMUSG00000096939.1	ENSMUST00000181691.1	Gm8321	91787	30_downstream	ENSMUSG00000097408.1	ENSMUST00000181458.1	Gm26831	0.000000	0.210948	0.000000
chr1	119097551	119098300	*	0.0027389362405323106	0.07652178440790885	-7.297253130895964	4.92226207216418	4	3	67.46987951807229	63.0	60.17262638717632	61.0	65.01766784452296	68.96551724137932	56.06060606060606	65.61604584527221	ENSMUSG00000097408.1	ENSMUST00000181458.1	Gm26831	-39082	ENSMUSG00000096939.1	ENSMUST00000181691.1	Gm8321	59287	50_intergenic	ENSMUSG00000097408.1	ENSMUST00000181458.1	Gm26831	0.000000	0.032043	0.021362
chr1	119234051	119234800	*	0.04999561343894613	0.3442341945594586	-6.346691519105319	7.714820576234714	4	2	73.10344827586206	39.75	66.75675675675676	30.875	71.15384615384616	74.8898678414097	62.5668449197861	71.03825136612022	ENSMUSG00000096939.1	ENSMUST00000181691.1	Gm8321	-76465	ENSMUSG00000037035.5	ENSMUST00000038765.5	Inhbb	187449	50_intergenic	ENSMUSG00000096939.1	ENSMUST00000181691.1	Gm8321	0.000000	0.000000	0.000000
chr1	119263951	119264700	*	0.03135601457564952	0.2808114489256911	2.888338729130957	1.102443869470081	3	2	94.5692883895131	84.16666666666667	97.45762711864407	57.5	92.02453987730061	95.68733153638814	97.38562091503267	97.51243781094527	ENSMUSG00000096939.1	ENSMUST00000181691.1	Gm8321	-106365	ENSMUSG00000037035.5	ENSMUST00000038765.5	Inhbb	157549	50_intergenic	ENSMUSG00000096939.1	ENSMUST00000181691.1	Gm8321	0.000000	0.154873	0.000000
chr1	119289301	119290050	*	0.008265426909336696	0.14226908221854784	4.157522973529007	1.4412587728693438	4	2	7.255520504731861	5.75	11.41304347826087	10.5	6.666666666666667	7.651715039577836	8.521303258145364	14.836795252225519	ENSMUSG00000096939.1	ENSMUST00000181691.1	Gm8321	-131715	ENSMUSG00000037035.5	ENSMUST00000038765.5	Inhbb	132199	50_intergenic	ENSMUSG00000096939.1	ENSMUST00000181691.1	Gm8321	0.000000	0.328438	0.000000
chr1	119289951	119290700	*	0.012293781681660542	0.17735596816859667	4.0393621766280114	0.3449926350460188	3	1	7.401315789473684	7.5	11.440677966101696	13.5	6.694560669456067	7.8590785907859075	8.24742268041237	15.3125	ENSMUSG00000096939.1	ENSMUST00000181691.1	Gm8321	-132365	ENSMUSG00000037035.5	ENSMUST00000038765.5	Inhbb	131549	50_intergenic	ENSMUSG00000037035.5	ENSMUST00000038765.5	Inhbb	0.000000	0.156208	0.106809
chr1	119328951	119329700	*	0.038882967916616204	0.30834959722038857	2.6062535134941527	5.514686525358073	9	4	8.761583824768323	5.777777777777778	11.367837338262477	6.833333333333333	7.416267942583732	9.492847854356308	13.953488372093023	9.010600706713781	ENSMUSG00000096939.1	ENSMUST00000181691.1	Gm8321	-171365	ENSMUSG00000037035.5	ENSMUST00000038765.5	Inhbb	92549	50_intergenic	ENSMUSG00000037035.5	ENSMUST00000038765.5	Inhbb	0.000000	0.204272	0.077437
chr1	119418651	119419400	*	0.031588631520124255	0.2816841099408523	-4.627791770220005	3.8218867292901906	4	2	22.45508982035928	18.75	17.827298050139277	16.0	20.498614958448755	24.7557003257329	17.62917933130699	17.994858611825194	ENSMUSG00000096939.1	ENSMUST00000181691.1	Gm8321	-261065	ENSMUSG00000037035.5	ENSMUST00000038765.5	Inhbb	2849	15_intron	ENSMUSG00000037035.5	ENSMUST00000038765.5	Inhbb	0.000000	0.000000	0.000000
chr1	119465451	119466200	*	0.03807894960190751	0.3053243173211867	-5.081381500595472	3.121355429462188	3	1	86.8995633187773	66.33333333333333	81.81818181818181	57.0	83.61581920903954	88.96797153024912	80.19323671497584	83.41232227488152	ENSMUSG00000037035.5	ENSMUST00000038765.5	Inhbb	-43203	ENSMUSG00000004451.8	ENSMUST00000142945.1	Ralb	11880	30_downstream	ENSMUSG00000004451.8	ENSMUST00000004565.8	Ralb	0.000000	0.531375	0.066756
chr1	120159651	120160400	*	0.007857039913602369	0.13846802010459014	-4.093062427623961	2.9470796350341124	6	2	88.8135593220339	87.33333333333333	84.72049689440993	56.833333333333336	87.74509803921569	89.37823834196891	84.7457627118644	84.6938775510204	ENSMUSG00000026388.9	ENSMUST00000153037.1	3110009E18Rik	-8980	ENSMUSG00000026388.9	ENSMUST00000128578.1	3110009E18Rik	81	01_promoter	ENSMUSG00000026388.9	ENSMUST00000128578.1	3110009E18Rik	0.000000	0.611482	0.000000
chr1	120160301	120161050	*	3.882959103955175e-4	0.02113040515336	-7.083484738372093	3.205376374997961	6	0	82.51953125	70.41666666666667	75.43604651162791	43.25	80.73654390934844	83.4575260804769	75.2840909090909	75.5952380952381	ENSMUSG00000026388.9	ENSMUST00000128578.1	3110009E18Rik	0	ENSMUSG00000026388.9	ENSMUST00000128578.1	3110009E18Rik	0	01_promoter	ENSMUSG00000026388.9	ENSMUST00000128578.1	3110009E18Rik	0.000000	0.315087	0.000000
chr1	120322801	120323550	*	0.010764942542847926	0.16455759787190735	9.53091684434968	2.6616274017029435	3	1	77.61194029850746	26.0	87.14285714285714	30.5	79.50819672131148	74.68354430379746	91.07142857142857	82.65306122448979	ENSMUSG00000026389.10	ENSMUST00000112643.1	Steap3	-50096	ENSMUSG00000036907.8	ENSMUST00000037286.8	C1ql2	17033	50_intergenic	ENSMUSG00000036907.8	ENSMUST00000037286.8	C1ql2	0.000000	0.082777	0.000000
chr1	120385201	120385950	*	0.015233379545248678	0.19908110253019853	8.860441065488999	8.574560433818716	3	2	72.18045112781955	32.0	81.04089219330855	36.333333333333336	67.85714285714286	76.98412698412699	81.87919463087249	80.0	ENSMUSG00000036907.8	ENSMUST00000037286.8	C1ql2	-44619	ENSMUSG00000026390.1	ENSMUST00000027639.1	Marco	119135	50_intergenic	ENSMUSG00000036907.8	ENSMUST00000037286.8	C1ql2	0.000000	0.000000	0.000000
chr1	120601651	120602400	*	0.034255792451601125	0.29190169543582445	-0.825518893617231	2.1572469453846748	23	13	4.482311539173921	5.260869565217392	3.6567926455566906	3.891304347826087	4.704752760441671	4.342581423401689	3.6815068493150687	3.634232121922626	ENSMUSG00000026390.1	ENSMUST00000027639.1	Marco	-96567	ENSMUSG00000058665.7	ENSMUST00000079721.7	En1	19	01_promoter	ENSMUSG00000058665.7	ENSMUST00000079721.7	En1	0.000000	0.132176	0.069426
chr1	120963701	120964450	*	0.0014407550475633748	0.050949598095553696	7.766913059550756	7.287790664240232	8	5	35.23693803159174	18.125	43.003851091142494	20.9375	31.743119266055047	42.0863309352518	48.54881266490765	37.75	ENSMUSG00000058665.7	ENSMUST00000079721.7	En1	-361283	ENSMUSG00000097881.1	ENSMUST00000181433.1	B230209K01Rik	122956	50_intergenic	ENSMUSG00000097881.1	ENSMUST00000181433.1	B230209K01Rik	0.000000	0.078772	0.000000
chr1	121178201	121178950	*	0.025412533123486684	0.25503577664942234	1.6299118306230973	2.4968683507123672	7	3	3.7373198077949814	5.0	5.367231638418079	5.428571428571429	4.129793510324483	3.514644351464435	5.867014341590613	4.776579352850539	ENSMUSG00000097881.1	ENSMUST00000181183.1	B230209K01Rik	-90674	ENSMUSG00000003721.8	ENSMUST00000159528.1	Insig2	128369	50_intergenic	ENSMUSG00000097881.1	ENSMUST00000181183.1	B230209K01Rik	0.000000	0.106809	0.000000
chr1	121226951	121227700	*	0.0044983893561929885	0.10195083352090185	-11.354723707664881	12.926916766713235	4	2	69.39393939393939	28.625	58.03921568627451	18.5	65.28497409326425	75.18248175182482	49.044585987261144	72.44897959183673	ENSMUSG00000097881.1	ENSMUST00000181183.1	B230209K01Rik	-139424	ENSMUSG00000003721.8	ENSMUST00000159528.1	Insig2	79619	50_intergenic	ENSMUSG00000003721.8	ENSMUST00000159528.1	Insig2	0.000000	0.000000	0.000000
chr1	121416101	121416850	*	0.03314980363978818	0.2875823127533457	-5.429279011148102	12.56023870721791	6	4	63.18407960199005	42.333333333333336	57.75480059084195	32.583333333333336	62.45954692556634	63.63636363636363	52.484472049689444	62.53521126760563	ENSMUSG00000003721.8	ENSMUST00000071064.6	Insig2	-83512	ENSMUSG00000026339.12	ENSMUST00000036025.9	Ccdc93	14200	50_intergenic	ENSMUSG00000026339.12	ENSMUST00000036025.9	Ccdc93	0.000000	0.000000	0.000000
chr1	126492601	126493350	*	0.0035950134325462143	0.08986129443596	-1.8486896149667433	1.8286328132039087	7	4	4.451864218141346	5.714285714285714	2.6031746031746033	2.9285714285714284	3.2203389830508473	5.0538525269262635	2.380952380952381	2.8314028314028312	ENSMUSG00000049690.9	ENSMUST00000162877.1	Nckap5	0	ENSMUSG00000049690.9	ENSMUST00000162877.1	Nckap5	0	01_promoter	ENSMUSG00000049690.9	ENSMUST00000162877.1	Nckap5	0.324433	0.109479	0.000000
chr1	126997001	126997750	*	0.0108360157964452	0.16523152279767117	-2.628198544462468	1.1074512985315548	5	2	94.66158245948522	99.3	92.03338391502277	121.3	94.72477064220183	94.61663947797716	92.26100151745068	91.80576631259484	ENSMUSG00000049690.9	ENSMUST00000162646.1	Nckap5	-166202	ENSMUSG00000036155.7	ENSMUST00000038361.4	Mgat5	207237	50_intergenic	ENSMUSG00000049690.9	ENSMUST00000162646.1	Nckap5	0.000000	0.614152	0.000000
chr1	127355801	127356550	*	3.652123896036434e-4	0.020325022390389476	17.4406819304036	9.548351621312849	3	1	55.23012552301255	22.0	72.67080745341615	19.5	50.0	64.36781609195403	86.84210526315789	60.0	ENSMUSG00000093146.2	ENSMUST00000175405.2	Gm23370	-23988	ENSMUSG00000065687.1	ENSMUST00000083753.1	Gm23734	18582	15_intron	ENSMUSG00000036155.7	ENSMUST00000038361.4	Mgat5	0.000000	0.910547	0.000000
chr1	127396751	127397500	*	0.0017907527561810703	0.0583687842558082	6.174012034477149	10.759590480601874	6	3	25.174825174825173	21.0	31.348837209302324	28.083333333333332	26.585365853658537	24.19627749576988	29.37062937062937	33.59840954274354	ENSMUSG00000065687.1	ENSMUST00000083753.1	Gm23734	-21620	ENSMUSG00000026347.7	ENSMUST00000160111.1	Tmem163	102845	15_intron	ENSMUSG00000036155.7	ENSMUST00000038361.4	Mgat5	0.000000	0.248331	0.000000
chr1	127397401	127398150	*	6.468496524888971e-5	0.005829740718509548	6.935475837815829	6.057819114521929	9	5	25.32027128862095	18.666666666666668	32.25574712643678	24.944444444444443	25.084745762711865	25.508819538670284	31.12033195020747	33.482810164424514	ENSMUSG00000065687.1	ENSMUST00000083753.1	Gm23734	-22270	ENSMUSG00000026347.7	ENSMUST00000160111.1	Tmem163	102195	05_CDS	ENSMUSG00000036155.7	ENSMUST00000038361.4	Mgat5	0.000000	0.121495	0.000000
chr1	127675601	127676350	*	0.027877226953175318	0.2662204556928598	8.858950806286991	1.8846389401406076	3	2	60.507246376811594	27.833333333333332	69.36619718309859	32.833333333333336	58.0	63.492063492063494	71.91780821917808	66.66666666666667	ENSMUSG00000026347.7	ENSMUST00000162406.1	Tmem163	-138171	ENSMUSG00000026347.7	ENSMUST00000027585.7	Tmem163	1747	15_intron	ENSMUSG00000026347.7	ENSMUST00000027585.7	Tmem163	0.000000	0.000000	0.000000
chr1	127676251	127677000	*	0.019271069596861666	0.22284721380739306	5.354355789138393	6.696196185531972	12	6	40.57971014492754	16.333333333333332	45.934065934065934	17.416666666666668	39.81818181818182	41.58653846153846	44.419134396355354	47.346072186836516	ENSMUSG00000026347.7	ENSMUST00000162406.1	Tmem163	-138821	ENSMUSG00000026347.7	ENSMUST00000027585.7	Tmem163	1097	15_intron	ENSMUSG00000026347.7	ENSMUST00000027585.7	Tmem163	0.000000	0.000000	0.000000
chr1	127808201	127808950	*	0.01391893891993944	0.18944943719831595	7.036642359152234	11.002007578765818	4	1	64.45182724252491	48.5	71.48846960167715	42.625	59.09090909090909	67.53926701570681	72.32142857142857	70.75098814229248	ENSMUSG00000026349.8	ENSMUST00000153359.1	Ccnt2	-11630	ENSMUSG00000051590.2	ENSMUST00000061512.2	Map3k19	31341	25_TES	ENSMUSG00000026349.8	ENSMUST00000027587.8	Ccnt2	0.000000	0.323097	0.000000
chr1	127854351	127855100	*	0.01638334826342303	0.20631840407980612	-4.876935234889713	5.538834001959008	6	2	84.90813648293964	53.916666666666664	80.03120124804992	42.75	85.79545454545455	84.14634146341463	79.0633608815427	81.29496402877697	ENSMUSG00000051590.2	ENSMUST00000061512.2	Map3k19	-14061	ENSMUSG00000036104.5	ENSMUST00000037649.5	Rab3gap1	13674	50_intergenic	ENSMUSG00000036104.5	ENSMUST00000037649.5	Rab3gap1	0.000000	0.000000	0.000000
chr1	128094201	128094950	*	0.03393734752392538	0.29071556761064893	4.3034957627118615	1.5233069445049565	3	2	94.91525423728814	18.666666666666668	99.21875	21.166666666666668	93.44262295081967	96.49122807017544	100.0	98.7012987012987	ENSMUSG00000058603.9	ENSMUST00000121497.1	Rpl28-ps1	-55632	ENSMUSG00000036086.10	ENSMUST00000112538.1	Zranb3	7463	15_intron	ENSMUSG00000036086.10	ENSMUST00000086614.5	Zranb3	0.000000	0.352470	0.000000
chr1	128102651	128103400	*	0.021482483986893973	0.23528315639112152	-0.3838771593090211	0.3342979037459046	8	4	0.3838771593090211	0.25	0.0	0.0	0.0	0.6722689075630253	0.0	0.0	ENSMUSG00000036086.10	ENSMUST00000097597.2	Zranb3	0	ENSMUSG00000036086.10	ENSMUST00000097597.2	Zranb3	0	01_promoter	ENSMUSG00000036086.10	ENSMUST00000112538.1	Zranb3	0.161549	0.000000	0.000000
chr1	129272651	129273400	*	0.004270061411575488	0.0990110548273794	1.593692931272549	1.639505225362513	5	3	0.6993006993006993	0.7	2.2929936305732483	1.8	0.6042296072507553	0.746268656716418	1.9337016574585635	2.600472813238771	ENSMUSG00000042581.8	ENSMUST00000148051.1	Thsd7b	0	ENSMUSG00000042581.8	ENSMUST00000148051.1	Thsd7b	0	01_promoter	ENSMUSG00000042581.8	ENSMUST00000148051.1	Thsd7b	0.000000	0.042724	0.000000
chr1	129942801	129943550	*	0.040210810189503066	0.31279272167166955	-5.953281993985049	6.401334519056067	3	2	72.87784679089027	58.666666666666664	66.92456479690522	57.666666666666664	72.84482758620689	72.90836653386454	64.01384083044982	70.6140350877193	ENSMUSG00000042581.8	ENSMUST00000151700.1	Thsd7b	-27262	ENSMUSG00000042581.8	ENSMUST00000140834.1	Thsd7b	220282	15_intron	ENSMUSG00000042581.8	ENSMUST00000073527.6	Thsd7b	0.000000	0.488652	0.000000
chr1	130854101	130854850	*	0.016162182958289775	0.2047849363306301	-3.6310590800731846	2.9058886425229185	6	2	89.71596474045054	76.33333333333333	86.08490566037736	60.833333333333336	91.39784946236558	88.75192604006163	85.89108910891089	86.26126126126127	ENSMUSG00000026417.7	ENSMUST00000137782.1	Pigr	-25091	ENSMUSG00000042474.5	ENSMUST00000038829.5	Faim3	10820	30_downstream	ENSMUSG00000026417.7	ENSMUST00000137782.1	Pigr	0.000000	0.910547	0.000000
chr1	131002951	131003700	*	0.01312989621843425	0.1832992271792854	-6.88905003625816	7.275383732117144	5	2	57.142857142857146	40.4	50.253807106598984	29.7	59.75975975975976	54.81283422459893	52.525252525252526	47.95918367346939	ENSMUSG00000016524.6	ENSMUST00000112465.1	Il19	-62878	ENSMUSG00000016529.5	ENSMUST00000016673.5	Il10	16146	50_intergenic	ENSMUSG00000016529.5	ENSMUST00000016673.5	Il10	0.000000	0.000000	0.000000
chr1	131046501	131047250	*	0.03942334571906405	0.3102907309247549	-4.672240717247478	4.526898025168653	6	3	87.74617067833698	33.416666666666664	83.07392996108949	35.583333333333336	89.1156462585034	85.2760736196319	81.6793893129771	84.52380952380952	ENSMUSG00000016529.5	ENSMUST00000016673.5	Il10	-26656	ENSMUSG00000088705.1	ENSMUST00000158080.1	Gm25549	26502	30_downstream	ENSMUSG00000016528.4	ENSMUST00000016672.4	Mapkapk2	0.000000	0.241656	0.000000
chr1	131132301	131133050	*	0.001425070135493568	0.0506016988031189	-5.758110792319582	2.388722797243323	3	1	96.19289340101523	63.166666666666664	90.43478260869566	52.0	93.38842975206612	97.43589743589743	89.20454545454545	91.71597633136095	ENSMUSG00000089256.1	ENSMUST00000158631.1	Gm25717	-29556	ENSMUSG00000016526.7	ENSMUST00000016670.7	Dyrk3	5185	15_intron	ENSMUSG00000016526.7	ENSMUST00000016670.7	Dyrk3	0.000000	0.025367	0.000000
chr1	131178451	131179200	*	0.011271399670173848	0.1690194839166743	8.702435641847972	9.543864552749463	5	2	85.5421686746988	14.2	94.24460431654676	13.1	87.8048780487805	83.33333333333333	95.16129032258064	93.50649350649351	ENSMUSG00000026427.10	ENSMUST00000153651.1	Eif2d	-12072	ENSMUSG00000026430.9	ENSMUST00000068564.8	Rassf5	20936	05_CDS	ENSMUSG00000026430.9	ENSMUST00000068564.8	Rassf5	0.000000	0.000000	0.000000
chr1	131199251	131200000	*	0.01722707743372313	0.21166348258471404	11.021303258145362	6.792442648618413	4	1	20.526315789473685	4.875	31.547619047619047	6.625	13.076923076923077	36.666666666666664	29.885057471264368	33.333333333333336	ENSMUSG00000026427.10	ENSMUST00000153651.1	Eif2d	-32872	ENSMUSG00000026430.9	ENSMUST00000068564.8	Rassf5	136	01_promoter	ENSMUSG00000026430.9	ENSMUST00000068564.8	Rassf5	0.000000	0.000000	0.000000
chr1	131244751	131245500	*	6.429212341018394e-4	0.029696726221472496	0.2972177280263246	1.085046653454114	78	29	0.30305512326971906	0.23717948717948717	0.6002728512960437	0.4230769230769231	0.455531453362256	0.21055402026582445	0.5228758169934641	0.6737588652482269	ENSMUSG00000026430.9	ENSMUST00000027688.8	Rassf5	0	ENSMUSG00000026430.9	ENSMUST00000027688.8	Rassf5	0	01_promoter	ENSMUSG00000026430.9	ENSMUST00000027688.8	Rassf5	1.000000	0.032043	0.000000
chr1	131245401	131246150	*	4.7177403098803695e-4	0.024034431700588353	1.1309817054188591	4.725799526274802	19	5	0.7714169711733658	0.5	1.902398676592225	1.2105263157894737	1.2149532710280373	0.43072505384063176	2.278481012658228	1.5409570154095702	ENSMUSG00000026430.9	ENSMUST00000027688.8	Rassf5	-143	ENSMUSG00000042349.7	ENSMUST00000162437.1	Ikbke	18982	01_promoter	ENSMUSG00000026430.9	ENSMUST00000027688.8	Rassf5	0.205607	0.120160	0.000000
chr1	131268801	131269550	*	0.031112337142315233	0.2798878233599851	-2.35377255925201	4.209959813313884	6	2	96.00456621004567	70.08333333333333	93.65079365079364	59.0	95.42682926829268	96.35036496350365	96.88385269121812	90.81885856079404	ENSMUSG00000042349.7	ENSMUST00000160748.1	Ikbke	-2513	ENSMUSG00000042349.7	ENSMUST00000163029.1	Ikbke	995	15_intron	ENSMUSG00000042349.7	ENSMUST00000062108.3	Ikbke	0.000000	0.000000	0.000000
chr1	131528151	131528900	*	0.03119849320540685	0.2804225661903068	1.2795642242136707	0.7080151814861606	9	7	0.38095238095238093	0.1111111111111111	1.6605166051660516	0.5	0.3424657534246575	0.4291845493562232	0.0	3.7656903765690375	ENSMUSG00000055184.4	ENSMUST00000068613.4	Fam72a	-248	ENSMUSG00000026432.6	ENSMUST00000027690.6	Avpr1b	70340	01_promoter	ENSMUSG00000055184.4	ENSMUST00000068613.4	Fam72a	0.328438	0.000000	0.000000
chr1	131846001	131846750	*	0.03770508007326293	0.30413987991652763	-7.818930041152261	3.254686987625504	3	2	77.77777777777777	39.666666666666664	69.95884773662551	28.333333333333332	75.0	79.38144329896907	64.82758620689656	77.55102040816327	ENSMUSG00000013275.9	ENSMUST00000146360.1	Slc41a1	-3161	ENSMUSG00000026433.7	ENSMUST00000112386.1	Rab7l1	20475	05_CDS	ENSMUSG00000013275.9	ENSMUST00000086559.6	Slc41a1	0.000000	0.008011	0.000000
chr1	132007851	132008600	*	0.021924541816809782	0.23720515589894653	-0.23938824409907067	1.2880192737614653	51	20	0.5477405701481389	0.43137254901960786	0.30835232604906826	0.22549019607843138	0.78031212484994	0.3828972559029994	0.3509719222462203	0.2663115845539281	ENSMUSG00000026436.9	ENSMUST00000027696.3	Elk4	0	ENSMUSG00000026436.9	ENSMUST00000027696.3	Elk4	0	01_promoter	ENSMUSG00000026436.9	ENSMUST00000027696.3	Elk4	0.748999	0.000000	0.000000
chr1	132067651	132068400	*	0.04666156981839267	0.33413259415784524	0.4372975822851547	1.7410503976623304	33	13	0.8021390374331551	0.5909090909090909	1.2394366197183098	0.6666666666666666	1.0718789407313998	0.6715506715506715	1.7260579064587973	0.7411630558722919	ENSMUSG00000059149.11	ENSMUST00000160656.1	Mfsd4	0	ENSMUSG00000059149.11	ENSMUST00000160656.1	Mfsd4	0	01_promoter	ENSMUSG00000059149.11	ENSMUST00000160656.1	Mfsd4	0.797063	0.000000	0.000000
chr1	132116401	132117150	*	0.002648633843896969	0.07480089835268222	-7.41057188425609	4.442862110679768	6	1	86.7965367965368	33.416666666666664	79.3859649122807	30.166666666666668	86.26373626373626	87.14285714285714	80.26905829596413	78.54077253218884	ENSMUSG00000088779.1	ENSMUST00000158154.1	Gm26034	-15762	ENSMUSG00000026437.5	ENSMUST00000112362.2	Cdk18	22456	05_CDS	ENSMUSG00000026437.5	ENSMUST00000027697.5	Cdk18	0.000000	0.000000	0.000000
chr1	132141751	132142500	*	0.003870237526271938	0.09397561366130222	4.6214075567528035	8.027528894723957	5	3	5.360443622920518	2.9	9.98185117967332	5.5	4.8034934497816595	5.769230769230769	10.0	9.970674486803519	ENSMUSG00000026437.5	ENSMUST00000027697.5	Cdk18	-2066	ENSMUSG00000079330.2	ENSMUST00000112357.2	Lemd1	48937	20_upstream	ENSMUSG00000026437.5	ENSMUST00000112362.2	Cdk18	0.000000	0.395194	0.000000
chr1	132198301	132199050	*	0.029330896613924223	0.27246260612462725	-2.5210898470650167	3.918551299214514	7	3	93.15188762071993	75.78571428571429	90.63079777365492	69.78571428571429	94.78957915831663	91.875	89.68253968253968	91.46341463414635	ENSMUSG00000065435.1	ENSMUST00000083501.1	Mir135b	-213	ENSMUSG00000097540.1	ENSMUST00000181254.1	1700037F24Rik	4754	01_promoter	ENSMUSG00000065435.1	ENSMUST00000083501.1	Mir135b	0.000000	0.062750	0.000000
chr1	132330901	132331650	*	0.031102387121036273	0.2798551474927855	-1.902239491546398	3.003698358284956	12	6	92.49304911955514	83.16666666666667	90.59080962800876	69.0	91.86351706036746	92.83667621776505	90.32597266035752	90.87799315849487	ENSMUSG00000009772.9	ENSMUST00000133246.1	Nuak2	-3305	ENSMUSG00000042066.9	ENSMUST00000125439.1	Tmcc2	33299	05_CDS	ENSMUSG00000009772.9	ENSMUST00000082125.5	Nuak2	0.000000	0.000000	0.000000
chr1	132335451	132336200	*	0.0020311786898487127	0.06331745730815165	-9.733571530971208	9.468787205587532	4	1	74.6506986027944	46.75	64.9171270718232	29.375	75.43859649122807	74.24242424242425	62.17616580310881	68.04733727810651	ENSMUSG00000009772.9	ENSMUST00000133246.1	Nuak2	-7855	ENSMUSG00000042066.9	ENSMUST00000125439.1	Tmcc2	28749	30_downstream	ENSMUSG00000009772.9	ENSMUST00000133246.1	Nuak2	0.000000	0.004005	0.000000
chr1	132391351	132392100	*	4.873895391707689e-5	0.0047036276082522786	-1.5419355458392543	2.4284560279454066	49	16	6.108985354268373	4.724489795918367	4.567049808429119	3.0408163265306123	5.962780098746677	6.186817630408411	4.596996628869139	4.5370938074800735	ENSMUSG00000042066.9	ENSMUST00000045473.9	Tmcc2	-70	ENSMUSG00000042046.9	ENSMUST00000045110.7	Dstyk	25354	01_promoter	ENSMUSG00000042066.9	ENSMUST00000045473.9	Tmcc2	0.656876	0.101469	0.000000
chr1	132416701	132417450	*	0.026544951641412948	0.2599421798129432	3.747406712706397	1.1559124601643604	12	0	14.09043112513144	5.583333333333333	17.83783783783784	6.875	17.183770883054894	11.654135338345865	19.38534278959811	16.53386454183267	ENSMUSG00000042066.9	ENSMUST00000045473.9	Tmcc2	-25420	ENSMUSG00000042046.9	ENSMUST00000045110.7	Dstyk	4	01_promoter	ENSMUSG00000042046.9	ENSMUST00000045110.7	Dstyk	0.108144	0.069426	0.000000
chr1	132542151	132542900	*	0.040165405761904825	0.31264131355794766	2.18690270182272	3.410756124863098	13	6	5.980066445182724	2.769230769230769	8.166969147005444	3.4615384615384617	5.811965811965812	6.138933764135703	8.785046728971963	7.583774250440917	ENSMUSG00000048174.1	ENSMUST00000058167.1	Tmem81	-35921	ENSMUSG00000053024.8	ENSMUST00000086521.4	Cntn2	41	01_promoter	ENSMUSG00000053024.8	ENSMUST00000086521.4	Cntn2	0.154873	0.000000	0.000000
chr1	132660451	132661200	*	0.03907150037616623	0.30900382394589454	-5.189437428243404	3.81874222740642	3	1	81.34328358208955	72.66666666666667	76.15384615384616	66.0	82.67326732673267	80.53892215568862	77.3851590106007	74.68354430379746	ENSMUSG00000053024.8	ENSMUST00000086521.4	Cntn2	-117511	ENSMUSG00000026442.8	ENSMUST00000043189.7	Nfasc	46127	15_intron	ENSMUSG00000026442.8	ENSMUST00000043189.7	Nfasc	0.000000	0.084112	0.000000
chr1	132722851	132723600	*	0.0443475558380048	0.3264167066453176	-5.846774193548388	7.456033006603488	3	2	87.09677419354838	49.5	81.25	39.0	83.82352941176471	91.970802919708035	79.35483870967742	83.45864661654136	ENSMUSG00000026442.8	ENSMUST00000043189.7	Nfasc	-15525	ENSMUSG00000026442.8	ENSMUST00000094569.4	Nfasc	18198	15_intron	ENSMUSG00000026442.8	ENSMUST00000094569.4	Nfasc	0.000000	0.654206	0.000000
chr1	132723501	132724250	*	0.0443475558380048	0.3264167066453176	-5.846774193548388	7.456033006603488	3	2	87.09677419354838	49.5	81.25	39.0	83.82352941176471	91.970802919708035	79.35483870967742	83.45864661654136	ENSMUSG00000026442.8	ENSMUST00000043189.7	Nfasc	-16175	ENSMUSG00000026442.8	ENSMUST00000094569.4	Nfasc	17548	15_intron	ENSMUSG00000026442.8	ENSMUST00000094569.4	Nfasc	0.000000	0.288385	0.000000
chr1	132750151	132750900	*	0.018332682200863478	0.2175993699240345	-5.529007941849507	4.7559791775855	5	2	86.76470588235294	47.2	81.23569794050343	35.5	84.42028985507247	89.17910447761194	84.13461538461539	78.60262008733625	ENSMUSG00000026442.8	ENSMUST00000094569.4	Nfasc	-8354	ENSMUSG00000088911.1	ENSMUST00000158286.1	Gm22609	63449	20_upstream	ENSMUSG00000026442.8	ENSMUST00000094569.4	Nfasc	0.000000	0.054740	0.000000
chr1	132928251	132929000	*	0.0484024255009445	0.33938394003998223	-4.72097375779642	5.525827042204057	6	1	76.71410090556274	49.416666666666664	71.99312714776632	34.916666666666664	69.8051948051948	81.29032258064517	72.8125	70.99236641221374	ENSMUSG00000026443.3	ENSMUST00000159088.1	Lrrn2	-47896	ENSMUSG00000054387.7	ENSMUST00000067429.3	Mdm4	96349	15_intron	ENSMUSG00000026443.3	ENSMUST00000027706.3	Lrrn2	0.000000	0.093458	0.093458
chr1	133066701	133067450	*	0.002871643475612153	0.07842401678018109	-2.7338304531944524	2.0027575175144885	6	2	95.25862068965517	110.5	92.52479023646072	101.08333333333333	94.68864468864469	95.62647754137116	90.26275115919628	94.7289156626506	ENSMUSG00000026447.10	ENSMUST00000077730.5	Pik3c2b	-20689	ENSMUSG00000046062.5	ENSMUST00000052529.3	Ppp1r15b	63694	05_CDS	ENSMUSG00000026447.10	ENSMUST00000153707.1	Pik3c2b	0.000000	0.000000	0.000000
chr1	133159001	133159750	*	0.009792765543936752	0.15631900501513307	-5.993694362017809	5.456646760534707	5	3	75.875	60.7	69.8813056379822	47.1	72.10031347962382	78.37837837837837	65.06410256410257	74.03314917127072	ENSMUSG00000097341.1	ENSMUST00000180528.1	Gm26616	-27219	ENSMUSG00000041757.9	ENSMUST00000038295.8	Plekha6	86348	50_intergenic	ENSMUSG00000097341.1	ENSMUST00000180528.1	Gm26616	0.000000	0.038718	0.000000
chr1	133162251	133163000	*	0.046320487394126975	0.3330631393318635	4.272784019975029	6.426591334324707	9	3	77.9494382022472	30.833333333333332	82.22222222222223	30.833333333333332	85.16483516483517	70.40229885057471	81.15942028985508	83.33333333333333	ENSMUSG00000097341.1	ENSMUST00000180528.1	Gm26616	-30469	ENSMUSG00000041757.9	ENSMUST00000038295.8	Plekha6	83098	50_intergenic	ENSMUSG00000097341.1	ENSMUST00000180528.1	Gm26616	0.000000	0.220294	0.000000
chr1	133162901	133163650	*	0.01612968973921918	0.2047011218002409	6.4845485898117445	4.103417997654788	5	0	70.03367003367003	41.6	76.51821862348179	37.8	82.73381294964028	58.860759493670884	75.59055118110236	77.5	ENSMUSG00000097341.1	ENSMUST00000180528.1	Gm26616	-31119	ENSMUSG00000041757.9	ENSMUST00000038295.8	Plekha6	82448	50_intergenic	ENSMUSG00000097341.1	ENSMUST00000180528.1	Gm26616	0.000000	0.337784	0.000000
chr1	133412501	133413250	*	0.0028926335162778104	0.07870610599127764	-9.740877842411422	2.6597500275132844	3	1	83.93442622950819	42.666666666666664	74.19354838709677	38.333333333333336	85.63218390804597	81.6793893129771	72.8395061728395	75.67567567567568	ENSMUSG00000070643.5	ENSMUST00000094551.4	Sox13	-19231	ENSMUSG00000070643.5	ENSMUST00000153799.1	Sox13	11128	15_intron	ENSMUSG00000070643.5	ENSMUST00000153799.1	Sox13	0.000000	0.000000	0.000000
chr1	133417701	133418450	*	5.599199570992832e-6	9.135357045911011e-4	-3.181460538549783	2.9065391409352337	15	5	6.9156991418475515	4.566666666666666	3.734238603297769	2.566666666666667	6.967213114754099	6.88550840672538	4.397905759162303	3.1616982836495033	ENSMUSG00000070643.5	ENSMUST00000094551.4	Sox13	-24431	ENSMUSG00000070643.5	ENSMUST00000153799.1	Sox13	5928	15_intron	ENSMUSG00000070643.5	ENSMUST00000153799.1	Sox13	0.000000	0.090788	0.000000
chr1	133889601	133890350	*	3.607998341640935e-4	0.020116009885525192	-6.231019509831304	1.6088786062042586	5	2	70.2250803858521	109.2	63.99406087602079	86.2	74.66442953020135	67.46611053180396	62.186115214180205	65.82089552238806	ENSMUSG00000026463.11	ENSMUST00000143567.1	Atp2b4	-88560	ENSMUSG00000010311.9	ENSMUST00000124245.2	Optc	10978	30_downstream	ENSMUSG00000010311.9	ENSMUST00000124051.2	Optc	0.000000	0.000000	0.000000
chr1	133917551	133918300	*	0.006065105659000459	0.12039567682003754	-16.66850950906678	12.361265748874501	3	1	55.6390977443609	12.333333333333334	38.970588235294116	8.833333333333334	56.71641791044776	54.54545454545455	34.78260869565217	43.28358208955224	ENSMUSG00000010311.9	ENSMUST00000153617.2	Optc	-9552	ENSMUSG00000041577.5	ENSMUST00000127583.1	Prelp	3112	15_intron	ENSMUSG00000041577.5	ENSMUST00000048432.5	Prelp	0.000000	0.000000	0.000000
chr1	133933801	133934550	*	0.009959923397185554	0.15778097060538737	5.419489317352787	1.7919071813034257	3	1	2.4752475247524752	0.8333333333333334	7.894736842105263	3.0	2.272727272727273	2.857142857142857	14.0	3.125	ENSMUSG00000041577.5	ENSMUST00000048432.5	Prelp	-12387	ENSMUSG00000041559.7	ENSMUST00000048183.7	Fmod	102705	50_intergenic	ENSMUSG00000041577.5	ENSMUST00000048432.5	Prelp	0.000000	0.106809	0.000000
chr1	134046251	134047000	*	5.642864247877916e-7	1.4202223645234322e-4	8.941001246238486	4.127269135063497	5	2	18.104906937394247	21.4	27.045908183632733	27.1	20.50632911392405	16.89961880559085	27.413127413127413	26.65289256198347	ENSMUSG00000041559.7	ENSMUST00000162779.1	Fmod	-8755	ENSMUSG00000020423.6	ENSMUST00000020692.6	Btg2	32121	05_CDS	ENSMUSG00000041559.7	ENSMUST00000048183.7	Fmod	0.000000	0.000000	0.000000
chr1	134152851	134153600	*	0.0015668492694062548	0.053719766766450586	-3.8023089731145876	3.395143222640886	10	4	88.58218318695107	70.6	84.77987421383648	67.4	89.97134670487107	87.5	83.44113842173351	86.04651162790698	ENSMUSG00000026450.8	ENSMUST00000086475.2	Chit1	-14205	ENSMUSG00000064246.4	ENSMUST00000156873.1	Chi3l1	28577	30_downstream	ENSMUSG00000026450.8	ENSMUST00000086475.2	Chit1	0.000000	0.268358	0.000000
chr1	134176901	134177650	*	0.02140677601048745	0.23504605213965662	-7.225391253473745	1.3269208701386732	3	2	95.59748427672956	25.333333333333332	88.37209302325581	19.0	94.84536082474227	96.7741935483871	84.84848484848484	92.06349206349206	ENSMUSG00000026450.8	ENSMUST00000086475.2	Chit1	-38255	ENSMUSG00000064246.4	ENSMUST00000156873.1	Chi3l1	4527	20_upstream	ENSMUSG00000064246.4	ENSMUST00000156873.1	Chi3l1	0.000000	0.000000	0.000000
chr1	134184701	134185450	*	0.0010713703506553141	0.04179592589944253	-8.137442518065752	4.198204117243991	3	1	97.30941704035874	36.166666666666664	89.171974522293	23.333333333333332	97.58064516129032	96.96969696969697	90.21739130434783	87.6923076923077	ENSMUSG00000064246.4	ENSMUST00000144819.1	Chi3l1	-900	ENSMUSG00000064246.4	ENSMUST00000134812.1	Chi3l1	3677	05_CDS	ENSMUSG00000064246.4	ENSMUST00000156873.1	Chi3l1	0.000000	0.000000	0.000000
chr1	134234751	134235500	*	0.046980914736258296	0.3350639545041269	0.41366201454066726	1.790226617571424	25	8	0.42971147943523635	0.28	0.8433734939759037	0.42	0.4752851711026616	0.40797824116047143	1.1137629276054097	0.5677210056772101	ENSMUSG00000042429.7	ENSMUST00000038191.6	Adora1	0	ENSMUSG00000042429.7	ENSMUST00000038191.6	Adora1	0	01_promoter	ENSMUSG00000042429.7	ENSMUST00000169927.1	Adora1	0.615487	0.048064	0.000000
chr1	134290001	134290750	*	9.212304978653282e-4	0.03774957146039917	-5.132885286207256	3.5760209533529155	5	3	95.05962521294718	55.8	89.92673992673993	49.1	94.73684210526316	95.23809523809524	88.05970149253731	91.72661870503597	ENSMUSG00000026459.4	ENSMUST00000027730.4	Myog	0	ENSMUSG00000026459.4	ENSMUST00000027730.4	Myog	0	01_promoter	ENSMUSG00000026459.4	ENSMUST00000027730.4	Myog	0.000000	0.000000	0.000000
chr1	134299101	134299850	*	0.007626239119959093	0.136373585460252	-1.8466083866766292	4.170041142925445	25	12	11.559139784946236	10.32	9.712531398269606	6.96	9.371362048894063	12.9278951201748	6.561218512009373	12.57995735607676	ENSMUSG00000026459.4	ENSMUST00000027730.4	Myog	-9097	ENSMUSG00000026458.7	ENSMUST00000168515.1	Ppfia4	33079	05_CDS	ENSMUSG00000026458.7	ENSMUST00000168515.1	Ppfia4	0.465955	0.032043	0.000000
chr1	134358251	134359000	*	0.014610117031109674	0.19455194621029598	14.884135472370764	12.901360391403163	3	2	41.1764705882353	9.333333333333334	56.06060606060606	12.333333333333334	41.77215189873418	40.35087719298246	54.54545454545455	57.57575757575758	ENSMUSG00000026458.7	ENSMUST00000168515.1	Ppfia4	-25323	ENSMUSG00000042305.6	ENSMUST00000049470.4	Tmem183a	3000	15_intron	ENSMUSG00000042305.6	ENSMUST00000049470.4	Tmem183a	0.000000	0.539386	0.000000
chr1	134492151	134492900	*	0.023761611894062656	0.24696298481120277	-5.548964624676445	5.786910894625079	3	1	92.4342105263158	46.833333333333336	86.88524590163935	44.166666666666664	93.33333333333333	91.12903225806451	91.875	81.37931034482759	ENSMUSG00000026455.8	ENSMUST00000141458.1	Klhl12	-16871	ENSMUSG00000042229.8	ENSMUST00000047978.7	Rabif	1761	20_upstream	ENSMUSG00000042229.8	ENSMUST00000047978.7	Rabif	0.000000	0.706275	0.000000
chr1	134555851	134556600	*	0.01644897676588581	0.2066748260700782	-0.28690335488335716	0.6584714654337509	23	11	0.5045785834423472	0.5869565217391305	0.21767522855899	0.21739130434782608	0.4329004329004329	0.5423922352269483	0.32095369096744614	0.12432656444260257	ENSMUSG00000046367.9	ENSMUST00000172898.1	4931440L10Rik	-6169	ENSMUSG00000042207.11	ENSMUST00000047714.7	Kdm5b	3572	20_upstream	ENSMUSG00000046367.9	ENSMUST00000052911.7	4931440L10Rik	0.455274	0.057410	0.000000
chr1	134646851	134647600	*	0.004937870641281248	0.1078818184273809	-2.425039561026737	2.1333251194269764	5	2	3.7786774628879893	2.8	1.353637901861252	0.8	3.7656903765690375	3.7848605577689245	0.9836065573770492	1.7482517482517483	ENSMUSG00000097435.1	ENSMUST00000181197.1	Gm26783	-331	ENSMUSG00000026452.9	ENSMUST00000121990.1	Syt2	61701	01_promoter	ENSMUSG00000097435.1	ENSMUST00000181197.1	Gm26783	0.536716	0.000000	0.000000
chr1	134986801	134987550	*	6.261474554554783e-5	0.005707024847856706	5.999688819363847	4.1550522603474676	7	2	84.49248120300751	64.21428571428571	90.49217002237137	57.785714285714285	84.40366972477064	84.53188602442334	89.65517241379311	91.18852459016394	ENSMUSG00000026429.7	ENSMUST00000139617.1	Ube2t	-14845	ENSMUSG00000042793.7	ENSMUST00000137968.1	Lgr6	30230	05_CDS	ENSMUSG00000042793.7	ENSMUST00000044828.7	Lgr6	0.045394	0.000000	0.000000
chr1	135103801	135104550	*	0.0012863082148605544	0.047207085202626786	12.930025090604962	1.8197120396300717	3	2	18.823529411764707	8.0	31.753554502369667	11.166666666666666	20.967741935483872	16.793893129770993	25.225225225225227	39.0	ENSMUSG00000042793.7	ENSMUST00000139369.1	Lgr6	-81710	ENSMUSG00000042793.7	ENSMUST00000044828.7	Lgr6	727	15_intron	ENSMUSG00000042793.7	ENSMUST00000044828.7	Lgr6	0.000000	0.000000	0.000000
chr1	135104451	135105200	*	0.03810644598589685	0.3054065830675375	-1.5804839876452674	2.965302081739769	19	8	4.869442484121383	1.8157894736842106	3.288958496476116	1.105263157894737	5.555555555555555	4.26098535286285	2.808988764044944	3.893805309734513	ENSMUSG00000042793.7	ENSMUST00000139369.1	Lgr6	-82360	ENSMUSG00000042793.7	ENSMUST00000044828.7	Lgr6	77	01_promoter	ENSMUSG00000042793.7	ENSMUST00000044828.7	Lgr6	0.443258	0.060080	0.060080
chr1	135183751	135184500	*	0.009621330983999178	0.15480976677541575	-3.65749831621085	4.560515029964824	7	3	91.55982905982906	61.214285714285715	87.90233074361821	56.57142857142857	94.52054794520548	88.95582329317268	82.0627802690583	93.62637362637362	ENSMUSG00000026424.8	ENSMUST00000027682.8	Gpr37l1	-16070	ENSMUSG00000079139.3	ENSMUST00000110798.3	Gm4204	47546	50_intergenic	ENSMUSG00000026424.8	ENSMUST00000027682.8	Gpr37l1	0.000000	0.249666	0.050734
chr1	135443101	135443850	*	0.004322281855936069	0.09964192465858551	3.809834355028041	2.082855028946303	4	2	93.52941176470588	59.625	97.33924611973393	54.875	94.40993788819875	93.12320916905445	97.95081967213115	96.61835748792271	ENSMUSG00000041879.7	ENSMUST00000041023.7	Ipo9	-12602	ENSMUSG00000093515.1	ENSMUST00000175639.1	Gm23720	10834	05_CDS	ENSMUSG00000009418.9	ENSMUST00000040599.8	Nav1	0.000000	0.246996	0.000000
chr1	135443751	135444500	*	0.0041687004037603516	0.09788435591580724	4.367892976588628	2.140329588971803	3	2	93.47826086956522	57.333333333333336	97.84615384615384	53.0	94.73684210526316	92.91338582677166	98.86363636363636	96.64429530201342	ENSMUSG00000041879.7	ENSMUST00000041023.7	Ipo9	-13252	ENSMUSG00000093515.1	ENSMUST00000175639.1	Gm23720	10184	05_CDS	ENSMUSG00000009418.9	ENSMUST00000040599.8	Nav1	0.000000	0.496662	0.000000
chr1	135453501	135454250	*	0.04934839579526779	0.3421733434081543	-7.546897546897546	2.906890210851508	3	0	67.93650793650794	35.666666666666664	60.38961038961039	31.0	69.86301369863014	66.27218934911242	61.392405063291136	59.333333333333336	ENSMUSG00000041879.7	ENSMUST00000041023.7	Ipo9	-23002	ENSMUSG00000093515.1	ENSMUST00000175639.1	Gm23720	434	01_promoter	ENSMUSG00000093515.1	ENSMUST00000175639.1	Gm23720	0.000000	0.582109	0.000000
chr1	135454151	135454900	*	0.0026713227906648377	0.07513031745821268	-9.245451834178354	7.0062096318723395	6	1	66.38830897703549	26.5	57.142857142857146	24.666666666666668	66.82692307692308	66.05166051660517	56.82656826568266	57.48987854251012	ENSMUSG00000093515.1	ENSMUST00000175639.1	Gm23720	0	ENSMUSG00000093515.1	ENSMUST00000175639.1	Gm23720	0	01_promoter	ENSMUSG00000093515.1	ENSMUST00000175639.1	Gm23720	0.000000	0.000000	0.000000
chr1	135510051	135510800	*	0.02156389931375644	0.2357658314085677	1.4847721765572295	3.780183796536696	29	12	6.207535515750463	3.4655172413793105	7.6923076923076925	3.913793103448276	5.040770941438102	7.040762308099524	9.134948096885813	6.308100929614874	ENSMUSG00000093515.1	ENSMUST00000175639.1	Gm23720	-55368	ENSMUSG00000054412.4	ENSMUST00000067468.4	Gm4793	73974	15_intron	ENSMUSG00000009418.9	ENSMUST00000040599.8	Nav1	0.000000	0.000000	0.000000
chr1	135584151	135584900	*	0.0014562955018199164	0.05123812048956784	5.27591564473317	6.097898686664685	6	3	6.961178045515395	4.333333333333333	12.237093690248566	5.333333333333333	6.0728744939271255	7.4	13.261648745519713	11.065573770491802	ENSMUSG00000054412.4	ENSMUST00000067468.4	Gm4793	0	ENSMUSG00000054412.4	ENSMUST00000067468.4	Gm4793	0	01_promoter	ENSMUSG00000054412.4	ENSMUST00000067468.4	Gm4793	0.257677	0.000000	0.000000
chr1	135584801	135585550	*	0.03420821003536333	0.2917659825946349	1.5444519885603767	5.523030280658359	20	9	4.803921568627451	2.45	6.348373557187828	3.025	4.270462633451957	5.179615705931496	6.3444108761329305	6.352683461117196	ENSMUSG00000009418.9	ENSMUST00000040599.8	Nav1	0	ENSMUSG00000009418.9	ENSMUST00000040599.8	Nav1	0	01_promoter	ENSMUSG00000054412.4	ENSMUST00000067468.4	Gm4793	0.738318	0.255007	0.000000
chr1	135616001	135616750	*	0.0366005646014074	0.30012530726883424	3.5218467498923802	10.692985436909117	5	3	5.445544554455446	3.3	8.967391304347826	3.3	6.334841628959276	4.935064935064935	7.647058823529412	10.1010101010101	ENSMUSG00000009418.9	ENSMUST00000040599.8	Nav1	-30646	ENSMUSG00000090399.1	ENSMUST00000112103.1	Nav1	71356	15_intron	ENSMUSG00000090399.1	ENSMUST00000112103.1	Nav1	0.000000	0.000000	0.000000
chr1	135755101	135755850	*	0.022820577236743668	0.24211013693366906	-7.921146953405023	3.46953539484713	3	1	70.6989247311828	43.833333333333336	62.77777777777778	37.666666666666664	70.86092715231788	70.58823529411765	58.69565217391305	67.04545454545455	ENSMUSG00000026421.8	ENSMUST00000027677.7	Csrp1	-25954	ENSMUSG00000041801.5	ENSMUST00000038945.5	Phlda3	10270	30_downstream	ENSMUSG00000026421.8	ENSMUST00000097561.2	Csrp1	0.000000	0.548732	0.000000
chr1	135766801	135767550	*	0.025224200496852322	0.25431746837574115	-9.270654934152244	9.274600743013043	6	1	54.91525423728814	13.5	45.64459930313589	10.916666666666666	51.36612021857923	60.714285714285715	45.38461538461539	45.859872611464965	ENSMUSG00000041801.5	ENSMUST00000136445.1	Phlda3	0	ENSMUSG00000041801.5	ENSMUST00000136445.1	Phlda3	0	01_promoter	ENSMUSG00000041801.5	ENSMUST00000136445.1	Phlda3	0.000000	0.000000	0.000000
chr1	135770701	135771450	*	0.03477651197034782	0.293450318010485	-7.069124925218895	2.1090466162196218	5	2	63.45679012345679	25.7	56.38766519823788	25.6	65.96858638743456	61.21495327102804	54.054054054054056	58.62068965517241	ENSMUSG00000041801.5	ENSMUST00000136445.1	Phlda3	-3567	ENSMUSG00000026418.10	ENSMUST00000132795.1	Tnni1	11616	30_downstream	ENSMUSG00000041801.5	ENSMUST00000136445.1	Phlda3	0.000000	0.000000	0.000000
chr1	135827251	135828000	*	0.00910063389078317	0.1504243890866728	-7.117139487243163	3.706723114656828	5	2	96.06741573033707	17.1	88.95027624309392	16.1	95.55555555555556	96.5909090909091	86.91588785046729	91.89189189189189	ENSMUSG00000041782.8	ENSMUST00000038760.8	Lad1	-8653	ENSMUSG00000026414.7	ENSMUST00000178204.1	Tnnt2	8387	05_CDS	ENSMUSG00000041782.8	ENSMUST00000038760.8	Lad1	0.000000	0.000000	0.000000
chr1	136017701	136018450	*	0.008605289979496805	0.1453026941949141	1.1337868480725624	2.7029648569174425	7	3	0.0	0.0	1.1337868480725624	0.35714285714285715	0.0	0.0	1.8779342723004695	0.43859649122807015	ENSMUSG00000026411.11	ENSMUST00000063719.8	Tmem9	0	ENSMUSG00000026411.11	ENSMUST00000063719.8	Tmem9	0	01_promoter	ENSMUSG00000026411.11	ENSMUST00000063719.8	Tmem9	0.000000	0.000000	0.000000
chr1	136106101	136106850	*	0.0248022068481558	0.25213935664939624	-5.190972222222223	5.148589036735068	7	3	92.96875	25.5	87.77777777777777	16.928571428571427	90.10416666666667	95.83333333333333	90.83969465648855	84.89208633093526	ENSMUSG00000026407.11	ENSMUST00000161700.1	Cacna1s	-695	ENSMUSG00000026407.11	ENSMUST00000159106.1	Cacna1s	10407	05_CDS	ENSMUSG00000026407.11	ENSMUST00000160641.1	Cacna1s	0.000000	0.082777	0.000000
chr1	136130801	136131550	*	0.01061073342270338	0.16305927252689686	1.4086710060643524	2.1010624029854115	15	7	1.3006885998469777	0.5666666666666667	2.70935960591133	1.1	1.7985611510791366	0.9320905459387483	2.0718232044198897	3.6437246963562755	ENSMUSG00000086264.3	ENSMUST00000146091.3	Gm15850	0	ENSMUSG00000086264.3	ENSMUST00000146091.3	Gm15850	0	01_promoter	ENSMUSG00000086264.3	ENSMUST00000146091.3	Gm15850	0.367156	0.132176	0.000000
chr1	136140551	136141300	*	0.03248188405878953	0.2852282242462425	1.4423076923076923	1.3328834907654243	3	2	0.0	0.0	1.4423076923076923	0.5	0.0	0.0	0.9259259259259259	2.0	ENSMUSG00000041642.12	ENSMUST00000122892.1	Kif21b	-9097	ENSMUSG00000041642.12	ENSMUST00000171381.1	Kif21b	19059	15_intron	ENSMUSG00000041642.12	ENSMUST00000075164.4	Kif21b	0.074766	0.527370	0.000000
chr1	136215301	136216050	*	0.03281273146936637	0.2862318942254801	-1.7230329185628057	2.7519372325931664	12	3	95.00260281103591	76.04166666666667	93.27956989247312	57.833333333333336	95.0	95.00378501135503	93.50473612990528	93.05740987983978	ENSMUSG00000087230.2	ENSMUST00000168561.1	Mroh3	-8204	ENSMUSG00000097315.1	ENSMUST00000180496.1	Gm26568	25	01_promoter	ENSMUSG00000097315.1	ENSMUST00000180496.1	Gm26568	0.312417	0.037383	0.000000
chr1	136364801	136365550	*	0.038489673276967604	0.30681263493129296	12.747524752475247	4.239786122749864	3	2	62.5	13.333333333333334	75.24752475247524	12.666666666666666	54.285714285714285	65.59139784946237	78.84615384615384	71.42857142857143	ENSMUSG00000041570.9	ENSMUST00000048309.6	Camsap2	-18697	ENSMUSG00000026404.6	ENSMUST00000027655.6	Ddx59	49722	50_intergenic	ENSMUSG00000041570.9	ENSMUST00000048309.6	Camsap2	0.000000	0.915888	0.000000
chr1	136571501	136572250	*	0.015646964738862672	0.20166010286733493	-1.4685783944570985	0.7809035077414418	3	1	99.19261822376009	143.33333333333334	97.72403982930298	114.5	99.0506329113924	99.27404718693285	98.42767295597484	97.14285714285714	ENSMUSG00000041498.7	ENSMUST00000047817.6	Kif14	-103543	ENSMUSG00000097229.1	ENSMUST00000180797.1	Gm26598	52401	50_intergenic	ENSMUSG00000097229.1	ENSMUST00000180797.1	Gm26598	0.000000	0.205607	0.000000
chr1	136741151	136741900	*	0.0271348459521781	0.2624980789955573	-3.3240868566710047	5.367154120223993	11	3	90.39106145251397	36.77272727272727	87.06697459584295	34.27272727272727	92.16152019002375	88.81856540084388	86.5296803652968	87.61682242990655	ENSMUSG00000092912.1	ENSMUST00000175171.1	Gm24086	-43777	ENSMUSG00000096432.1	ENSMUST00000175316.2	Gm22132	15710	50_intergenic	ENSMUSG00000096432.1	ENSMUST00000175316.2	Gm22132	0.000000	0.347129	0.000000
chr1	136776251	136777000	*	0.013663082411343942	0.18743472593189744	5.2379327989084175	3.026128724510546	5	2	86.7132867132867	37.2	91.95121951219512	37.7	89.66789667896678	81.64556962025317	89.50276243093923	93.88646288209607	ENSMUSG00000096432.1	ENSMUST00000175316.2	Gm22132	-18642	ENSMUSG00000026398.8	ENSMUST00000168126.1	Nr5a2	176631	50_intergenic	ENSMUSG00000096432.1	ENSMUST00000175316.2	Gm22132	0.000000	0.000000	0.000000
chr1	136826301	136827050	*	0.02118468556379062	0.23381273802826738	-6.344759393539878	8.808532488228744	3	1	97.5609756097561	20.0	91.21621621621621	22.5	98.71794871794872	95.55555555555556	88.70967741935483	93.02325581395348	ENSMUSG00000096432.1	ENSMUST00000175316.2	Gm22132	-68692	ENSMUSG00000026398.8	ENSMUST00000168126.1	Nr5a2	126581	50_intergenic	ENSMUSG00000096432.1	ENSMUST00000175316.2	Gm22132	0.000000	0.584780	0.000000
chr1	136861401	136862150	*	0.03834732986982212	0.3062014416545426	4.85810485810485	4.4361215846305955	6	2	79.79797979797979	32.916666666666664	84.65608465608466	40.0	82.5278810408922	76.54867256637168	80.23255813953489	88.3495145631068	ENSMUSG00000096432.1	ENSMUST00000175316.2	Gm22132	-103792	ENSMUSG00000026398.8	ENSMUST00000168126.1	Nr5a2	91481	15_intron	ENSMUSG00000026398.8	ENSMUST00000168126.1	Nr5a2	0.000000	0.000000	0.000000
chr1	136912101	136912850	*	1.0036046959851314e-7	3.380697750243754e-5	12.93572343683273	2.3283937452701733	3	2	22.208588957055216	30.166666666666668	35.144312393887944	34.5	19.727891156462587	23.608445297504797	41.80602006688963	28.275862068965516	ENSMUSG00000096432.1	ENSMUST00000175316.2	Gm22132	-154492	ENSMUSG00000026398.8	ENSMUST00000168126.1	Nr5a2	40781	15_intron	ENSMUSG00000026398.8	ENSMUST00000168126.1	Nr5a2	0.000000	0.000000	0.000000
chr1	136953051	136953800	*	0.00509887351013915	0.10969877608639793	3.3865689682435445	6.626248285981246	11	4	6.811731315042573	3.272727272727273	10.19830028328612	4.909090909090909	8.803611738148984	5.374592833876221	9.401709401709402	11.181434599156118	ENSMUSG00000026398.8	ENSMUST00000168126.1	Nr5a2	0	ENSMUSG00000026398.8	ENSMUST00000168126.1	Nr5a2	0	01_promoter	ENSMUSG00000026398.8	ENSMUST00000168126.1	Nr5a2	0.110814	0.068091	0.000000
chr1	137898151	137898900	*	1.6642138519331378e-4	0.011527576058194875	-2.029894696411996	1.9433854724595137	7	4	2.4120603015075375	1.7142857142857142	0.3821656050955414	0.21428571428571427	1.9607843137254901	2.9953917050691246	0.26595744680851063	0.4889975550122249	ENSMUSG00000098243.2	ENSMUST00000182127.1	Gm4258	0	ENSMUSG00000098243.2	ENSMUST00000182127.1	Gm4258	0	01_promoter	ENSMUSG00000098243.2	ENSMUST00000182127.1	Gm4258	0.000000	0.000000	0.000000
chr1	137898801	137899550	*	0.0010641488177101886	0.041604649694350716	-2.5412466206826854	1.631486646228159	4	2	2.7944111776447107	1.75	0.25316455696202533	0.125	2.5089605734767026	3.1531531531531534	0.0	0.5208333333333334	ENSMUSG00000098243.2	ENSMUST00000182127.1	Gm4258	-203	ENSMUSG00000098045.1	ENSMUST00000182971.1	Gm26979	21763	01_promoter	ENSMUSG00000098243.2	ENSMUST00000182127.1	Gm4258	0.000000	0.078772	0.000000
chr1	138451951	138452700	*	0.046882564382928524	0.3347140806170349	6.278900905720941	6.338745042786259	3	1	69.63350785340315	44.333333333333336	75.91240875912409	52.0	71.3375796178344	68.44444444444444	81.02564102564102	71.29629629629629	ENSMUSG00000026394.4	ENSMUST00000027643.4	Atp6v1g3	-178213	ENSMUSG00000026393.4	ENSMUST00000027642.2	Nek7	166997	50_intergenic	ENSMUSG00000026393.4	ENSMUST00000027642.2	Nek7	0.000000	0.929239	0.000000
chr1	138618351	138619100	*	0.004995966126168275	0.10850885683148465	3.6621258545043043	3.663538027752335	8	3	8.667883211678832	5.9375	12.330009066183138	8.5	7.863247863247863	9.58904109589041	11.192660550458715	13.440860215053764	ENSMUSG00000026394.4	ENSMUST00000027643.4	Atp6v1g3	-344613	ENSMUSG00000026393.4	ENSMUST00000027642.2	Nek7	597	15_intron	ENSMUSG00000026393.4	ENSMUST00000027642.2	Nek7	0.000000	0.000000	0.000000
chr1	138845851	138846600	*	0.025150954496330404	0.2538387222845445	6.959459459459459	5.45830220133535	4	2	11.96911196911197	3.875	18.928571428571427	6.625	12.650602409638553	10.75268817204301	22.448979591836736	15.037593984962406	ENSMUSG00000019230.8	ENSMUST00000019374.7	Lhx9	-3394	ENSMUSG00000019230.8	ENSMUST00000093486.3	Lhx9	980	15_intron	ENSMUSG00000019230.8	ENSMUST00000093486.3	Lhx9	0.000000	0.000000	0.000000
chr1	142433201	142433950	*	0.002015921053317156	0.06295258860645991	7.2500472500472535	6.252269657617029	3	1	91.35135135135135	28.166666666666668	98.6013986013986	23.5	88.77551020408163	94.25287356321839	97.40259740259741	100.0	ENSMUSG00000089418.2	ENSMUST00000158793.2	Gm22016	-1118846	ENSMUSG00000078284.2	ENSMUST00000105081.2	Cdc73	1172659	50_intergenic	ENSMUSG00000089418.2	ENSMUST00000158793.2	Gm22016	0.000000	0.813084	0.000000
chr1	142502101	142502850	*	0.010464561811329215	0.1619135805787895	4.7911280022429175	5.028852152922792	7	2	85.1063829787234	34.285714285714285	89.89751098096633	43.857142857142854	84.67153284671532	85.51724137931035	89.6755162241888	90.11627906976744	ENSMUSG00000089418.2	ENSMUST00000158793.2	Gm22016	-1187746	ENSMUSG00000078284.2	ENSMUST00000105081.2	Cdc73	1103759	50_intergenic	ENSMUSG00000078284.2	ENSMUST00000105081.2	Cdc73	0.000000	1.000000	0.000000
chr1	143739701	143740450	*	7.61090908578531e-4	0.033343389163201516	-0.580896686159844	0.5113527911358751	15	7	0.6335282651072125	0.43333333333333335	0.05263157894736842	0.03333333333333333	0.6067961165048543	0.6514657980456026	0.0	0.10438413361169102	ENSMUSG00000018196.12	ENSMUST00000129653.1	Glrx2	0	ENSMUSG00000018196.12	ENSMUST00000129653.1	Glrx2	0	01_promoter	ENSMUSG00000018196.12	ENSMUST00000050491.9	Glrx2	0.073431	0.038718	0.000000
chr1	144252551	144253300	*	1.6962041823376076e-5	0.002155980159624615	16.083916083916083	3.9974035063167754	3	1	82.95454545454545	12.166666666666666	99.03846153846153	17.166666666666668	79.54545454545455	86.36363636363636	98.18181818181819	100.0	ENSMUSG00000026358.7	ENSMUST00000172388.1	Rgs1	-3309	ENSMUSG00000098509.1	ENSMUST00000184189.1	Rgs21	292021	20_upstream	ENSMUSG00000026358.7	ENSMUST00000167812.1	Rgs1	0.000000	0.921228	0.000000
chr1	144253201	144253950	*	1.6962041823376076e-5	0.002155980159624615	16.083916083916083	3.9974035063167754	3	1	82.95454545454545	12.166666666666666	99.03846153846153	17.166666666666668	79.54545454545455	86.36363636363636	98.18181818181819	100.0	ENSMUSG00000026358.7	ENSMUST00000172388.1	Rgs1	-3959	ENSMUSG00000098509.1	ENSMUST00000184189.1	Rgs21	291371	20_upstream	ENSMUSG00000026358.7	ENSMUST00000167812.1	Rgs1	0.000000	0.998665	0.000000
chr1	146419651	146420400	*	0.04496598678886857	0.3283336081419461	9.063909774436086	11.734962823084949	3	1	74.43609022556392	16.5	83.5	27.833333333333332	76.92307692307692	70.9090909090909	84.70588235294117	82.6086956521739	ENSMUSG00000088579.1	ENSMUST00000157954.1	Gm25460	-1128171	ENSMUSG00000090323.1	ENSMUST00000163646.1	Gm5263	35	01_promoter	ENSMUSG00000090323.1	ENSMUST00000163646.1	Gm5263	0.000000	0.857143	0.000000
chr1	146420301	146421050	*	0.03588092643575732	0.29748160518739075	8.416770963704623	9.615892730797087	4	1	73.93617021276596	17.375	82.3529411764706	24.5	74.48979591836735	73.33333333333333	86.27450980392157	79.41176470588235	ENSMUSG00000090323.1	ENSMUST00000163646.1	Gm5263	0	ENSMUSG00000090323.1	ENSMUST00000163646.1	Gm5263	0	01_promoter	ENSMUSG00000090323.1	ENSMUST00000163646.1	Gm5263	0.000000	0.097463	0.000000
chr1	146901301	146902050	*	0.008200112118100534	0.1417837258821048	-5.3150032474561595	4.296677464624611	3	2	9.67741935483871	5.5	4.3624161073825505	2.1666666666666665	10.447761194029852	8.571428571428571	6.1946902654867255	3.2432432432432434	ENSMUSG00000085822.1	ENSMUST00000123231.1	Gm15584	-59605	ENSMUSG00000053988.2	ENSMUST00000066758.2	Gm9931	379893	05_CDS	ENSMUSG00000035131.8	ENSMUST00000074622.4	Brinp3	0.000000	0.000000	0.000000
chr1	150220201	150220950	*	0.03234485728697169	0.2847211068148056	-3.5051532574752353	2.6351274872372685	5	2	88.34224598930481	82.6	84.83709273182957	67.7	87.19346049046321	89.08450704225352	86.09756097560975	83.50515463917526	ENSMUSG00000097754.1	ENSMUST00000181308.1	Gm26687	-55253	ENSMUSG00000081535.2	ENSMUST00000121422.1	Gm15453	45050	50_intergenic	ENSMUSG00000081535.2	ENSMUST00000121422.1	Gm15453	0.000000	0.712951	0.000000
chr1	151078851	151079600	*	0.04193362597488581	0.3181479895240544	-3.3131525933492223	6.751455003119922	4	1	90.38701622971286	90.5	87.07386363636364	76.625	89.93288590604027	90.65606361829026	85.23676880222841	88.98550724637681	ENSMUSG00000096851.1	ENSMUST00000180118.1	Gm22756	-16741	ENSMUSG00000097426.1	ENSMUST00000181451.1	Gm8941	56908	50_intergenic	ENSMUSG00000096851.1	ENSMUST00000180118.1	Gm22756	0.000000	0.000000	0.000000
chr1	151268001	151268750	*	0.02117539533606837	0.23373932207928047	3.5597144510901013	0.4110754417762323	3	1	95.07042253521126	45.0	98.63013698630137	36.0	95.83333333333333	93.96551724137932	98.18181818181819	99.08256880733946	ENSMUSG00000088498.1	ENSMUST00000157873.1	Gm24402	-7087	ENSMUSG00000023150.8	ENSMUST00000023918.6	Ivns1abp	75749	20_upstream	ENSMUSG00000088498.1	ENSMUST00000157873.1	Gm24402	0.000000	0.381842	0.000000
chr1	151570901	151571650	*	0.005509892650416447	0.11461327062182301	2.9639809055402866	1.1185173894561573	19	0	12.338709677419354	8.052631578947368	15.302690582959642	7.184210526315789	15.026455026455027	10.684039087947882	14.839424141749722	15.777525539160045	ENSMUSG00000026483.7	ENSMUST00000134499.1	Fam129a	0	ENSMUSG00000026483.7	ENSMUST00000134499.1	Fam129a	0	01_promoter	ENSMUSG00000026483.7	ENSMUST00000134499.1	Fam129a	0.449933	0.000000	0.000000
chr1	152369751	152370500	*	0.0030351464741879925	0.08116291324712852	-6.294938671930073	2.8709732592223047	4	3	98.78048780487805	20.25	92.48554913294798	20.0	100.0	97.05882352941177	94.11764705882354	90.9090909090909	ENSMUSG00000032666.10	ENSMUST00000044581.7	1700025G04Rik	-279431	ENSMUSG00000014980.8	ENSMUST00000161717.1	Tsen15	1583	25_TES	ENSMUSG00000014980.8	ENSMUST00000015124.8	Tsen15	0.000000	0.272363	0.000000
chr1	152555651	152556400	*	0.026754584238658327	0.26098534259584416	-8.782491135882465	5.122392742527261	3	1	84.92462311557789	28.166666666666668	76.142131979695435	25.0	82.3529411764706	87.62886597938144	71.96261682242991	81.11111111111111	ENSMUSG00000080878.1	ENSMUST00000121610.1	Gm15618	-148126	ENSMUSG00000026482.7	ENSMUST00000128251.1	Rgl1	36360	15_intron	ENSMUSG00000026482.7	ENSMUST00000027760.7	Rgl1	0.000000	0.086782	0.000000
chr1	152556301	152557050	*	0.007025629345606088	0.13042007339089542	-7.943390545016571	3.9678243006919858	3	1	82.46913580246914	55.666666666666664	74.52574525745257	45.833333333333336	86.50306748466258	79.75206611570248	70.8108108108108	78.26086956521739	ENSMUSG00000080878.1	ENSMUST00000121610.1	Gm15618	-148776	ENSMUSG00000026482.7	ENSMUST00000128251.1	Rgl1	35710	15_intron	ENSMUSG00000026482.7	ENSMUST00000027760.7	Rgl1	0.000000	0.030708	0.000000
chr1	152765601	152766350	*	0.01964825061202864	0.2249835164109413	-0.577365568935705	2.838988314551093	29	7	1.4188422247446084	0.8620689655172413	0.8414766558089034	0.5344827586206896	1.8036072144288577	1.1346817957572768	1.1751538891997761	0.5271481286241434	ENSMUSG00000026482.7	ENSMUST00000111859.1	Rgl1	0	ENSMUSG00000026482.7	ENSMUST00000111859.1	Rgl1	0	01_promoter	ENSMUSG00000026482.7	ENSMUST00000111859.1	Rgl1	0.564753	0.000000	0.000000
chr1	153047701	153048450	*	0.018452484214419904	0.21863861629103948	-7.207543449480297	8.514118390758487	4	2	55.916030534351144	36.625	48.708487084870846	33.0	51.25	59.859154929577464	46.09665427509294	51.282051282051285	ENSMUSG00000042751.8	ENSMUST00000043313.8	Nmnat2	-92600	ENSMUSG00000026479.7	ENSMUST00000027753.6	Lamc2	137998	15_intron	ENSMUSG00000042751.8	ENSMUST00000043313.8	Nmnat2	0.000000	0.571429	0.000000
chr1	153050301	153051050	*	0.005433368404589115	0.1136083094330336	-5.421449512113297	5.0587362997092145	4	1	89.82511923688395	70.625	84.40366972477064	57.5	86.03603603603604	91.89189189189189	80.078125	88.23529411764706	ENSMUSG00000042751.8	ENSMUST00000043313.8	Nmnat2	-95200	ENSMUSG00000026479.7	ENSMUST00000027753.6	Lamc2	135398	15_intron	ENSMUSG00000042751.8	ENSMUST00000043313.8	Nmnat2	0.000000	0.267023	0.000000
chr1	153073051	153073800	*	0.009290325710782909	0.1517716809322128	5.592026736691335	8.014258986410209	4	2	4.577464788732394	1.625	10.169491525423728	3.75	6.451612903225806	2.3255813953488373	15.151515151515152	6.134969325153374	ENSMUSG00000042751.8	ENSMUST00000043313.8	Nmnat2	-117950	ENSMUSG00000026479.7	ENSMUST00000027753.6	Lamc2	112648	05_CDS	ENSMUSG00000042751.8	ENSMUST00000043313.8	Nmnat2	0.000000	0.068091	0.000000
chr1	153394151	153394900	*	0.04442789460949854	0.3267475068188032	3.997974200852028	5.545027111674272	4	2	94.0119760479042	19.625	98.00995024875621	24.625	92.3076923076923	95.50561797752809	97.89473684210526	98.11320754716981	ENSMUSG00000026478.8	ENSMUST00000027752.8	Lamc1	-61365	ENSMUSG00000073538.4	ENSMUST00000097535.4	E330020D12Rik	13530	30_downstream	ENSMUSG00000073538.4	ENSMUST00000097535.4	E330020D12Rik	0.000000	0.987984	0.000000
chr1	153413651	153414400	*	0.001149559067081714	0.04386303658305081	-9.715953307392988	7.1682935689482585	5	2	88.715953307393	45.6	79.0	15.8	86.66666666666667	90.13157894736842	73.6842105263158	83.80952380952381	ENSMUSG00000073538.4	ENSMUST00000097535.4	E330020D12Rik	-5222	ENSMUSG00000042708.6	ENSMUST00000042373.5	Shcbp1l	10763	20_upstream	ENSMUSG00000073538.4	ENSMUST00000097535.4	E330020D12Rik	0.000000	0.491322	0.000000
chr1	153414301	153415050	*	5.7554143593986484e-9	2.7862810073344503e-6	-12.095893027698178	6.456115869998413	6	2	80.22922636103152	70.0	68.13333333333334	42.583333333333336	81.81818181818181	79.26267281105991	65.22911051212938	70.97625329815304	ENSMUSG00000073538.4	ENSMUST00000097535.4	E330020D12Rik	-5872	ENSMUSG00000042708.6	ENSMUST00000042373.5	Shcbp1l	10113	20_upstream	ENSMUSG00000073538.4	ENSMUST00000097535.4	E330020D12Rik	0.000000	0.347129	0.000000
chr1	153428601	153429350	*	0.035823491473048995	0.2972474084547934	-4.448041936478564	4.367184781654359	4	2	92.3913043478261	42.5	87.94326241134752	46.5	91.86046511627907	93.63636363636364	88.02395209580838	87.890625	ENSMUSG00000042708.6	ENSMUST00000136614.1	Shcbp1l	-3429	ENSMUSG00000064435.1	ENSMUST00000082501.1	Gm25588	10730	05_CDS	ENSMUSG00000042708.6	ENSMUST00000042373.5	Shcbp1l	0.000000	0.125501	0.000000
chr1	153490351	153491100	*	4.8389759924310355e-4	0.024429751623841013	-9.625403125775245	2.4432875094292053	3	2	99.28057553956835	23.0	89.65517241379311	13.0	100.0	98.30508474576271	90.47619047619048	88.88888888888889	ENSMUSG00000042699.5	ENSMUST00000042141.5	Dhx9	-2691	ENSMUSG00000042684.7	ENSMUST00000041874.7	Npl	58615	20_upstream	ENSMUSG00000042699.5	ENSMUST00000042141.5	Dhx9	0.000000	0.914553	0.000000
chr1	153641801	153642550	*	0.006485943432233826	0.12496394053851219	-6.637890546373537	6.052273777328057	10	3	65.57377049180327	28.0	58.93587994542974	21.6	66.3019693654267	64.73551637279597	58.93854748603352	58.93333333333333	ENSMUSG00000042684.7	ENSMUST00000041874.7	Npl	-92087	ENSMUSG00000042671.6	ENSMUST00000041776.5	Rgs8	10476	50_intergenic	ENSMUSG00000042671.6	ENSMUST00000041776.5	Rgs8	0.000000	0.000000	0.000000
chr1	153791301	153792050	*	0.028112359647366397	0.26725595860490725	8.435960591133007	6.08948874919419	3	1	86.20689655172414	16.666666666666668	94.64285714285714	17.666666666666668	86.44067796610169	85.96491228070175	96.49122807017544	92.72727272727273	ENSMUSG00000042641.12	ENSMUST00000145308.1	Rgsl1	-531	ENSMUSG00000042641.12	ENSMUST00000141249.1	Rgsl1	16115	15_intron	ENSMUSG00000042641.12	ENSMUST00000141249.1	Rgsl1	0.000000	0.667557	0.000000
chr1	153899201	153899950	*	0.03584492409301266	0.297341700390662	1.507537688442211	1.7034243420111375	6	3	0.0	0.0	1.5075376884422111	0.25	0.0	0.0	1.7857142857142858	1.1494252873563218	ENSMUSG00000099227.1	ENSMUST00000183582.1	mmu-mir-8114	0	ENSMUSG00000099227.1	ENSMUST00000183582.1	mmu-mir-8114	0	01_promoter	ENSMUSG00000099227.1	ENSMUST00000183582.1	mmu-mir-8114	0.230975	0.021362	0.000000
chr1	154167651	154168400	*	7.799643861921327e-7	1.8387166877652144e-4	-18.047559449311645	2.5302735013488196	5	3	92.94117647058823	15.8	74.8936170212766	17.6	93.63636363636364	91.66666666666667	85.55555555555556	68.27586206896552	ENSMUSG00000088669.1	ENSMUST00000158044.1	Gm25336	-87452	ENSMUSG00000066797.5	ENSMUST00000086195.5	Zfp648	32788	50_intergenic	ENSMUSG00000066797.5	ENSMUST00000086195.5	Zfp648	0.000000	0.064085	0.000000
chr1	154190401	154191150	*	8.630572609507097e-5	0.007281983992324401	8.181304605146078	4.236945819389862	8	5	64.91416309012875	37.8125	73.09546769527483	47.375	62.8175519630485	66.73346693386773	77.33050847457628	69.5575221238938	ENSMUSG00000088669.1	ENSMUST00000158044.1	Gm25336	-110202	ENSMUSG00000066797.5	ENSMUST00000086195.5	Zfp648	10038	50_intergenic	ENSMUSG00000066797.5	ENSMUST00000086195.5	Zfp648	0.000000	0.146862	0.000000
chr1	154415951	154416700	*	0.01626801640820802	0.2054612933888586	-8.091950840407524	4.453415045346531	4	1	69.75476839237058	32.0	61.66281755196305	33.375	70.85427135678393	68.45238095238095	63.07692307692308	60.50420168067227	ENSMUSG00000064860.1	ENSMUST00000082926.1	n-R5s220	-104424	ENSMUSG00000004110.8	ENSMUST00000004214.8	Cacna1e	309221	05_CDS	ENSMUSG00000004110.8	ENSMUST00000004214.8	Cacna1e	0.000000	0.104139	0.000000
chr1	154488101	154488850	*	0.005920172565367073	0.11890406893755724	-7.231494112752634	6.14013695852751	4	1	58.68187579214195	57.875	51.45038167938932	42.125	55.4858934169279	60.851063829787236	50.82508250825082	51.98863636363637	ENSMUSG00000064860.1	ENSMUST00000082926.1	n-R5s220	-176574	ENSMUSG00000004110.8	ENSMUST00000004214.8	Cacna1e	237071	05_CDS	ENSMUSG00000004110.8	ENSMUST00000004214.8	Cacna1e	0.000000	0.000000	0.000000
chr1	154723401	154724150	*	0.0045726329275913805	0.102994834119795	3.5782529674422774	3.7707841436393297	7	1	7.543698252069917	5.857142857142857	11.121951219512194	8.142857142857142	7.484076433121019	7.625272331154684	11.89516129032258	10.396975425330814	ENSMUSG00000064860.1	ENSMUST00000082926.1	n-R5s220	-411874	ENSMUSG00000004110.8	ENSMUST00000004214.8	Cacna1e	1771	15_intron	ENSMUSG00000004110.8	ENSMUST00000004214.8	Cacna1e	0.000000	0.000000	0.000000
chr1	154798801	154799550	*	7.823836671807602e-6	0.0011889145150350785	-8.373169594619444	6.040144166145332	17	8	57.09294199860238	24.029411764705884	48.71977240398293	20.147058823529413	55.81787521079258	57.995226730310264	44.89247311827957	53.02114803625378	ENSMUSG00000004110.8	ENSMUST00000004214.8	Cacna1e	-72881	ENSMUSG00000096950.1	ENSMUST00000181160.1	Gm9530	283717	50_intergenic	ENSMUSG00000004110.8	ENSMUST00000004214.8	Cacna1e	0.388518	0.000000	0.000000
chr1	154799451	154800200	*	0.009773607606577145	0.15615895430828358	-5.511694446342563	7.031758177091913	13	7	61.005692599620495	24.73076923076923	55.49399815327793	23.115384615384617	58.513189448441246	62.637362637362635	54.30579964850615	56.809338521400775	ENSMUSG00000004110.8	ENSMUST00000004214.8	Cacna1e	-73531	ENSMUSG00000096950.1	ENSMUST00000181160.1	Gm9530	283067	50_intergenic	ENSMUSG00000004110.8	ENSMUST00000004214.8	Cacna1e	0.300401	0.277704	0.000000
chr1	154983401	154984150	*	0.0012636291526015218	0.046567677835451994	-9.894121942314715	2.397351519329932	3	1	42.42424242424242	35.0	32.53012048192771	27.0	40.89219330855018	44.24778761061947	28.45528455284553	36.507936507936506	ENSMUSG00000004110.8	ENSMUST00000004214.8	Cacna1e	-257481	ENSMUSG00000096950.1	ENSMUST00000181160.1	Gm9530	99117	50_intergenic	ENSMUSG00000096950.1	ENSMUST00000181160.1	Gm9530	0.000000	0.181575	0.000000
chr1	155023051	155023800	*	0.003281841061310451	0.08496439074946718	8.245940635019133	0.5779161064971756	3	1	81.51515151515152	44.833333333333336	89.76109215017065	43.833333333333336	88.37209302325581	77.11442786069652	92.7536231884058	87.09677419354838	ENSMUSG00000004110.8	ENSMUST00000004214.8	Cacna1e	-297131	ENSMUSG00000096950.1	ENSMUST00000181160.1	Gm9530	59467	50_intergenic	ENSMUSG00000096950.1	ENSMUST00000181160.1	Gm9530	0.000000	0.000000	0.000000
chr1	155028901	155029650	*	0.04127397213342741	0.31612215900551	-7.348910418193166	9.499148142596045	3	1	58.21596244131455	41.333333333333336	50.86705202312139	29.333333333333332	58.87096774193548	57.94701986754967	51.533742331288344	50.27322404371585	ENSMUSG00000004110.8	ENSMUST00000004214.8	Cacna1e	-302981	ENSMUSG00000096950.1	ENSMUST00000181160.1	Gm9530	53617	50_intergenic	ENSMUSG00000096950.1	ENSMUST00000181160.1	Gm9530	0.000000	0.000000	0.000000
chr1	155051651	155052400	*	0.015351374338123799	0.19968056184663066	-4.878324394009326	2.977814431811397	3	2	82.28915662650603	113.83333333333333	77.4108322324967	97.66666666666667	81.97879858657244	82.44972577696527	75.96685082872928	78.73417721518987	ENSMUSG00000004110.8	ENSMUST00000004214.8	Cacna1e	-325731	ENSMUSG00000096950.1	ENSMUST00000181160.1	Gm9530	30867	50_intergenic	ENSMUSG00000096950.1	ENSMUST00000181160.1	Gm9530	0.000000	0.162884	0.000000
chr1	155216101	155216850	*	0.00939509400194882	0.1527197050466066	-4.707354639969186	1.3301176767392315	3	1	98.58490566037736	34.833333333333336	93.87755102040816	30.666666666666668	97.45762711864407	100.0	92.94117647058823	94.5945945945946	ENSMUSG00000026470.9	ENSMUST00000027743.7	Stx6	-57398	ENSMUSG00000033722.3	ENSMUST00000035914.3	BC034090	15875	15_intron	ENSMUSG00000033722.3	ENSMUST00000035914.3	BC034090	0.000000	0.032043	0.000000
chr1	155244701	155245450	*	0.04097594263423813	0.31523179807687596	1.6762970612086383	3.821227582311067	14	3	11.827007943512799	14.357142857142858	13.503305004721435	15.321428571428571	13.449367088607595	10.866510538641686	12.8391793514229	14.105642256902762	ENSMUSG00000033722.3	ENSMUST00000035914.3	BC034090	-11977	ENSMUSG00000026469.8	ENSMUST00000139925.1	Xpr1	64193	50_intergenic	ENSMUSG00000033722.3	ENSMUST00000035914.3	BC034090	0.328438	0.000000	0.000000
chr1	155724401	155725150	*	9.49434034706648e-4	0.03850394184321788	-9.734219269102983	6.916341537441479	3	2	81.16279069767442	58.166666666666664	71.42857142857143	47.5	83.83233532934132	79.46768060836501	70.35573122529644	73.28767123287672	ENSMUSG00000033701.7	ENSMUST00000159339.1	Acbd6	-157153	ENSMUSG00000026468.8	ENSMUST00000027740.7	Lhx4	16971	05_CDS	ENSMUSG00000026468.8	ENSMUST00000027740.7	Lhx4	0.000000	0.018692	0.000000
chr1	155736751	155737500	*	1.2398165660053377e-4	0.0093719342177569	-1.7021527197177846	1.6136523779183514	12	5	3.201082055906222	2.9583333333333335	1.4989293361884368	1.4583333333333333	3.1313131313131315	3.257328990228013	1.5075376884422111	1.4899211218229622	ENSMUSG00000033701.7	ENSMUST00000159339.1	Acbd6	-169503	ENSMUSG00000026468.8	ENSMUST00000027740.7	Lhx4	4621	15_intron	ENSMUSG00000026468.8	ENSMUST00000027740.7	Lhx4	0.845127	0.026702	0.000000
chr1	156107901	156108650	*	0.04686397941809588	0.33470520305591406	-6.348739495798316	1.5916615824147826	4	3	69.64285714285714	39.0	63.294117647058826	33.625	69.94818652849742	69.41176470588235	64.90384615384616	61.75115207373272	ENSMUSG00000050565.10	ENSMUST00000125371.1	Tor1aip2	-44688	ENSMUSG00000015484.3	ENSMUST00000015628.3	Fam163a	96377	15_intron	ENSMUSG00000015484.3	ENSMUST00000015628.3	Fam163a	0.000000	0.153538	0.000000
chr1	156292501	156293250	*	0.012375732574696272	0.17811059864500034	6.767500484777966	7.474216006159919	3	1	89.52879581151832	28.5	96.29629629629629	26.0	92.23300970873787	86.36363636363636	95.89041095890411	96.62921348314607	ENSMUSG00000060985.9	ENSMUST00000148277.1	Tdrd5	-18111	ENSMUSG00000060985.9	ENSMUST00000167528.2	Tdrd5	10099	15_intron	ENSMUSG00000060985.9	ENSMUST00000121146.3	Tdrd5	0.000000	0.692924	0.000000
chr1	156377651	156378400	*	0.006559535307032961	0.12567666770241587	3.889716840536517	5.802355814017983	5	2	85.45454545454545	89.3	89.34426229508196	98.1	84.7645429362881	85.81871345029239	87.37541528239203	91.73387096774194	ENSMUSG00000026601.7	ENSMUST00000179572.1	Axdnd1	-1159	ENSMUSG00000026601.7	ENSMUST00000180173.1	Axdnd1	20143	05_CDS	ENSMUSG00000026601.7	ENSMUST00000177824.1	Axdnd1	0.000000	0.436582	0.000000
chr1	156416001	156416750	*	0.03832583959321936	0.3061273110937627	-7.22048259347946	2.6102595557453894	3	1	84.26966292134831	37.5	77.04918032786885	31.333333333333332	84.93150684931507	83.47107438016529	79.6116504854369	75.177304964539	ENSMUSG00000026601.7	ENSMUST00000177858.1	Axdnd1	-13141	ENSMUSG00000026601.7	ENSMUST00000177824.1	Axdnd1	2561	15_intron	ENSMUSG00000026601.7	ENSMUST00000177824.1	Axdnd1	0.000000	0.044059	0.000000
chr1	156473851	156474600	*	0.03650220618506561	0.29962382586431174	-0.8002495720849299	2.222892377775584	27	9	3.4096328087744396	2.6481481481481484	2.6093832366895096	1.8333333333333333	3.566796368352789	3.3182503770739067	2.2908897176345233	2.9212310902451746	ENSMUSG00000026600.6	ENSMUST00000051396.6	Soat1	0	ENSMUSG00000026600.6	ENSMUST00000051396.6	Soat1	0	01_promoter	ENSMUSG00000026600.6	ENSMUST00000051396.6	Soat1	0.506008	0.000000	0.000000
chr1	156500501	156501250	*	0.0010100197527266686	0.040197969430958554	-5.0583921781640395	6.110515300545175	3	2	98.21428571428571	64.16666666666667	93.15589353612167	40.833333333333336	97.41379310344827	98.55072463768116	92.91338582677166	93.38235294117646	ENSMUSG00000026600.6	ENSMUST00000051396.6	Soat1	-26173	ENSMUSG00000096493.1	ENSMUST00000178028.1	Gm10031	22843	50_intergenic	ENSMUSG00000096493.1	ENSMUST00000178028.1	Gm10031	0.000000	0.097463	0.000000
chr1	156666251	156667000	*	0.027973834471846728	0.2664675370989352	-3.2558139534883734	7.1393430943425455	18	6	91.62790697674419	21.88888888888889	88.37209302325581	19.0	93.87755102040816	89.26014319809069	89.38992042440319	87.40554156171285	ENSMUSG00000060519.5	ENSMUST00000152604.1	Tor3a	0	ENSMUSG00000060519.5	ENSMUST00000152604.1	Tor3a	0	01_promoter	ENSMUSG00000060519.5	ENSMUST00000152604.1	Tor3a	0.000000	0.137517	0.000000
chr1	156707851	156708600	*	0.0014138788057337485	0.0503051265206305	-6.025658133018174	3.578028032275131	3	2	93.82470119521912	78.5	87.79904306220095	61.166666666666664	90.87301587301587	96.8	85.71428571428571	89.76744186046511	ENSMUSG00000060519.5	ENSMUST00000079625.4	Tor3a	-33495	ENSMUSG00000033557.11	ENSMUST00000147931.1	Fam20b	8383	15_intron	ENSMUSG00000033557.11	ENSMUST00000122424.1	Fam20b	0.000000	0.193591	0.000000
chr1	156717601	156718350	*	0.022704875247708103	0.24146749496928022	-1.3481547142961459	1.6397769095166144	8	4	4.643823264201984	6.4375	3.2956685499058382	4.375	5.201698513800425	4.231974921630094	4.13135593220339	2.6271186440677967	ENSMUSG00000033557.11	ENSMUST00000147931.1	Fam20b	-619	ENSMUSG00000033557.11	ENSMUST00000086153.6	Fam20b	561	15_intron	ENSMUSG00000033557.11	ENSMUST00000122424.1	Fam20b	0.017356	0.040053	0.000000
chr1	157009451	157010200	*	0.042028097833962094	0.31858407408116657	-5.578385042120404	4.266833012493831	3	1	92.67515923566879	48.5	87.09677419354838	27.0	96.90721649484536	90.78341013824885	85.47008547008546	89.85507246376811	ENSMUSG00000026594.8	ENSMUST00000063199.6	Ralgps2	-69825	ENSMUSG00000026592.7	ENSMUST00000119526.1	Tex35	98189	50_intergenic	ENSMUSG00000026594.8	ENSMUST00000063199.6	Ralgps2	0.000000	0.249666	0.000000
chr1	157525551	157526300	*	5.225128960120972e-4	0.025788849580166976	5.862977602108038	0.6662713844354421	4	2	9.354413702239789	8.875	15.217391304347826	14.0	6.179775280898877	12.158808933002481	18.253968253968253	12.011173184357542	ENSMUSG00000026589.8	ENSMUST00000111700.1	Sec16b	0	ENSMUSG00000026589.8	ENSMUST00000111700.1	Sec16b	0	01_promoter	ENSMUSG00000026589.8	ENSMUST00000111700.1	Sec16b	0.000000	0.000000	0.000000
chr1	157578201	157578950	*	0.016465724898160304	0.20679727330631067	-9.182885158223153	6.7072501391560095	3	0	78.86792452830188	34.833333333333336	69.68503937007874	29.5	74.61538461538461	82.96296296296296	64.60176991150442	73.75886524822695	ENSMUSG00000026589.8	ENSMUST00000155665.1	Sec16b	-40150	ENSMUSG00000004031.8	ENSMUST00000004133.8	Brinp2	777311	30_downstream	ENSMUSG00000026589.8	ENSMUST00000111700.1	Sec16b	0.000000	0.056075	0.000000
chr1	158295151	158295900	*	0.012044358887537724	0.1753855829920495	-4.699687579160683	4.004312586835219	6	3	73.41538461538461	99.41666666666667	68.71569703622393	52.166666666666664	72.90748898678414	73.61229718189581	68.56540084388186	68.8787185354691	ENSMUSG00000026589.8	ENSMUST00000155665.1	Sec16b	-757100	ENSMUSG00000004031.8	ENSMUST00000004133.8	Brinp2	60361	05_CDS	ENSMUSG00000004031.8	ENSMUST00000004133.8	Brinp2	0.000000	0.069426	0.000000
chr1	159584751	159585500	*	0.002652071251348818	0.07487410719271695	-10.6015037593985	6.530575183195463	3	2	86.3157894736842	41.0	75.71428571428571	26.5	80.53097345132744	90.11627906976744	77.57009345794393	73.7864077669903	ENSMUSG00000089536.1	ENSMUST00000158911.1	Scarna3a	-244468	ENSMUSG00000073528.2	ENSMUST00000097514.2	Gm10530	29250	50_intergenic	ENSMUSG00000073528.2	ENSMUST00000097514.2	Gm10530	0.000000	0.097463	0.000000
chr1	159585401	159586150	*	6.99967856501934e-4	0.03149209130060829	-7.624004898958969	12.768386079002756	9	5	83.15217391304348	34.0	75.52816901408451	23.833333333333332	82.51928020565553	83.86167146974063	75.68493150684931	75.3623188405797	ENSMUSG00000089536.1	ENSMUST00000158911.1	Scarna3a	-245118	ENSMUSG00000073528.2	ENSMUST00000097514.2	Gm10530	28600	50_intergenic	ENSMUSG00000073528.2	ENSMUST00000097514.2	Gm10530	0.000000	0.000000	0.000000
chr1	160043651	160044400	*	1.2984531018751594e-7	4.1770539794947085e-5	12.535806944592528	7.600039207963267	13	3	24.337349397590362	7.769230769230769	36.87315634218289	9.615384615384615	21.153846153846153	28.45303867403315	35.294117647058826	38.46153846153846	ENSMUSG00000090394.2	ENSMUST00000163892.1	4930523C07Rik	0	ENSMUSG00000090394.2	ENSMUST00000163892.1	4930523C07Rik	0	01_promoter	ENSMUSG00000090394.2	ENSMUST00000163892.1	4930523C07Rik	0.000000	0.000000	0.000000
chr1	161159701	161160450	*	0.0047112416673698344	0.10481743672458455	-15.545529122231338	3.547180080242648	3	1	89.1304347826087	13.666666666666666	73.58490566037736	13.0	91.66666666666667	84.375	65.51724137931035	83.33333333333333	ENSMUSG00000049160.9	ENSMUST00000135643.1	4930469G21Rik	-387	ENSMUSG00000026701.9	ENSMUST00000139387.1	Prdx6	90105	01_promoter	ENSMUSG00000049160.9	ENSMUST00000135643.1	4930469G21Rik	0.000000	0.436582	0.000000
chr1	161734951	161735700	*	0.010785354321647634	0.16469960398874497	-6.109544172504777	5.785004866376992	7	3	73.35092348284961	39.714285714285715	67.24137931034483	33.42857142857143	74.64114832535886	71.76470588235294	66.66666666666667	67.83625730994152	ENSMUSG00000040323.12	ENSMUST00000180320.1	Gm15429	-7269	ENSMUSG00000000817.9	ENSMUST00000000834.2	Fasl	52796	20_upstream	ENSMUSG00000040323.12	ENSMUST00000151268.1	Gm15429	0.000000	0.240320	0.000000
chr1	162004051	162004800	*	7.427614577686881e-4	0.03285245423270163	-13.930255646562417	4.273294017042398	4	2	81.86274509803921	20.875	67.9324894514768	20.125	84.40366972477064	78.94736842105263	61.98347107438016	74.13793103448276	ENSMUSG00000086277.2	ENSMUST00000162676.1	4930558K02Rik	-24415	ENSMUSG00000090260.1	ENSMUST00000161583.1	2810442N19Rik	170	01_promoter	ENSMUSG00000090260.1	ENSMUST00000161583.1	2810442N19Rik	0.000000	0.000000	0.000000
chr1	162570201	162570950	*	0.015367043670381041	0.1997084494484476	0.3152718130434334	1.4087191261214331	22	7	0.2261048304213772	0.25	0.5413766434648105	0.4772727272727273	0.18050541516245489	0.24976584452076178	0.6217616580310881	0.4617752693689071	ENSMUSG00000026696.9	ENSMUST00000132158.1	Vamp4	0	ENSMUSG00000026696.9	ENSMUST00000132158.1	Vamp4	0	01_promoter	ENSMUSG00000026696.9	ENSMUST00000132158.1	Vamp4	0.797063	0.000000	0.000000
chr1	162570851	162571600	*	0.03151140601375056	0.28127858871296757	0.5535904293561096	2.6914330548390484	10	3	0.1926782273603083	0.15	0.746268656716418	0.4	0.22624434389140272	0.17937219730941703	0.5802707930367504	0.9009009009009009	ENSMUSG00000026696.9	ENSMUST00000155003.1	Vamp4	0	ENSMUSG00000026696.9	ENSMUST00000155003.1	Vamp4	0	01_promoter	ENSMUSG00000026696.9	ENSMUST00000132158.1	Vamp4	1.000000	0.000000	0.000000
chr1	163461351	163462100	*	0.03172788551206735	0.28235746470824535	-9.76319069380972	5.93169245181988	4	3	87.34939759036145	18.125	77.58620689655173	11.25	84.90566037735849	91.66666666666667	73.07692307692308	81.25	ENSMUSG00000040124.4	ENSMUST00000045138.4	Gorab	-57710	ENSMUSG00000040113.8	ENSMUST00000159679.1	Mettl11b	263133	50_intergenic	ENSMUSG00000040124.4	ENSMUST00000045138.4	Gorab	0.000000	0.000000	0.000000
chr1	164458451	164459200	*	0.04642320690297126	0.3332980892390807	0.4758565417751954	1.6955799112922332	25	11	0.5610098176718092	0.32	1.0368663594470047	0.54	0.47619047619047616	0.6104328523862376	1.4184397163120568	0.6741573033707865	ENSMUSG00000026576.7	ENSMUST00000027863.7	Atp1b1	-96	ENSMUSG00000097281.1	ENSMUST00000181831.1	Gm26685	44108	01_promoter	ENSMUSG00000026576.7	ENSMUST00000027863.7	Atp1b1	0.381842	0.028037	0.000000
chr1	165150051	165150800	*	0.021671502899693884	0.2360584488873636	-9.884559884559884	6.048252394517425	3	1	81.31313131313131	26.833333333333332	71.42857142857143	22.5	79.81651376146789	83.14606741573034	67.816091954023	74.50980392156863	ENSMUSG00000026572.5	ENSMUST00000161777.1	Tbx19	-357	ENSMUSG00000026572.5	ENSMUST00000161144.1	Tbx19	2927	01_promoter	ENSMUSG00000026572.5	ENSMUST00000161777.1	Tbx19	0.000000	0.157543	0.000000
chr1	165634301	165635050	*	0.010250131254016739	0.16010047217685203	-0.27256071360868084	0.5910403476433903	41	17	0.5752416014726185	0.6097560975609756	0.3026808878639377	0.25609756097560976	0.6958250497017893	0.5111032781106803	0.4047412546978896	0.2012072434607646	ENSMUSG00000026566.9	ENSMUST00000111435.2	Mpzl1	0	ENSMUSG00000026566.9	ENSMUST00000111435.2	Mpzl1	0	01_promoter	ENSMUSG00000026566.9	ENSMUST00000111435.2	Mpzl1	0.648865	0.028037	0.000000
chr1	165655101	165655850	*	0.0011686561170391543	0.04430722676488645	-5.858542233330888	6.77979804786891	12	6	81.16591928251121	37.708333333333336	75.30737704918033	30.625	81.54425612052731	80.82191780821918	75.97402597402598	74.70817120622569	ENSMUSG00000026566.9	ENSMUST00000111435.2	Mpzl1	-20560	ENSMUSG00000040723.8	ENSMUST00000040357.8	Rcsd1	52245	05_CDS	ENSMUSG00000040723.8	ENSMUST00000040357.8	Rcsd1	0.000000	0.000000	0.000000
chr1	165724001	165724750	*	5.515584804111473e-4	0.0267017598115108	-12.263157894736842	4.329672970461161	3	2	80.26315789473684	40.666666666666664	68.0	34.0	80.31496062992126	80.22598870056497	67.56756756756756	68.42105263157895	ENSMUSG00000040723.8	ENSMUST00000040357.8	Rcsd1	-15907	ENSMUSG00000040713.6	ENSMUST00000111432.3	Creg1	38997	50_intergenic	ENSMUSG00000040723.8	ENSMUST00000040357.8	Rcsd1	0.000000	0.497997	0.000000
chr1	165776001	165776750	*	0.0022342121708945656	0.06707927126608038	12.038821466395818	0.8970938038323725	3	2	19.011406844106464	8.333333333333334	31.050228310502284	11.333333333333334	17.59259259259259	20.0	33.333333333333336	29.05982905982906	ENSMUSG00000040713.6	ENSMUST00000040298.4	Creg1	-6525	ENSMUSG00000089829.1	ENSMUST00000159138.1	Gm16565	4326	20_upstream	ENSMUSG00000089829.1	ENSMUST00000159138.1	Gm16565	0.000000	0.052069	0.048064
chr1	165781201	165781950	*	0.028936216957079184	0.27100107705096516	-8.628686444386101	1.4672118072930593	3	0	52.218430034129696	25.5	43.58974358974359	25.5	49.549549549549546	53.84615384615385	45.02923976608187	42.22222222222222	ENSMUSG00000089829.1	ENSMUST00000159138.1	Gm16565	-126	ENSMUSG00000088618.1	ENSMUST00000157993.1	Gm24808	4002	01_promoter	ENSMUSG00000089829.1	ENSMUST00000159138.1	Gm16565	0.000000	0.106809	0.000000
chr1	165844251	165845000	*	0.0010794697477721341	0.04201821764691418	7.666906820365034	8.1060694394817	8	2	6.916426512968299	1.5	14.583333333333334	3.0625	8.25242718446602	4.964539007092198	16.184971098265898	12.883435582822086	ENSMUSG00000094394.1	ENSMUST00000178130.1	Gm23402	-34509	ENSMUSG00000005763.9	ENSMUST00000159070.2	Cd247	13217	15_intron	ENSMUSG00000005763.9	ENSMUST00000161971.1	Cd247	0.000000	0.000000	0.000000
chr1	165844901	165845650	*	0.04649445141321965	0.3334672275779801	-0.8244962740901212	2.902352328788526	21	8	2.295805739514349	1.2380952380952381	1.4713094654242276	0.7142857142857143	2.8656126482213438	1.8355945730247407	1.3958125623130608	1.5444015444015444	ENSMUSG00000094394.1	ENSMUST00000178130.1	Gm23402	-35159	ENSMUSG00000005763.9	ENSMUST00000159070.2	Cd247	12567	15_intron	ENSMUSG00000005763.9	ENSMUST00000161971.1	Cd247	0.329773	0.000000	0.000000
chr1	166002201	166002950	*	0.019284809436348083	0.22292525083434048	-0.317763020663476	1.4617495028985636	50	17	0.6791171477079796	0.4	0.3613541270445036	0.19	0.6487488415199258	0.6966773847802786	0.352112676056338	0.3700962250185048	ENSMUSG00000026565.12	ENSMUST00000111429.4	Pou2f1	0	ENSMUSG00000026565.12	ENSMUST00000111429.4	Pou2f1	0	01_promoter	ENSMUSG00000026565.12	ENSMUST00000111429.4	Pou2f1	1.000000	0.216288	0.000000
chr1	166100351	166101100	*	5.599780137793759e-11	4.636460950911799e-8	10.143362888041285	7.512207341636926	9	6	65.49968173138129	57.166666666666664	75.64304461942257	80.05555555555556	64.14814814814815	66.51785714285714	78.38983050847457	72.94484911550468	ENSMUSG00000097196.2	ENSMUST00000181378.2	Gm26665	-97391	ENSMUSG00000026564.4	ENSMUST00000085992.2	Dusp27	26799	05_CDS	ENSMUSG00000026564.4	ENSMUST00000085992.2	Dusp27	0.000000	0.000000	0.000000
chr1	166160151	166160900	*	0.031200066653902177	0.2804225661903068	-1.8019433326124656	2.6627414482220773	13	3	9.005905511811024	7.038461538461538	7.203962179198559	6.153846153846154	7.840909090909091	9.895833333333334	6.660137120470127	7.666666666666667	ENSMUSG00000000544.8	ENSMUST00000166860.1	Gpa33	-29684	ENSMUSG00000040629.3	ENSMUST00000038782.3	Mael	77845	15_intron	ENSMUSG00000000544.8	ENSMUST00000060833.7	Gpa33	0.000000	0.268358	0.000000
chr1	166308351	166309100	*	0.005840030165480545	0.11801430402076737	-2.350894042876115	4.549212097831926	27	12	6.175595238095238	1.537037037037037	3.8247011952191237	0.8888888888888888	4.178674351585014	8.307692307692308	4.101838755304102	3.4671532846715327	ENSMUSG00000040612.8	ENSMUST00000111416.1	Ildr2	-54212	ENSMUSG00000091393.1	ENSMUST00000168347.1	5330438I03Rik	486	01_promoter	ENSMUSG00000091393.1	ENSMUST00000168347.1	5330438I03Rik	0.345794	0.000000	0.000000
chr1	167236551	167237300	*	0.00975337923150688	0.15602178430143387	-13.044569993722543	7.90985404722859	3	2	85.92592592592592	19.333333333333332	72.88135593220339	14.333333333333334	83.33333333333333	88.88888888888889	65.38461538461539	78.78787878787878	ENSMUSG00000053664.3	ENSMUST00000053686.3	Uck2	-12632	ENSMUSG00000026558.8	ENSMUST00000027839.8	Uck2	47828	05_CDS	ENSMUSG00000026558.8	ENSMUST00000027839.8	Uck2	0.000000	0.000000	0.000000
chr1	167269051	167269800	*	0.03218790697186616	0.28410255341125285	-8.92929292929293	2.7344263116951137	5	0	70.70707070707071	21.0	61.77777777777778	13.9	66.17647058823529	74.53416149068323	60.55045871559633	62.93103448275862	ENSMUSG00000053664.3	ENSMUST00000053686.3	Uck2	-45132	ENSMUSG00000026558.8	ENSMUST00000027839.8	Uck2	15328	15_intron	ENSMUSG00000026558.8	ENSMUST00000027839.8	Uck2	0.000000	0.284379	0.000000
chr1	167308701	167309450	*	0.03715094032344917	0.3023084779207941	0.32653538307870905	1.0829733603620906	12	4	0.148975791433892	0.16666666666666666	0.47551117451260105	0.4166666666666667	0.10989010989010989	0.16901408450704225	0.4995004995004995	0.4537205081669691	ENSMUSG00000052428.5	ENSMUST00000097473.4	Tmco1	-31	ENSMUSG00000088246.1	ENSMUST00000157621.1	Gm25911	30975	01_promoter	ENSMUSG00000052428.5	ENSMUST00000097473.4	Tmco1	0.485981	0.000000	0.000000
chr1	167356151	167356900	*	4.333426250709946e-10	2.953163321762663e-7	12.720611787315828	6.173358034015261	7	3	30.582959641255606	24.357142857142858	43.30357142857143	34.642857142857146	31.767337807606264	29.790419161676645	45.08050089445438	41.53297682709447	ENSMUSG00000026687.9	ENSMUST00000028004.9	Aldh9a1	-6160	ENSMUSG00000026688.5	ENSMUST00000028005.2	Mgst3	36942	05_CDS	ENSMUSG00000026687.9	ENSMUST00000028004.9	Aldh9a1	0.000000	0.240320	0.000000
chr1	167393851	167394600	*	0.04795514755837093	0.33790586078412116	-0.4720588397239105	1.2239269869363838	16	4	0.6279434850863422	0.25	0.1558846453624318	0.0625	0.3189792663476874	0.9273570324574961	0.1763668430335097	0.13966480446927373	ENSMUSG00000026688.5	ENSMUST00000028005.2	Mgst3	-10	ENSMUSG00000040485.4	ENSMUST00000036643.4	Lrrc52	72181	01_promoter	ENSMUSG00000026688.5	ENSMUST00000028005.2	Mgst3	0.467290	0.049399	0.000000
chr1	167597951	167598700	*	0.009567098797078167	0.1544139157823913	-2.623764037403248	2.0878337132833114	3	1	4.438280166435506	5.333333333333333	1.814516129032258	1.5	4.225352112676056	4.52755905511811	1.214574898785425	2.4096385542168677	ENSMUSG00000015843.4	ENSMUST00000015987.3	Rxrg	0	ENSMUSG00000015843.4	ENSMUST00000015987.3	Rxrg	0	01_promoter	ENSMUSG00000015843.4	ENSMUST00000015987.3	Rxrg	0.000000	0.142857	0.060080
chr1	167638251	167639000	*	0.03923077617600614	0.3095450796010787	-7.325303849213971	11.753470179280201	4	2	81.88976377952756	26.0	74.56445993031359	26.75	81.63265306122449	82.24299065420561	73.02631578947368	76.29629629629629	ENSMUSG00000015843.4	ENSMUST00000111380.1	Rxrg	-19942	ENSMUSG00000026686.8	ENSMUST00000111377.1	Lmx1a	50240	15_intron	ENSMUSG00000015843.4	ENSMUST00000015987.3	Rxrg	0.000000	0.210948	0.000000
chr1	167689601	167690350	*	0.0038578524149744686	0.09381225234484415	1.9752492737693337	2.6887793540458933	5	2	2.526595744680851	3.8	4.501845018450185	6.1	2.7027027027027026	2.412280701754386	3.3946251768033946	5.709876543209877	ENSMUSG00000026686.8	ENSMUST00000028003.7	Lmx1a	-43	ENSMUSG00000093538.1	ENSMUST00000177351.1	Gm20711	424895	01_promoter	ENSMUSG00000026686.8	ENSMUST00000111377.1	Lmx1a	0.000000	0.000000	0.000000
chr1	167698701	167699450	*	0.049947433792547825	0.3441967176402605	-4.198918918918915	3.5708130900940733	6	3	85.28	44.416666666666664	81.08108108108108	40.0	82.78145695364239	87.61609907120743	79.40199335548172	82.81786941580756	ENSMUSG00000026686.8	ENSMUST00000028003.7	Lmx1a	-9143	ENSMUSG00000093538.1	ENSMUST00000177351.1	Gm20711	415795	15_intron	ENSMUSG00000026686.8	ENSMUST00000111377.1	Lmx1a	0.000000	0.126836	0.000000
chr1	167759801	167760550	*	0.01650325691302205	0.2070071813390756	7.1329674133412455	4.794139664871033	3	1	15.60846560846561	9.833333333333334	22.741433021806852	12.166666666666666	11.656441717791411	18.6046511627907	28.32369942196532	16.216216216216218	ENSMUSG00000026686.8	ENSMUST00000028003.7	Lmx1a	-70243	ENSMUSG00000093538.1	ENSMUST00000177351.1	Gm20711	354695	15_intron	ENSMUSG00000026686.8	ENSMUST00000111377.1	Lmx1a	0.000000	0.564753	0.000000
chr1	167760451	167761200	*	0.04484558111846637	0.3279409465974652	5.5202661826981245	6.587707925546494	4	1	16.32183908045977	8.875	21.842105263157894	10.375	12.06030150753769	19.915254237288135	28.07881773399015	14.689265536723164	ENSMUSG00000026686.8	ENSMUST00000028003.7	Lmx1a	-70893	ENSMUSG00000093538.1	ENSMUST00000177351.1	Gm20711	354045	15_intron	ENSMUSG00000026686.8	ENSMUST00000111377.1	Lmx1a	0.000000	0.000000	0.000000
chr1	169462151	169462900	*	0.02183711623290415	0.23678217098174947	-7.466141914573454	5.259592735978962	3	2	79.24528301886792	49.0	71.77914110429448	39.0	77.95698924731182	80.54054054054055	81.34328358208955	65.10416666666667	ENSMUSG00000058622.1	ENSMUST00000076828.1	Gm5265	-8282	ENSMUSG00000026683.8	ENSMUST00000028000.7	Nuf2	68529	20_upstream	ENSMUSG00000058622.1	ENSMUST00000076828.1	Gm5265	0.000000	0.000000	0.000000
chr1	169531051	169531800	*	0.045139172277981594	0.32900916003200137	-0.22838089097614442	0.6058849795907305	24	11	0.43850906916483956	0.4583333333333333	0.21012817818869511	0.20833333333333334	0.4915102770330652	0.395825836631882	0.08944543828264759	0.3170828378913991	ENSMUSG00000026683.8	ENSMUST00000028000.7	Nuf2	0	ENSMUSG00000026683.8	ENSMUST00000028000.7	Nuf2	0	01_promoter	ENSMUSG00000026683.8	ENSMUST00000028000.7	Nuf2	0.413885	0.172230	0.000000
chr1	169969151	169969900	*	0.014288549773636357	0.1919862688608813	0.4356257290369575	0.5524587106433326	13	8	0.20100502512562815	0.23076923076923078	0.6366307541625857	0.5	0.21141649048625794	0.196174595389897	0.39100684261974583	0.8832188420019627	ENSMUSG00000026675.6	ENSMUST00000027989.6	Hsd17b7	0	ENSMUSG00000026675.6	ENSMUST00000027989.6	Hsd17b7	0	01_promoter	ENSMUSG00000026675.6	ENSMUST00000027989.6	Hsd17b7	0.373832	0.076101	0.000000
chr1	170172601	170173350	*	0.016707686009893773	0.2083885719660029	9.696741027213129	8.029735599050468	3	1	73.81974248927038	28.666666666666668	83.51648351648352	25.333333333333332	69.46564885496183	79.41176470588235	80.95238095238095	87.01298701298701	ENSMUSG00000026670.9	ENSMUST00000160848.1	Uap1	-10650	ENSMUSG00000026670.9	ENSMUST00000161112.1	Uap1	1440	15_intron	ENSMUSG00000026670.9	ENSMUST00000111350.3	Uap1	0.000000	0.256342	0.000000
chr1	170174551	170175300	*	0.0457727354084343	0.33102258929202516	-0.1660870396313348	0.6000106437001363	76	32	0.5395310230338245	0.5131578947368421	0.37344398340248963	0.29605263157894735	0.4832785617630002	0.5708746230073244	0.4353125544140693	0.31710797526557793	ENSMUSG00000026670.9	ENSMUST00000161112.1	Uap1	0	ENSMUSG00000026670.9	ENSMUST00000161112.1	Uap1	0	01_promoter	ENSMUSG00000026670.9	ENSMUST00000161112.1	Uap1	0.907877	0.106809	0.000000
chr1	170301951	170302700	*	0.01168073609571966	0.17259836613013915	-2.4101633393829425	2.896647454232396	5	3	98.62068965517241	57.2	96.21052631578948	45.7	98.28767123287672	98.95833333333333	96.70781893004116	95.6896551724138	ENSMUSG00000096334.1	ENSMUST00000179976.1	Sh2d1b1	-24575	ENSMUSG00000096603.1	ENSMUST00000179801.1	Gm7694	3633	05_CDS	ENSMUSG00000096603.1	ENSMUST00000179801.1	Gm7694	0.000000	0.142857	0.000000
chr1	170643851	170644600	*	0.04995778327619992	0.34421448855097053	0.5552697794045831	1.3092947151456575	25	8	2.060843964671246	2.52	2.6161137440758293	2.76	2.6968247063940844	1.6775884665792922	2.7157738095238093	2.512562814070352	ENSMUSG00000038463.8	ENSMUST00000046792.8	Olfml2b	0	ENSMUSG00000038463.8	ENSMUST00000046792.8	Olfml2b	0	01_promoter	ENSMUSG00000038463.8	ENSMUST00000046792.8	Olfml2b	0.540721	0.032043	0.000000
chr1	170771251	170772000	*	0.034978933540674606	0.29419177347863756	-4.385143570536831	1.8118206502849805	3	1	84.72222222222223	122.0	80.33707865168539	71.5	87.33333333333333	83.33333333333333	78.03921568627452	82.43727598566308	ENSMUSG00000096310.1	ENSMUST00000180190.1	Gm23523	-19428	ENSMUSG00000026663.6	ENSMUST00000182787.1	Atf6	22372	15_intron	ENSMUSG00000026663.6	ENSMUST00000027974.6	Atf6	0.000000	0.000000	0.000000
chr1	171044251	171045000	*	1.6525885476507281e-6	3.3812419677141094e-4	-13.480760725342765	6.777479594366226	7	5	53.984962406015036	25.642857142857142	40.50420168067227	17.214285714285715	42.29249011857708	61.16504854368932	44.982698961937714	36.27450980392157	ENSMUSG00000065905.1	ENSMUST00000083971.1	Gm26110	-16286	ENSMUSG00000059498.7	ENSMUST00000168817.1	Fcgr3	13055	30_downstream	ENSMUSG00000059498.7	ENSMUST00000168817.1	Fcgr3	0.000000	0.021362	0.000000
chr1	171159951	171160700	*	0.03425503699045547	0.29190169543582445	3.123223168078748	4.551854132031883	14	3	39.814385150812065	30.642857142857142	42.93760831889082	35.392857142857146	38.75661375661376	40.38598999285204	42.78688524590164	43.106617647058826	ENSMUSG00000056569.4	ENSMUST00000125565.1	Mpz	-248	ENSMUSG00000038370.6	ENSMUST00000111332.1	Pcp4l1	35569	01_promoter	ENSMUSG00000056569.4	ENSMUST00000149352.1	Mpz	0.000000	0.028037	0.000000
chr1	171217151	171217900	*	0.013053628848513537	0.18271906135094496	-4.1139168059339255	5.327889693297744	6	3	96.67590027700831	29.083333333333332	92.56198347107438	28.0	97.17514124293785	96.19565217391305	92.38578680203045	92.7710843373494	ENSMUSG00000005677.8	ENSMUST00000149404.1	Nr1i3	-2802	ENSMUSG00000005674.3	ENSMUST00000111327.1	Tomm40l	4285	05_CDS	ENSMUSG00000005677.8	ENSMUST00000005820.4	Nr1i3	0.000000	0.000000	0.000000
chr1	171222351	171223100	*	0.001050960551970228	0.04128946704243831	1.5010351966873705	3.7069022002787357	6	3	0.23809523809523808	0.16666666666666666	1.7391304347826086	1.1666666666666667	0.0	0.44150110375275936	1.5228426395939085	1.9464720194647203	ENSMUSG00000005674.3	ENSMUST00000154106.1	Tomm40l	0	ENSMUSG00000005674.3	ENSMUST00000154106.1	Tomm40l	0	01_promoter	ENSMUSG00000005674.3	ENSMUST00000154106.1	Tomm40l	0.000000	0.078772	0.000000
chr1	171230151	171230900	*	4.334242215920393e-4	0.02262719626605983	19.65669988925802	3.0790699347258035	3	1	54.76190476190476	15.333333333333334	74.4186046511628	16.0	55.303030303030305	52.77777777777778	71.21212121212122	77.77777777777777	ENSMUSG00000005681.6	ENSMUST00000111319.1	Apoa2	-5060	ENSMUSG00000058715.6	ENSMUST00000150997.1	Fcer1g	3440	15_intron	ENSMUSG00000058715.6	ENSMUST00000079957.6	Fcer1g	0.000000	0.652870	0.000000
chr1	171238601	171239350	*	0.04067767273533518	0.3142160871819002	5.12928877813239	5.7863964270198744	6	4	41.822721598002495	27.916666666666668	46.952010376134886	30.166666666666668	37.1900826446281	43.82826475849732	46.9437652811736	46.96132596685083	ENSMUSG00000013593.6	ENSMUST00000150108.1	Ndufs2	-1073	ENSMUSG00000013593.6	ENSMUST00000131286.1	Ndufs2	706	05_CDS	ENSMUSG00000013593.6	ENSMUST00000013737.6	Ndufs2	0.000000	0.209613	0.000000
chr1	171271751	171272500	*	0.003798668161200898	0.09296558243239533	-7.892699709708639	6.368953613426908	3	1	69.16030534351145	75.5	61.267605633802816	58.0	64.28571428571429	71.46067415730337	58.63309352517986	63.793103448275865	ENSMUSG00000052423.8	ENSMUST00000141114.1	B4galt3	-111	ENSMUSG00000052423.8	ENSMUST00000132890.1	B4galt3	1016	01_promoter	ENSMUSG00000052423.8	ENSMUST00000141114.1	B4galt3	0.000000	0.000000	0.000000
chr1	171284751	171285500	*	2.466723249721531e-5	0.00286414695756985	-6.215843804007659	6.311454827635441	8	5	89.76014760147602	60.8125	83.54430379746836	53.625	90.06772009029345	89.54758190327613	83.3969465648855	83.69781312127236	ENSMUSG00000053483.7	ENSMUST00000126729.1	Usp21	-164	ENSMUSG00000053483.7	ENSMUST00000147176.1	Usp21	115	01_promoter	ENSMUSG00000053483.7	ENSMUST00000126729.1	Usp21	0.000000	0.000000	0.000000
chr1	171386151	171386900	*	0.002110781895188797	0.0647119214195277	-6.399262332872291	5.313743673396229	3	1	97.5103734439834	39.166666666666664	91.11111111111111	34.166666666666664	98.27586206896552	96.8	91.83673469387755	90.55118110236221	ENSMUSG00000006411.6	ENSMUST00000094325.4	Pvrl4	-15796	ENSMUSG00000048865.10	ENSMUST00000056449.8	Arhgap30	2055	05_CDS	ENSMUSG00000006411.6	ENSMUST00000111286.2	Pvrl4	0.000000	0.000000	0.000000
chr1	171503151	171503900	*	0.0055358324881019366	0.11480243624026563	-0.43759959039338503	0.8713636595036192	22	9	0.6439979392065945	0.5681818181818182	0.20639834881320948	0.13636363636363635	0.5498281786941581	0.7004532344458179	0.20876826722338204	0.20408163265306123	ENSMUSG00000094668.1	ENSMUST00000083099.1	Gm24871	0	ENSMUSG00000094668.1	ENSMUST00000083099.1	Gm24871	0	01_promoter	ENSMUSG00000094668.1	ENSMUST00000083099.1	Gm24871	0.683578	0.016021	0.000000
chr1	171503801	171504550	*	0.04330888568144606	0.3238133267935142	-0.47566828257649946	0.3836334931370832	5	2	0.5802707930367504	0.9	0.10460251046025104	0.1	0.34782608695652173	0.7172131147540983	0.0	0.22075055187637968	ENSMUSG00000091993.2	ENSMUST00000181170.1	B930036N10Rik	0	ENSMUSG00000091993.2	ENSMUST00000181170.1	B930036N10Rik	0	01_promoter	ENSMUSG00000060244.1	ENSMUST00000081527.1	Alyref2	0.532710	0.028037	0.000000
chr1	171964651	171965400	*	0.009615124529719512	0.15477694631645966	11.126050420168065	6.5137136760036105	3	1	84.87394957983193	16.833333333333332	96.0	12.0	79.3103448275862	90.1639344262295	92.3076923076923	100.0	ENSMUSG00000015314.5	ENSMUST00000171330.1	Slamf6	-47114	ENSMUSG00000026556.9	ENSMUST00000148363.1	Vangl2	43630	50_intergenic	ENSMUSG00000026556.9	ENSMUST00000148363.1	Vangl2	0.000000	0.670227	0.000000
chr1	172271451	172272200	*	0.011389398178112688	0.17009793540012427	-6.918103137915644	1.3971860722787997	3	2	92.15017064846417	45.0	85.23206751054852	33.666666666666664	95.16129032258064	89.94082840236686	83.2	87.5	ENSMUSG00000038034.9	ENSMUST00000155363.1	Igsf8	-9810	ENSMUSG00000007097.8	ENSMUST00000085913.4	Atp1a2	25865	10_exon	ENSMUSG00000007097.8	ENSMUST00000085913.4	Atp1a2	0.000000	0.178905	0.000000
chr1	172529501	172530250	*	0.039078469444423405	0.30900382394589454	4.033485540334847	3.7329360508163236	3	1	83.33333333333333	90.0	87.3668188736682	95.66666666666667	82.88973384030419	83.63636363636364	88.45070422535211	86.09271523178808	ENSMUSG00000026546.10	ENSMUST00000159395.1	Ccdc19	-3091	ENSMUSG00000026546.10	ENSMUST00000160303.1	Ccdc19	7368	05_CDS	ENSMUSG00000026546.10	ENSMUST00000085894.5	Ccdc19	0.000000	0.000000	0.000000
chr1	172575001	172575750	*	0.03489619825670042	0.2939697864552488	6.627144785039518	5.396206765977584	5	3	58.97435897435897	25.3	65.6015037593985	34.9	58.51063829787234	59.33609958506224	67.56756756756756	63.73626373626374	ENSMUSG00000049598.3	ENSMUST00000177086.1	Vsig8	-15095	ENSMUSG00000053318.6	ENSMUST00000065679.6	Slamf8	14819	30_downstream	ENSMUSG00000053318.6	ENSMUST00000065679.6	Slamf8	0.000000	1.000000	0.000000
chr1	172575651	172576400	*	0.04696037041716069	0.33499960515077837	8.253409468898987	2.7884948145531907	3	2	59.91379310344828	23.166666666666668	68.16720257234726	35.333333333333336	56.38297872340426	62.31884057971015	71.89542483660131	64.55696202531645	ENSMUSG00000049598.3	ENSMUST00000177086.1	Vsig8	-15745	ENSMUSG00000053318.6	ENSMUST00000065679.6	Slamf8	14169	30_downstream	ENSMUSG00000053318.6	ENSMUST00000065679.6	Slamf8	0.000000	0.643525	0.000000
chr1	173390101	173390850	*	5.159829735977599e-4	0.025557760358881767	-5.63235180312645	3.0603261584734605	8	5	16.793066088840735	9.6875	11.160714285714286	6.25	18.51063829787234	15.01103752759382	12.31527093596059	10.204081632653061	ENSMUSG00000005338.7	ENSMUST00000111220.1	Cadm3	-22406	ENSMUSG00000037860.9	ENSMUST00000174263.1	Aim2	28347	15_intron	ENSMUSG00000037860.9	ENSMUST00000147604.1	Aim2	0.000000	0.092123	0.000000
chr1	174501601	174502350	*	0.0021776277116975747	0.06604675517371558	-1.3692055839954773	1.1570941487734745	8	2	2.7573529411764706	3.75	1.388147357180993	1.625	3.0508474576271185	2.5561580170410534	1.5486725663716814	1.238390092879257	ENSMUSG00000028354.8	ENSMUST00000030039.7	Fmn2	0	ENSMUSG00000028354.8	ENSMUST00000030039.7	Fmn2	0	01_promoter	ENSMUSG00000028354.8	ENSMUST00000030039.7	Fmn2	0.829105	0.000000	0.000000
chr1	175492201	175492950	*	0.0026651130126317396	0.0750843947671677	0.5020441319133617	1.087153047638864	40	20	0.7070839334817337	0.675	1.2091280653950953	0.8875	0.746268656716418	0.685898729070002	0.986958054282693	1.4168039538714992	ENSMUSG00000026527.8	ENSMUST00000027812.5	Rgs7	-1071	ENSMUSG00000026526.8	ENSMUST00000130996.1	Fh1	111336	20_upstream	ENSMUSG00000026527.8	ENSMUST00000027812.5	Rgs7	0.687583	0.118825	0.000000
chr1	175646901	175647650	*	0.02275060341290595	0.24176831692661693	5.6227368996379035	3.5214920528166407	3	2	4.181184668989547	2.0	9.803921568627452	2.5	1.9230769230769231	10.126582278481013	11.39240506329114	8.108108108108109	ENSMUSG00000039783.9	ENSMUST00000137174.1	Kmo	-14662	ENSMUSG00000078185.1	ENSMUST00000104984.1	Chml	40704	05_CDS	ENSMUSG00000039783.9	ENSMUST00000140474.1	Kmo	0.000000	0.118825	0.000000
chr1	175880251	175881000	*	0.044694848139490706	0.3277042689085409	-0.531470777135517	2.7888206563563296	12	2	1.1507936507936507	1.2083333333333333	0.6193228736581338	0.625	1.4428412874583796	0.9882643607164917	0.5922165820642978	0.6451612903225806	ENSMUSG00000039748.6	ENSMUST00000039725.6	Exo1	0	ENSMUSG00000039748.6	ENSMUST00000039725.6	Exo1	0	01_promoter	ENSMUSG00000039748.6	ENSMUST00000039725.6	Exo1	0.526035	0.000000	0.000000
chr1	176718751	176719500	*	0.004801692603822742	0.1059253866659532	-4.945709745762716	4.524365063203956	4	2	98.30508474576271	29.0	93.359375	29.875	99.21875	97.22222222222223	92.7536231884058	94.0677966101695	ENSMUSG00000087875.1	ENSMUST00000157250.1	Gm26104	-18134	ENSMUSG00000065573.1	ENSMUST00000083639.1	Mir350	52924	50_intergenic	ENSMUSG00000087875.1	ENSMUST00000157250.1	Gm26104	0.000000	0.444593	0.000000
chr1	176997601	176998350	*	0.04193708556727854	0.3181479895240544	-5.017921146953408	5.772644101090496	4	1	82.43727598566308	57.5	77.41935483870968	48.0	82.85714285714286	82.10862619808307	73.18181818181819	80.79710144927536	ENSMUSG00000026504.11	ENSMUST00000139589.1	Sdccag8	0	ENSMUSG00000026504.11	ENSMUST00000139589.1	Sdccag8	0	01_promoter	ENSMUSG00000026504.11	ENSMUST00000139589.1	Sdccag8	0.000000	0.000000	0.000000
chr1	177256951	177257700	*	0.04491921907164095	0.3281814592787305	-0.6094778660704739	1.6300121396999414	18	9	1.4517801590044936	1.1666666666666667	0.8423022929340197	0.5	0.9183673469387755	1.7250392054364871	0.7279344858962693	0.9633911368015414	ENSMUSG00000019699.9	ENSMUST00000019843.8	Akt3	-8146	ENSMUSG00000019699.9	ENSMUST00000111159.1	Akt3	504	15_intron	ENSMUSG00000019699.9	ENSMUST00000111159.1	Akt3	0.535380	0.096128	0.000000
chr1	177257601	177258350	*	0.0235034813617056	0.24546079503449064	-0.46750092713840774	1.3721914030657787	41	23	1.4036711399043653	1.1097560975609757	0.9361702127659575	0.5365853658536586	1.8552875695732838	1.178645712965103	0.6454388984509466	1.2205387205387206	ENSMUSG00000019699.9	ENSMUST00000111159.1	Akt3	0	ENSMUSG00000019699.9	ENSMUST00000111159.1	Akt3	0	01_promoter	ENSMUSG00000019699.9	ENSMUST00000111159.1	Akt3	1.000000	0.440587	0.000000
chr1	177281001	177281750	*	0.03327918594388606	0.28798966207852517	5.1483264966411095	20.854884236269587	3	1	77.24867724867725	73.0	82.39700374531836	73.33333333333333	79.72972972972973	75.65217391304348	84.0	80.6949806949807	ENSMUSG00000019699.9	ENSMUST00000111159.1	Akt3	-22798	ENSMUSG00000097892.1	ENSMUST00000180591.1	Gm26801	161521	50_intergenic	ENSMUSG00000019699.9	ENSMUST00000111159.1	Akt3	0.000000	0.871829	0.000000
chr1	177294651	177295400	*	0.0016939477215436765	0.05646046294007483	13.432683821033331	16.253246033393747	5	2	60.83916083916084	17.4	74.27184466019418	15.3	63.04347826086956	56.86274509803921	70.75471698113208	78.0	ENSMUSG00000019699.9	ENSMUST00000111159.1	Akt3	-36448	ENSMUSG00000097892.1	ENSMUST00000180591.1	Gm26801	147871	50_intergenic	ENSMUSG00000019699.9	ENSMUST00000111159.1	Akt3	0.000000	0.000000	0.000000
chr1	177615751	177616500	*	0.02373518217363192	0.24694903045315003	4.450245886709969	2.679995378294369	4	2	90.05524861878453	40.75	94.50549450549451	43.0	91.89189189189189	87.14285714285714	95.0	94.02173913043478	ENSMUSG00000063659.6	ENSMUST00000077225.6	Zbtb18	-169930	ENSMUSG00000015962.5	ENSMUST00000016106.5	1700016C15Rik	113315	50_intergenic	ENSMUSG00000015962.5	ENSMUST00000016106.5	1700016C15Rik	0.000000	0.000000	0.000000
chr1	177700251	177701000	*	0.03783262169151426	0.30434082025935916	9.456264775413704	11.848219535843052	3	1	79.43262411347517	18.666666666666668	88.88888888888889	17.333333333333332	79.01234567901234	80.0	94.02985074626865	82.0	ENSMUSG00000063659.6	ENSMUST00000077225.6	Zbtb18	-254430	ENSMUSG00000015962.5	ENSMUST00000016106.5	1700016C15Rik	28815	50_intergenic	ENSMUSG00000015962.5	ENSMUST00000016106.5	1700016C15Rik	0.000000	0.094793	0.000000
chr1	178187751	178188500	*	0.025878578627844772	0.25725302054282173	0.6511691534996434	1.4371808573610958	20	7	0.24096385542168675	0.075	0.8921330089213301	0.275	0.16	0.3225806451612903	1.3769363166953528	0.4601226993865031	ENSMUSG00000026502.7	ENSMUST00000159284.1	Desi2	0	ENSMUSG00000026502.7	ENSMUST00000159284.1	Desi2	0	01_promoter	ENSMUSG00000026502.7	ENSMUST00000159284.1	Desi2	0.670227	0.000000	0.000000
chr1	178634301	178635050	*	0.01971932392552344	0.2252471241888109	4.5653193588561685	4.529711463011043	7	4	66.87612208258528	53.214285714285715	71.44144144144144	56.642857142857146	68.16143497757848	66.01796407185628	71.37546468401487	71.5034965034965	ENSMUSG00000026494.6	ENSMUST00000161017.1	Kif26b	-105176	ENSMUSG00000064967.1	ENSMUST00000083033.1	Gm24405	1856	15_intron	ENSMUSG00000026494.6	ENSMUST00000161017.1	Kif26b	0.000000	0.022697	0.000000
chr1	179303151	179303900	*	0.01763832351785873	0.2144138373982703	6.6115702479338845	1.4310059570540605	3	2	90.9090909090909	23.333333333333332	97.52066115702479	19.666666666666668	90.52631578947368	91.52542372881356	96.875	98.24561403508773	ENSMUSG00000055067.9	ENSMUST00000068437.6	Smyd3	-54311	ENSMUSG00000055067.9	ENSMUST00000131684.1	Smyd3	70204	15_intron	ENSMUSG00000055067.9	ENSMUST00000128302.1	Smyd3	0.000000	0.351135	0.000000
chr1	179418851	179419600	*	0.006509771221896277	0.12515628512618418	16.138075083823445	7.797387007536273	3	1	54.6583850931677	14.666666666666666	70.79646017699115	13.333333333333334	52.87356321839081	56.75675675675676	71.42857142857143	70.3125	ENSMUSG00000055067.9	ENSMUST00000125756.1	Smyd3	-13432	ENSMUSG00000055067.9	ENSMUST00000128302.1	Smyd3	98435	15_intron	ENSMUSG00000055067.9	ENSMUST00000128302.1	Smyd3	0.000000	0.000000	0.000000
chr1	179608651	179609400	*	0.02683319973677972	0.26121141881071736	4.685715526412923	2.167615031552447	4	2	15.880322209436134	17.25	20.566037735849058	13.625	9.375	19.10499139414802	22.142857142857142	18.8	ENSMUSG00000038949.8	ENSMUST00000143270.1	Cnst	-15261	ENSMUSG00000038936.7	ENSMUST00000040538.3	Sccpdh	58811	15_intron	ENSMUSG00000038949.8	ENSMUST00000040706.8	Cnst	0.000000	0.000000	0.000000
chr1	179609951	179610700	*	0.007146475603391709	0.13173027862961642	-5.937932929551981	3.934828954512033	4	2	85.47904191616766	71.375	79.54110898661568	52.0	87.32394366197182	84.61538461538461	76.35658914728683	82.64150943396227	ENSMUSG00000038949.8	ENSMUST00000143270.1	Cnst	-16561	ENSMUSG00000038936.7	ENSMUST00000040538.3	Sccpdh	57511	05_CDS	ENSMUSG00000038949.8	ENSMUST00000040706.8	Cnst	0.000000	0.000000	0.000000
chr1	179931701	179932450	*	0.003785135028680685	0.092863873503895	7.866110791642711	4.054366179589795	3	1	83.68794326241135	39.333333333333336	91.55405405405405	45.166666666666664	82.1656050955414	85.6	89.65517241379311	93.37748344370861	ENSMUSG00000026491.7	ENSMUST00000027768.7	Ahctf1	-128021	ENSMUSG00000026490.11	ENSMUST00000097453.2	Cdc42bpa	28023	50_intergenic	ENSMUSG00000026490.11	ENSMUST00000097453.2	Cdc42bpa	0.000000	0.246996	0.000000
chr1	180220951	180221700	*	0.005070305599764523	0.10937267689309432	10.822594880847305	3.7919380530082383	6	3	17.818181818181817	4.083333333333333	28.640776699029125	4.916666666666667	18.53932584269663	16.49484536082474	29.72972972972973	27.36842105263158	ENSMUSG00000026489.7	ENSMUST00000161743.1	Adck3	-21349	ENSMUSG00000010609.9	ENSMUST00000130029.1	Psen2	8326	30_downstream	ENSMUSG00000010609.9	ENSMUST00000130711.1	Psen2	0.000000	0.309746	0.000000
chr1	180245651	180246400	*	2.6335401810324995e-4	0.016168622679016784	6.408569130657307	3.4322922733763104	5	3	6.357388316151202	3.7	12.76595744680851	6.6	5.232558139534884	7.983193277310924	12.863070539419088	12.681159420289855	ENSMUSG00000010609.9	ENSMUST00000111104.1	Psen2	0	ENSMUSG00000010609.9	ENSMUST00000111104.1	Psen2	0	01_promoter	ENSMUSG00000010609.9	ENSMUST00000111104.1	Psen2	0.000000	0.000000	0.000000
chr1	180295701	180296450	*	0.0030595080471484755	0.08156816022299875	-6.3379837131494305	6.247191694244926	5	4	94.00921658986175	40.8	87.67123287671232	25.6	93.86973180076629	94.21965317919076	90.51094890510949	85.16129032258064	ENSMUSG00000010609.9	ENSMUST00000133340.1	Psen2	-32263	ENSMUSG00000038855.9	ENSMUST00000070181.6	Itpkb	34036	50_intergenic	ENSMUSG00000010609.9	ENSMUST00000133340.1	Psen2	0.000000	0.699599	0.000000
chr1	180403601	180404350	*	0.018984641723533785	0.22129272352431514	-9.715103793843948	4.4785155245502795	5	4	70.07874015748031	17.8	60.36363636363637	16.6	71.63120567375887	68.14159292035399	52.84552845528455	66.44736842105263	ENSMUSG00000055676.3	ENSMUST00000050581.3	Gm5069	-73051	ENSMUSG00000053963.6	ENSMUST00000136521.1	6330403A02Rik	79118	15_intron	ENSMUSG00000038855.9	ENSMUST00000070181.6	Itpkb	0.000000	0.000000	0.000000
chr1	180406851	180407600	*	8.431045956394699e-4	0.03563605221445017	6.518399786281974	4.131354633046552	6	2	12.135176651305683	6.583333333333333	18.653576437587656	11.083333333333334	12.582781456953642	11.74785100286533	21.764705882352942	15.817694369973191	ENSMUSG00000055676.3	ENSMUST00000050581.3	Gm5069	-76301	ENSMUSG00000053963.6	ENSMUST00000136521.1	6330403A02Rik	75868	15_intron	ENSMUSG00000038855.9	ENSMUST00000070181.6	Itpkb	0.000000	0.000000	0.000000
chr1	180640201	180640950	*	0.02573680963727987	0.2566404554893563	1.6286869838190499	2.927205258304906	21	2	12.373430538679628	14.547619047619047	14.002117522498677	12.595238095238095	16.045483259633606	10.640834575260804	13.944444444444445	14.054600606673407	ENSMUSG00000098926.1	ENSMUST00000183443.1	mmu-mir-6904	-53000	ENSMUSG00000058729.7	ENSMUST00000085803.6	Lin9	201	01_promoter	ENSMUSG00000058729.7	ENSMUST00000085803.6	Lin9	0.244326	0.000000	0.000000
chr1	180689601	180690350	*	0.014051012549401888	0.19037195707454566	-2.87426886450427	3.755511572251167	8	3	96.15894039735099	45.375	93.28467153284672	39.9375	96.96969696969697	95.26462395543176	92.05882352941177	94.4927536231884	ENSMUSG00000058729.7	ENSMUST00000085804.5	Lin9	-48267	ENSMUSG00000026497.7	ENSMUST00000027778.7	Mixl1	6685	10_exon	ENSMUSG00000058729.7	ENSMUST00000085803.6	Lin9	0.000000	0.061415	0.000000
chr1	180696751	180697500	*	9.610904683682562e-5	0.007889128237322449	-1.8001050465044384	3.8676286182826183	48	11	9.054857898215467	7.135416666666667	7.254752851711027	4.96875	9.783008458992276	8.646306231943871	7.456274930960418	7.056694813027744	ENSMUSG00000026497.7	ENSMUST00000027778.7	Mixl1	0	ENSMUSG00000026497.7	ENSMUST00000027778.7	Mixl1	0	01_promoter	ENSMUSG00000026497.7	ENSMUST00000027778.7	Mixl1	0.769025	0.000000	0.000000
chr1	180726001	180726750	*	0.03759996658796241	0.30366334483192137	-0.23680843174620253	1.0395238307994186	55	21	0.5601838552140189	0.35454545454545455	0.32337542346781645	0.19090909090909092	0.585802894555479	0.541871921182266	0.32391048292108365	0.32278889606197547	ENSMUSG00000026499.4	ENSMUST00000027780.4	Acbd3	0	ENSMUSG00000026499.4	ENSMUST00000027780.4	Acbd3	0	01_promoter	ENSMUSG00000026499.4	ENSMUST00000027780.4	Acbd3	0.953271	0.000000	0.000000
chr1	180763701	180764450	*	0.04030784319075349	0.3130940002503394	1.8318740879716486	4.136911271132735	11	3	4.8076923076923075	2.727272727272727	6.639566395663957	4.454545454545454	5.0	4.62962962962963	7.3270013568521035	5.953991880920162	ENSMUSG00000026499.4	ENSMUST00000027780.4	Acbd3	-37658	ENSMUSG00000097347.1	ENSMUST00000181811.1	Gm17275	38119	30_downstream	ENSMUSG00000026499.4	ENSMUST00000027780.4	Acbd3	0.000000	0.190921	0.000000
chr1	180777351	180778100	*	0.005271952050752689	0.1117017507977507	-0.7774927052728423	3.8599852648169346	29	10	2.0572002007024586	1.4137931034482758	1.2797074954296161	0.9655172413793104	2.738163148887621	1.522615315718764	1.075268817204301	1.5321756894790604	ENSMUSG00000026499.4	ENSMUST00000027780.4	Acbd3	-51308	ENSMUSG00000097347.1	ENSMUST00000181811.1	Gm17275	24469	50_intergenic	ENSMUSG00000097347.1	ENSMUST00000181811.1	Gm17275	0.491322	0.000000	0.000000
chr1	180850801	180851550	*	0.027217445617880347	0.26298125854781035	-0.265534929654222	0.9193861624959417	41	17	0.5777638975640225	0.45121951219512196	0.31222896790980054	0.21951219512195122	0.5827505827505828	0.5744125326370757	0.3463803255975061	0.27797081306462823	ENSMUSG00000038806.6	ENSMUST00000038091.6	Sde2	0	ENSMUSG00000038806.6	ENSMUST00000038091.6	Sde2	0	01_promoter	ENSMUSG00000038806.6	ENSMUST00000038091.6	Sde2	0.680908	0.000000	0.000000
chr1	180936601	180937350	*	0.026910912605594618	0.26158859781297383	2.4527664816408916	2.535093218342213	5	2	8.580508474576272	16.2	11.033274956217163	12.6	8.141321044546851	8.811641067097817	12.0817843866171	10.099337748344372	ENSMUSG00000038793.8	ENSMUST00000132087.1	Lefty1	0	ENSMUSG00000038793.8	ENSMUST00000132087.1	Lefty1	0	01_promoter	ENSMUSG00000038793.8	ENSMUST00000132087.1	Lefty1	0.281709	0.082777	0.082777
chr1	181251201	181251950	*	0.013584588903472446	0.18679178716829647	-6.934718331777157	4.80611246842003	6	0	70.95588235294117	32.166666666666664	64.02116402116403	30.25	69.32773109243698	72.22222222222223	61.48409893992933	66.54929577464789	ENSMUSG00000081214.2	ENSMUST00000166014.1	Rpl35a-ps2	-8834	ENSMUSG00000026514.7	ENSMUST00000161880.1	Cnih3	100679	20_upstream	ENSMUSG00000081214.2	ENSMUST00000117444.1	Rpl35a-ps2	0.000000	1.000000	0.000000
chr1	181285001	181285750	*	0.025345417191385205	0.25467013102374836	6.18189808141103	7.277322373769869	4	2	67.12564543889845	48.75	73.30754352030948	47.375	64.95176848874598	69.62962962962963	75.21367521367522	71.73144876325088	ENSMUSG00000081214.2	ENSMUST00000166014.1	Rpl35a-ps2	-42634	ENSMUSG00000026514.7	ENSMUST00000161880.1	Cnih3	66879	50_intergenic	ENSMUSG00000081214.2	ENSMUST00000166014.1	Rpl35a-ps2	0.000000	0.000000	0.000000
chr1	181285651	181286400	*	0.012316557868458174	0.17759778828781167	7.3988535074058115	6.497963414539528	6	3	56.484641638225256	27.583333333333332	63.883495145631066	27.416666666666668	53.84615384615385	59.770114942528735	67.06349206349206	60.836501901140686	ENSMUSG00000081214.2	ENSMUST00000166014.1	Rpl35a-ps2	-43284	ENSMUSG00000026514.7	ENSMUST00000161880.1	Cnih3	66229	50_intergenic	ENSMUSG00000081214.2	ENSMUST00000166014.1	Rpl35a-ps2	0.000000	0.000000	0.000000
chr1	181338301	181339050	*	0.027892833409783366	0.26625469133422447	-2.2816426664895584	0.822693300052005	3	1	97.1882640586797	132.5	94.90662139219015	93.16666666666667	97.4921630094044	96.99398797595191	92.24489795918367	96.80232558139535	ENSMUSG00000081214.2	ENSMUST00000166014.1	Rpl35a-ps2	-95934	ENSMUSG00000026514.7	ENSMUST00000161880.1	Cnih3	13579	50_intergenic	ENSMUSG00000026514.7	ENSMUST00000161880.1	Cnih3	0.000000	0.407210	0.000000
chr1	181454651	181455400	*	0.003907041175145973	0.09439810801094746	-6.627659574468092	2.138124071065189	4	2	92.0	43.125	85.37234042553192	40.125	91.3907284768212	92.41071428571429	83.54430379746836	86.69724770642202	ENSMUSG00000089927.1	ENSMUST00000160086.1	Gm16539	-22251	ENSMUSG00000050625.4	ENSMUST00000058825.4	Ccdc121	56052	05_CDS	ENSMUSG00000026514.7	ENSMUST00000161880.1	Cnih3	0.000000	0.000000	0.000000
chr1	181455301	181456050	*	0.0019637934366737242	0.06182599571259247	-7.038574803067665	2.3094586282012903	3	2	94.49838187702265	48.666666666666664	87.45980707395498	45.333333333333336	92.8	95.65217391304348	84.0909090909091	89.94413407821229	ENSMUSG00000089927.1	ENSMUST00000160086.1	Gm16539	-22901	ENSMUSG00000050625.4	ENSMUST00000058825.4	Ccdc121	55402	15_intron	ENSMUSG00000026514.7	ENSMUST00000161880.1	Cnih3	0.000000	0.169559	0.000000
chr1	181510551	181511300	*	0.04763208066067109	0.3370884087517748	-7.351364232098168	8.362333941577237	5	2	84.41558441558442	19.5	77.06422018348624	16.8	84.61538461538461	84.0909090909091	75.83333333333333	78.57142857142857	ENSMUSG00000089927.1	ENSMUST00000160086.1	Gm16539	-78151	ENSMUSG00000050625.4	ENSMUST00000058825.4	Ccdc121	152	01_promoter	ENSMUSG00000050625.4	ENSMUST00000058825.4	Ccdc121	0.000000	0.000000	0.000000
chr1	182063701	182064450	*	6.521713733073184e-5	0.0058611948437756346	-9.590004016755604	4.940671110097332	7	1	85.8108108108108	36.285714285714285	76.2208067940552	25.642857142857142	85.8267716535433	85.79881656804734	76.4957264957265	75.9493670886076	ENSMUSG00000022995.10	ENSMUST00000078719.6	Enah	-43721	ENSMUSG00000026511.6	ENSMUST00000111018.1	Srp9	60288	50_intergenic	ENSMUSG00000022995.10	ENSMUST00000078719.6	Enah	0.000000	0.164219	0.000000
chr1	182074101	182074850	*	0.03228321437081423	0.28460701762725177	-2.72936219115113	3.112956261517769	9	4	93.47826086956522	45.388888888888886	90.7488986784141	45.77777777777778	93.4065934065934	93.55608591885442	90.51383399209486	91.04477611940298	ENSMUSG00000022995.10	ENSMUST00000078719.6	Enah	-54121	ENSMUSG00000026511.6	ENSMUST00000111018.1	Srp9	49888	50_intergenic	ENSMUSG00000026511.6	ENSMUST00000111018.1	Srp9	0.000000	0.536716	0.000000
chr1	182107901	182108650	*	0.0026827223674553155	0.07535523864932427	-7.846607669616523	6.450227689773578	5	2	74.51327433628319	42.1	66.66666666666667	43.8	74.80916030534351	74.25742574257426	68.63905325443787	64.57680250783699	ENSMUSG00000022995.10	ENSMUST00000078719.6	Enah	-87921	ENSMUSG00000026511.6	ENSMUST00000111018.1	Srp9	16088	50_intergenic	ENSMUSG00000026511.6	ENSMUST00000111018.1	Srp9	0.000000	0.052069	0.000000
chr1	182223601	182224350	*	0.0023213276598147378	0.06875739931994886	-11.485767491354082	3.564868292639767	3	2	86.9047619047619	36.5	75.41899441340782	22.5	84.8	88.97637795275591	74.74747474747475	76.25	ENSMUSG00000091013.2	ENSMUST00000169123.2	Vmn1r1	-65282	ENSMUSG00000038633.5	ENSMUST00000133052.1	Degs1	57875	50_intergenic	ENSMUSG00000038633.5	ENSMUST00000133052.1	Degs1	0.000000	1.000000	0.000000
chr1	182340601	182341350	*	0.0023371981852117587	0.06908888849598442	-0.338666678866632	0.6850738275114143	35	17	0.5122024706236818	0.4857142857142857	0.1735357917570499	0.11428571428571428	0.6636038795303726	0.4488138491130583	0.20815986677768525	0.1358695652173913	ENSMUSG00000038633.5	ENSMUST00000035295.5	Degs1	-57797	ENSMUSG00000047539.4	ENSMUST00000051431.4	Fbxo28	257	01_promoter	ENSMUSG00000047539.4	ENSMUST00000051431.4	Fbxo28	0.485981	0.000000	0.000000
chr1	182562901	182563650	*	0.020727592737238863	0.23098360042392482	2.6999229212833606	3.5720837292237455	8	4	5.360824742268041	3.25	8.060747663551401	4.3125	7.142857142857143	3.3185840707964602	8.752735229759299	7.268170426065163	ENSMUSG00000026509.10	ENSMUST00000068505.8	Capn2	-45406	ENSMUSG00000038599.8	ENSMUST00000048941.7	Capn8	1358	20_upstream	ENSMUSG00000038599.8	ENSMUST00000048941.7	Capn8	0.000000	0.528705	0.000000
chr1	182585001	182585750	*	0.001690945003267254	0.05644805759237267	5.684040529180126	2.2340179995225458	5	0	16.223175965665234	18.9	21.90721649484536	17.0	17.452830188679247	15.519568151147098	19.03485254691689	24.56575682382134	ENSMUSG00000038599.8	ENSMUST00000048941.7	Capn8	-19994	ENSMUSG00000043429.7	ENSMUST00000060041.6	4922505E12Rik	163431	15_intron	ENSMUSG00000038599.8	ENSMUST00000168514.1	Capn8	0.000000	0.256342	0.000000
chr1	182597351	182598100	*	0.01553818609363523	0.20084250373408605	-5.922996697375282	9.094784255811774	3	1	85.46845124282983	74.5	79.54545454545455	58.333333333333336	83.64485981308411	86.73139158576052	78.48101265822785	80.78817733990148	ENSMUSG00000038599.8	ENSMUST00000048941.7	Capn8	-32344	ENSMUSG00000043429.7	ENSMUST00000060041.6	4922505E12Rik	151081	05_CDS	ENSMUSG00000038599.8	ENSMUST00000048941.7	Capn8	0.000000	0.181575	0.000000
chr1	182957451	182958200	*	0.00757420435837573	0.13572441074465633	4.329580313040152	0.5298846018039769	3	2	9.263959390862944	12.166666666666666	13.593539703903096	16.833333333333332	7.886435331230284	10.19108280254777	15.364583333333334	11.699164345403899	ENSMUSG00000079164.3	ENSMUST00000110997.1	Tlr5	-2663	ENSMUSG00000030768.6	ENSMUST00000171366.1	Disp1	189262	15_intron	ENSMUSG00000079164.3	ENSMUST00000110997.1	Tlr5	0.000000	0.423231	0.000000
chr1	183081601	183082350	*	0.03781477440385566	0.30428013703549356	-5.141519783514948	3.977528010974412	5	3	90.26548672566372	30.6	85.12396694214875	30.9	88.77005347593582	92.10526315789474	84.88372093023256	85.34031413612566	ENSMUSG00000079164.3	ENSMUST00000110997.1	Tlr5	-126813	ENSMUSG00000030768.6	ENSMUST00000171366.1	Disp1	65112	30_downstream	ENSMUSG00000030768.6	ENSMUST00000003035.5	Disp1	0.000000	0.316422	0.000000
chr1	183344201	183344950	*	0.0371761248307492	0.30238197090805763	-4.218276906138177	7.522978401721379	3	1	5.9523809523809526	1.6666666666666667	1.7341040462427746	0.5	1.1363636363636365	11.25	0.0	3.896103896103896	ENSMUSG00000046836.7	ENSMUST00000163528.2	Brox	-46945	ENSMUSG00000056050.6	ENSMUST00000109158.3	Mia3	347	01_promoter	ENSMUSG00000056050.6	ENSMUST00000109158.3	Mia3	0.000000	0.000000	0.000000
chr1	183344851	183345600	*	0.002010700206845976	0.06284772656688237	0.6032017526863103	2.572732656622652	37	14	0.8060536272413226	0.6621621621621622	1.4092553799276328	1.0	0.7709750566893424	0.8260196179659267	1.2332245194051505	1.6038492381716118	ENSMUSG00000056050.6	ENSMUST00000109158.3	Mia3	0	ENSMUSG00000056050.6	ENSMUST00000109158.3	Mia3	0	01_promoter	ENSMUSG00000056050.6	ENSMUST00000109158.3	Mia3	0.594126	0.030708	0.000000
chr1	183437801	183438550	*	0.0022159167709858638	0.06672831899794378	-7.02885805484984	2.2651956087473466	5	4	93.02325581395348	32.0	85.99439775910363	30.7	92.82051282051282	93.28859060402685	85.79881656804734	86.17021276595744	ENSMUSG00000053461.4	ENSMUST00000065900.4	Hhipl2	-19298	ENSMUSG00000090533.1	ENSMUST00000172123.1	Gm8214	243645	30_downstream	ENSMUSG00000053461.4	ENSMUST00000065900.4	Hhipl2	0.000000	0.169559	0.000000
chr1	183650351	183651100	*	0.00788826754015797	0.1387699138572706	4.384256785671781	4.376390493513495	5	3	88.43441466854725	62.7	92.81867145421903	51.7	90.68100358422939	86.97674418604652	91.57894736842105	94.11764705882354	ENSMUSG00000053461.4	ENSMUST00000065900.4	Hhipl2	-231848	ENSMUSG00000090533.1	ENSMUST00000172123.1	Gm8214	31095	50_intergenic	ENSMUSG00000090533.1	ENSMUST00000172123.1	Gm8214	0.000000	0.531375	0.000000
chr1	184039701	184040450	*	0.003159244750574133	0.08312651327223466	-4.404804913294791	5.155227733210664	3	1	95.15625	101.5	90.7514450867052	78.5	95.63106796116504	94.93087557603687	87.33333333333333	95.4337899543379	ENSMUSG00000039384.8	ENSMUST00000048655.7	Dusp10	-5320	ENSMUSG00000089057.1	ENSMUST00000158432.1	Gm23349	539757	15_intron	ENSMUSG00000039384.8	ENSMUST00000048655.7	Dusp10	0.000000	0.000000	0.000000
chr1	184244451	184245200	*	0.011551108441095631	0.17155865048147276	-7.544072636492649	7.588686955313455	6	1	91.23505976095618	19.083333333333332	83.69098712446352	16.25	93.33333333333333	88.79310344827586	81.9672131147541	85.58558558558559	ENSMUSG00000039384.8	ENSMUST00000048655.7	Dusp10	-210070	ENSMUSG00000089057.1	ENSMUST00000158432.1	Gm23349	335007	50_intergenic	ENSMUSG00000039384.8	ENSMUST00000048655.7	Dusp10	0.000000	0.000000	0.000000
chr1	184726751	184727500	*	0.010404264533344993	0.16135020509746512	3.036833156974877	6.72107916276922	10	3	10.78838174273859	9.1	13.825214899713467	9.65	11.385459533607682	10.334029227557412	13.513513513513514	14.10958904109589	ENSMUSG00000092578.1	ENSMUST00000172500.1	4930488B22Rik	-14254	ENSMUSG00000039377.6	ENSMUST00000174257.1	Hlx	4952	05_CDS	ENSMUSG00000039377.6	ENSMUST00000174257.1	Hlx	0.000000	0.000000	0.000000
chr1	184727401	184728150	*	6.794544016781275e-5	0.005995508347397444	3.5800592482131357	3.801530012386246	13	6	15.482993197278912	21.884615384615383	19.063052445492044	24.884615384615383	15.4	15.540229885057471	19.719208679004467	18.500273672687467	ENSMUSG00000092578.1	ENSMUST00000172500.1	4930488B22Rik	-14904	ENSMUSG00000039377.6	ENSMUST00000174257.1	Hlx	4302	05_CDS	ENSMUSG00000039377.6	ENSMUST00000174257.1	Hlx	0.340454	0.086782	0.000000
chr1	184729351	184730100	*	0.01828317171884366	0.217353739807029	-2.3255813953488373	1.898829257971456	4	1	2.3255813953488373	0.5	0.0	0.0	1.1904761904761905	3.409090909090909	0.0	0.0	ENSMUSG00000092578.1	ENSMUST00000172500.1	4930488B22Rik	-16854	ENSMUSG00000039377.6	ENSMUST00000174257.1	Hlx	2352	05_CDS	ENSMUSG00000039377.6	ENSMUST00000048572.6	Hlx	0.000000	0.000000	0.000000
chr1	184735201	184735950	*	0.014000627798639228	0.190005762647801	2.538034936654436	5.23556208054935	7	3	5.360623781676413	3.9285714285714284	7.898658718330849	7.571428571428571	4.315196998123827	6.490872210953347	6.481481481481482	9.221902017291066	ENSMUSG00000039377.6	ENSMUST00000048572.6	Hlx	-2582	ENSMUSG00000026621.7	ENSMUST00000048462.6	Marc1	75248	20_upstream	ENSMUSG00000039377.6	ENSMUST00000174257.1	Hlx	0.000000	0.000000	0.000000
chr1	184782001	184782750	*	4.0287060233504225e-4	0.021618119486776735	-10.478519400988596	7.136977398074704	5	2	67.36474694589877	38.6	56.88622754491018	28.5	67.00507614213198	67.55319148936171	50.74626865671642	63.94849785407725	ENSMUSG00000039377.6	ENSMUST00000048572.6	Hlx	-49382	ENSMUSG00000026621.7	ENSMUST00000048462.6	Marc1	28448	30_downstream	ENSMUSG00000026621.7	ENSMUST00000110992.2	Marc1	0.000000	0.000000	0.000000
chr1	184793051	184793800	*	0.01674867516841378	0.2086647980868066	-5.546822121787731	1.7384001435171146	4	3	82.53094910591471	75.0	76.98412698412699	48.5	80.44444444444444	83.46613545816733	75.31380753138075	78.49056603773585	ENSMUSG00000039377.6	ENSMUST00000048572.6	Hlx	-60432	ENSMUSG00000026621.7	ENSMUST00000048462.6	Marc1	17398	15_intron	ENSMUSG00000026621.7	ENSMUST00000110992.2	Marc1	0.000000	0.081442	0.000000
chr1	184810601	184811350	*	0.004296303734639201	0.09932524278244742	0.8958510959913467	2.2585761040529864	38	15	2.934891010115401	2.710526315789474	3.8307421061067477	3.1447368421052633	2.798441374424371	3.026692087702574	4.427333974975938	3.2351057014734144	ENSMUSG00000026621.7	ENSMUST00000048462.6	Marc1	0	ENSMUSG00000026621.7	ENSMUST00000048462.6	Marc1	0	01_promoter	ENSMUSG00000026621.7	ENSMUST00000048462.6	Marc1	0.539386	0.000000	0.000000
chr1	184826851	184827600	*	0.049277578175613526	0.34203457354011296	2.391524973847331	5.751454151148347	15	5	8.05892547660312	3.1	10.45045045045045	3.8666666666666667	7.377049180327869	8.558558558558559	13.409961685823754	7.8231292517006805	ENSMUSG00000073481.3	ENSMUST00000162866.1	Marc2	0	ENSMUSG00000073481.3	ENSMUST00000162866.1	Marc2	0	01_promoter	ENSMUSG00000073481.3	ENSMUST00000162866.1	Marc2	0.000000	0.077437	0.000000
chr1	184873651	184874400	*	1.8239751472416206e-7	5.572118283433685e-5	9.824447468250042	3.8498103145042544	11	3	27.74822695035461	14.227272727272727	37.57267441860465	23.5	20.517560073937155	34.41226575809199	40.5103668261563	35.11348464619493	ENSMUSG00000088562.2	ENSMUST00000157937.2	Gm23780	-15239	ENSMUSG00000039349.5	ENSMUST00000048308.5	C130074G19Rik	8819	05_CDS	ENSMUSG00000039349.5	ENSMUST00000048308.5	C130074G19Rik	0.000000	0.000000	0.000000
chr1	184874301	184875050	*	3.3780999677346856e-4	0.01914291791304228	7.5795814150655065	4.1079533022431844	6	4	39.76261127596439	33.5	47.3421926910299	47.5	30.83511777301927	47.4264705882353	49.029982363315696	45.83987441130298	ENSMUSG00000088562.2	ENSMUST00000157937.2	Gm23780	-15889	ENSMUSG00000039349.5	ENSMUST00000048308.5	C130074G19Rik	8169	05_CDS	ENSMUSG00000039349.5	ENSMUST00000048308.5	C130074G19Rik	0.000000	0.000000	0.000000
chr1	185142751	185143500	*	0.02727180269856017	0.2632397119005779	-5.778273304571235	3.928294997932134	6	1	87.41092636579573	30.666666666666668	81.63265306122449	23.333333333333332	86.74242424242425	88.53503184713375	79.76190476190476	83.42857142857143	ENSMUSG00000026620.6	ENSMUST00000027929.4	Mark1	-143202	ENSMUSG00000039318.7	ENSMUST00000069652.6	Rab3gap2	60669	50_intergenic	ENSMUSG00000039318.7	ENSMUST00000069652.6	Rab3gap2	0.000000	0.000000	0.000000
chr1	185328651	185329400	*	0.044335345012886246	0.3264167066453176	-0.1931120907099458	0.8233456588739136	45	17	0.4285539365740174	0.3888888888888889	0.23544184586407158	0.16666666666666666	0.4922067268252666	0.40146622447198466	0.3402412619857717	0.12746972594008923	ENSMUSG00000026618.5	ENSMUST00000027921.4	Iars2	0	ENSMUSG00000026618.5	ENSMUST00000027921.4	Iars2	0	01_promoter	ENSMUSG00000026618.5	ENSMUST00000027921.4	Iars2	0.716956	0.225634	0.000000
chr1	185362451	185363200	*	0.003952756610576265	0.09496144362626456	-0.44337325396388527	0.9493344718744765	28	8	0.5791505791505791	0.26785714285714285	0.13577732518669383	0.07142857142857142	0.746268656716418	0.35842293906810035	0.1996007984031936	0.0693000693000693	ENSMUSG00000097261.1	ENSMUST00000180632.1	4930532G15Rik	0	ENSMUSG00000097261.1	ENSMUST00000180632.1	4930532G15Rik	0	01_promoter	ENSMUSG00000097261.1	ENSMUST00000180632.1	4930532G15Rik	0.495327	0.000000	0.000000
chr1	185714751	185715500	*	1.65160562356485e-5	0.0021373156909358622	-9.363136863136868	3.8292831528703046	7	0	59.253246753246756	52.142857142857146	49.89010989010989	32.42857142857143	52.06185567010309	62.55924170616114	43.0317848410758	55.489021956087825	ENSMUSG00000097615.1	ENSMUST00000180623.1	Gm2061	-259183	ENSMUSG00000039246.7	ENSMUST00000045388.7	Lyplal1	401811	50_intergenic	ENSMUSG00000097615.1	ENSMUST00000180623.1	Gm2061	0.000000	0.276368	0.000000
chr1	186083301	186084050	*	0.048894795933430275	0.3410056117168511	-0.957215465949024	1.5449017384949915	7	5	98.81129271916791	95.0	97.85407725321889	97.71428571428571	98.94736842105263	98.71134020618557	96.98558322411533	98.89763779527559	ENSMUSG00000097615.1	ENSMUST00000180623.1	Gm2061	-627733	ENSMUSG00000039246.7	ENSMUST00000045388.7	Lyplal1	33261	30_downstream	ENSMUSG00000039246.7	ENSMUST00000045388.7	Lyplal1	0.000000	0.895861	0.000000
chr1	186705351	186706100	*	0.04826040222356938	0.33888831316587564	-0.5698383249403659	2.1255550084748354	42	16	2.3323615160349855	1.5238095238095237	1.7625231910946197	0.9047619047619048	2.682701202590194	2.1046301864101022	1.6675088428499243	1.8431204457779682	ENSMUSG00000039239.9	ENSMUST00000045288.8	Tgfb2	0	ENSMUSG00000039239.9	ENSMUST00000045288.8	Tgfb2	0	01_promoter	ENSMUSG00000039239.9	ENSMUST00000045288.8	Tgfb2	0.487316	0.033378	0.000000
chr1	186819101	186819850	*	0.010580529094751046	0.16279277771644307	-3.9535958587539333	3.345600742565506	7	4	94.50915141430949	40.57142857142857	90.55555555555556	34.92857142857143	94.87951807228916	94.05204460966543	87.8048780487805	92.85714285714286	ENSMUSG00000097784.1	ENSMUST00000180869.1	A430105J06Rik	-69705	ENSMUSG00000097935.1	ENSMUST00000180973.1	Gm3809	140659	50_intergenic	ENSMUSG00000097784.1	ENSMUST00000180869.1	A430105J06Rik	0.000000	0.000000	0.000000
chr1	187473651	187474400	*	0.04910533046951216	0.3416692615969841	-2.669766131304596	2.1267816412832112	6	4	95.42124542124542	43.416666666666664	92.75147928994083	52.25	95.8955223880597	94.96402877697842	91.55844155844156	93.75	ENSMUSG00000039210.10	ENSMUST00000160570.1	Gpatch2	-247471	ENSMUSG00000026610.7	ENSMUST00000127489.1	Esrrg	134392	50_intergenic	ENSMUSG00000026610.7	ENSMUST00000127489.1	Esrrg	0.000000	0.962617	0.000000
chr1	187651101	187651850	*	7.537958028244941e-4	0.033158406931296125	-6.96964807995169	3.534856399937402	14	1	48.971518987341774	22.107142857142858	42.001870907390085	16.035714285714285	40.06514657980456	57.38461538461539	43.38085539714868	40.83044982698962	ENSMUSG00000026610.7	ENSMUST00000152927.1	Esrrg	-41405	ENSMUSG00000026610.7	ENSMUST00000027906.6	Esrrg	345978	15_intron	ENSMUSG00000026610.7	ENSMUST00000127489.1	Esrrg	0.000000	0.074766	0.000000
chr1	187996901	187997650	*	0.021076193211997586	0.23321858756450514	-5.2	4.675558604731284	3	2	6.0	1.0	0.8	0.16666666666666666	7.547169811320755	4.25531914893617	0.0	1.5384615384615385	ENSMUSG00000026610.7	ENSMUST00000152927.1	Esrrg	-387205	ENSMUSG00000026610.7	ENSMUST00000027906.6	Esrrg	178	01_promoter	ENSMUSG00000026610.7	ENSMUST00000027906.6	Esrrg	0.000000	0.165554	0.000000
chr1	187997551	187998300	*	0.005146108730658621	0.11025615738216182	0.7493949931873184	1.2351994391539594	23	13	0.6019563581640331	0.34782608695652173	1.3513513513513513	0.7608695652173914	0.5025125628140703	0.6830601092896175	2.648475120385233	0.1488095238095238	ENSMUSG00000026610.7	ENSMUST00000027906.6	Esrrg	0	ENSMUSG00000026610.7	ENSMUST00000027906.6	Esrrg	0	01_promoter	ENSMUSG00000026610.7	ENSMUST00000027906.6	Esrrg	0.000000	0.000000	0.000000
chr1	188080101	188080850	*	0.03411436183554979	0.2913573430475957	-8.14947976248842	11.065264731219532	4	1	81.60919540229885	26.625	73.45971563981043	19.375	76.97841726618705	86.88524590163935	76.72413793103448	69.47368421052632	ENSMUSG00000026610.7	ENSMUST00000110938.1	Esrrg	-82233	ENSMUSG00000026609.9	ENSMUST00000142189.1	Ush2a	181174	15_intron	ENSMUSG00000026610.7	ENSMUST00000110939.1	Esrrg	0.000000	0.000000	0.000000
chr1	188108051	188108800	*	0.009803810080037332	0.1564107593050148	-7.457276239806232	1.7965000978133683	4	2	75.15274949083503	46.125	67.6954732510288	41.125	72.2943722943723	77.6923076923077	65.929203539823	69.23076923076923	ENSMUSG00000026610.7	ENSMUST00000110938.1	Esrrg	-110183	ENSMUSG00000026609.9	ENSMUST00000142189.1	Ush2a	153224	15_intron	ENSMUSG00000026610.7	ENSMUST00000110939.1	Esrrg	0.000000	0.096128	0.000000
chr1	188678101	188678850	*	2.4942380960262656e-4	0.015616398278533915	-11.115605705769639	2.9419063010589697	3	2	77.8688524590164	63.333333333333336	66.75324675324676	42.833333333333336	78.84615384615384	77.40963855421687	69.377990430622	63.63636363636363	ENSMUSG00000077235.1	ENSMUST00000104047.1	Gm25095	-55048	ENSMUSG00000084550.1	ENSMUST00000122601.1	Gm25269	81627	05_CDS	ENSMUSG00000026609.9	ENSMUST00000060479.7	Ush2a	0.000000	0.026702	0.000000
chr1	188865951	188866700	*	2.7959663903498504e-4	0.016862018408459106	-6.962916862311452	3.363121054409977	7	4	84.0512223515716	51.57142857142857	77.08830548926014	46.142857142857146	80.89330024813896	86.84210526315789	75.68922305764411	78.35990888382688	ENSMUSG00000084550.1	ENSMUST00000122601.1	Gm25269	-105475	ENSMUSG00000026609.9	ENSMUST00000127077.1	Ush2a	87045	15_intron	ENSMUSG00000026609.9	ENSMUST00000060479.7	Ush2a	0.000000	0.000000	0.000000
chr1	188866601	188867350	*	0.003130434258218477	0.08271236571379348	-6.4493715991813305	4.565036585027922	7	6	81.62083936324169	40.285714285714285	75.17146776406035	39.142857142857146	76.33802816901408	87.20238095238095	74.45054945054945	75.89041095890411	ENSMUSG00000084550.1	ENSMUST00000122601.1	Gm25269	-106125	ENSMUSG00000026609.9	ENSMUST00000127077.1	Ush2a	86395	15_intron	ENSMUSG00000026609.9	ENSMUST00000060479.7	Ush2a	0.000000	0.138852	0.000000
chr1	189041451	189042200	*	3.0832754455600104e-4	0.018077870387061414	-10.70848311585384	3.5982957769721877	3	2	80.97087378640776	69.5	70.26239067055394	40.166666666666664	80.85106382978724	81.03975535168196	66.4804469273743	74.39024390243902	ENSMUSG00000026608.7	ENSMUST00000085678.2	Kctd3	-33611	ENSMUSG00000037624.9	ENSMUST00000079451.6	Kcnk2	301154	50_intergenic	ENSMUSG00000026608.7	ENSMUST00000085678.2	Kctd3	0.000000	0.351135	0.000000
chr1	189260501	189261250	*	0.03348674227653203	0.28889774647042576	4.301018616087104	4.282738939546049	4	2	83.9041095890411	61.25	88.2051282051282	64.5	86.28318584070796	82.40223463687151	86.55737704918033	90.0	ENSMUSG00000026608.7	ENSMUST00000085678.2	Kctd3	-252661	ENSMUSG00000037624.9	ENSMUST00000079451.6	Kcnk2	82104	15_intron	ENSMUSG00000037624.9	ENSMUST00000079451.6	Kcnk2	0.000000	0.082777	0.000000
chr1	189386601	189387350	*	0.027973318346832594	0.2664675370989352	6.917861127800185	4.154289767384095	4	1	59.83606557377049	45.625	66.75392670157068	31.875	65.05190311418686	55.14018691588785	67.56756756756756	65.98984771573605	ENSMUSG00000037624.9	ENSMUST00000110920.1	Kcnk2	-42769	ENSMUSG00000093791.1	ENSMUST00000180257.1	Gm24092	6001	20_upstream	ENSMUSG00000093791.1	ENSMUST00000180257.1	Gm24092	0.000000	0.914553	0.000000
chr1	189581601	189582350	*	0.0022331492422646188	0.06707927126608038	4.426987786423964	9.415509043705024	14	6	55.246671887235706	50.392857142857146	59.67365967365967	45.714285714285715	56.25692137320044	54.69412477286493	61.7816091954023	57.67484105358765	ENSMUSG00000093791.1	ENSMUST00000180257.1	Gm24092	-188251	ENSMUSG00000026605.8	ENSMUST00000165798.1	Cenpf	66507	50_intergenic	ENSMUSG00000026605.8	ENSMUST00000165798.1	Cenpf	0.000000	1.000000	0.000000
chr1	189727201	189727950	*	0.0443134883972956	0.3264167066453176	-1.789971559766651	3.1103601588332523	13	4	9.905020352781547	8.423076923076923	8.115048793014894	6.076923076923077	9.25925925925926	10.319227913882703	7.472959685349066	8.817204301075268	ENSMUSG00000026605.8	ENSMUST00000171929.1	Cenpf	-39115	ENSMUSG00000026604.11	ENSMUST00000097442.2	Ptpn14	319	01_promoter	ENSMUSG00000026604.11	ENSMUST00000097442.2	Ptpn14	0.032043	0.000000	0.000000
chr1	189737601	189738350	*	0.007315222574321593	0.13321223299627394	-9.741269224362892	10.260413027648676	4	2	89.86175115207374	24.375	80.12048192771084	16.625	95.0354609929078	80.26315789473684	81.17647058823529	79.01234567901234	ENSMUSG00000026604.11	ENSMUST00000097442.2	Ptpn14	-9333	ENSMUSG00000026604.11	ENSMUST00000027898.5	Ptpn14	48284	15_intron	ENSMUSG00000026604.11	ENSMUST00000097442.2	Ptpn14	0.000000	0.315087	0.000000
chr1	189921551	189922300	*	0.029068842684004174	0.27160062433832477	-0.30151024889752137	0.7670275469734452	45	12	0.6364196263600903	0.34444444444444444	0.33490937746256894	0.18888888888888888	0.5660377358490566	0.6906579425663395	0.39463299131807417	0.2753737214791503	ENSMUSG00000026603.7	ENSMUST00000144452.1	Smyd2	0	ENSMUSG00000026603.7	ENSMUST00000144452.1	Smyd2	0	01_promoter	ENSMUSG00000026603.7	ENSMUST00000144452.1	Smyd2	0.547397	0.106809	0.000000
chr1	189924151	189924900	*	0.002468704277621849	0.0716377065402399	3.827496843644096	1.849564002019182	6	2	88.11881188118812	89.0	91.94630872483222	79.91666666666667	87.87878787878788	88.23529411764706	91.80633147113593	92.09486166007905	ENSMUSG00000026603.7	ENSMUST00000027897.7	Smyd2	-1788	ENSMUSG00000010175.7	ENSMUST00000010319.7	Prox1	244500	20_upstream	ENSMUSG00000026603.7	ENSMUST00000144452.1	Smyd2	0.000000	0.016021	0.000000
chr1	190017751	190018500	*	0.027493308770942925	0.26420595552057125	-7.160721337370019	7.20877216091144	4	2	32.394366197183096	20.125	25.233644859813083	10.125	34.161490683229815	31.547619047619047	26.143790849673202	24.404761904761905	ENSMUSG00000026603.7	ENSMUST00000027897.7	Smyd2	-95388	ENSMUSG00000010175.7	ENSMUST00000010319.7	Prox1	150900	50_intergenic	ENSMUSG00000026603.7	ENSMUST00000027897.7	Smyd2	0.000000	0.000000	0.000000
chr1	190094451	190095200	*	0.025839544531386836	0.2570405084964242	-2.8633675692499305	1.4559944998056713	3	2	99.15966386554622	39.333333333333336	96.29629629629629	43.333333333333336	99.06542056074767	99.23664122137404	95.71428571428571	96.92307692307692	ENSMUSG00000026603.7	ENSMUST00000027897.7	Smyd2	-172088	ENSMUSG00000010175.7	ENSMUST00000010319.7	Prox1	74200	50_intergenic	ENSMUSG00000010175.7	ENSMUST00000010319.7	Prox1	0.000000	0.420561	0.000000
chr1	190137351	190138100	*	0.003230828830446694	0.08408602190827377	7.897595922134992	5.625348775753328	7	3	81.2664907651715	22.0	89.16408668730651	20.571428571428573	80.0	83.11688311688312	83.97435897435898	94.0119760479042	ENSMUSG00000026603.7	ENSMUST00000027897.7	Smyd2	-214988	ENSMUSG00000010175.7	ENSMUST00000010319.7	Prox1	31300	15_intron	ENSMUSG00000010175.7	ENSMUST00000175916.1	Prox1	0.000000	0.000000	0.000000
chr1	190138001	190138750	*	0.027971470104993155	0.2664675370989352	11.314679102820335	3.1428451182333563	3	2	79.82456140350877	15.166666666666666	91.13924050632912	12.0	78.78787878787878	81.25	82.85714285714286	97.72727272727273	ENSMUSG00000026603.7	ENSMUST00000027897.7	Smyd2	-215638	ENSMUSG00000010175.7	ENSMUST00000010319.7	Prox1	30650	15_intron	ENSMUSG00000010175.7	ENSMUST00000175916.1	Prox1	0.000000	0.000000	0.000000
chr1	190138651	190139400	*	0.02442436176161903	0.2500277329719317	7.874863820936912	2.7444027353795826	3	1	39.40774487471526	28.833333333333332	47.28260869565217	29.0	36.96969696969697	40.87591240875913	46.927374301675975	47.61904761904762	ENSMUSG00000026603.7	ENSMUST00000027897.7	Smyd2	-216288	ENSMUSG00000010175.7	ENSMUST00000010319.7	Prox1	30000	15_intron	ENSMUSG00000010175.7	ENSMUST00000175916.1	Prox1	0.000000	0.000000	0.000000
chr1	190169851	190170600	*	0.002093363734337923	0.06439492129034707	-0.6033966033966034	1.7060009671630296	20	6	0.7792207792207793	0.45	0.17582417582417584	0.1	1.065891472868217	0.5477308294209703	0.0	0.33167495854063017	ENSMUSG00000010175.7	ENSMUST00000177288.1	Prox1	0	ENSMUSG00000010175.7	ENSMUST00000177288.1	Prox1	0	01_promoter	ENSMUSG00000010175.7	ENSMUST00000010319.7	Prox1	0.013351	0.246996	0.000000
chr1	190416851	190417600	*	7.684801105045268e-6	0.0011718065134238816	-9.038590789357903	2.406123504601998	4	2	86.02846054333764	83.125	76.98986975397973	66.5	87.28813559322033	85.47486033519553	78.02816901408451	75.89285714285714	ENSMUSG00000010175.7	ENSMUST00000175916.1	Prox1	-246171	ENSMUSG00000093064.2	ENSMUST00000175323.2	Gm23153	65558	50_intergenic	ENSMUSG00000093064.2	ENSMUST00000175323.2	Gm23153	0.000000	0.485981	0.000000
chr1	190417501	190418250	*	0.0012572164625279092	0.046427919159956255	-5.988575119597916	5.428067007567216	5	4	80.93457943925233	86.6	74.94600431965442	69.4	83.125	80.0	76.82403433476395	73.04347826086956	ENSMUSG00000010175.7	ENSMUST00000175916.1	Prox1	-246821	ENSMUSG00000093064.2	ENSMUST00000175323.2	Gm23153	64908	50_intergenic	ENSMUSG00000093064.2	ENSMUST00000175323.2	Gm23153	0.000000	0.232310	0.000000
chr1	190737951	190738700	*	0.012440730774095809	0.1786303771372664	6.122025588740298	3.6361365717181915	6	1	73.20061255742726	39.833333333333336	79.32263814616756	37.083333333333336	79.06137184115524	68.88297872340425	83.20610687022901	75.91973244147157	ENSMUSG00000093064.2	ENSMUST00000175323.2	Gm23153	-254794	ENSMUSG00000089872.4	ENSMUST00000160891.1	Rps6kc1	71764	15_intron	ENSMUSG00000089872.4	ENSMUST00000159624.1	Rps6kc1	0.000000	0.221629	0.000000
chr1	190911501	190912250	*	0.04406020938285233	0.3254572161171476	0.2466659365340082	0.8540264155476384	26	9	0.2338932596215182	0.21153846153846154	0.48055919615552645	0.4230769230769231	0.20671834625322996	0.25289017341040465	0.6306306306306306	0.33927056827820185	ENSMUSG00000089872.4	ENSMUST00000162500.1	Rps6kc1	0	ENSMUSG00000089872.4	ENSMUST00000162500.1	Rps6kc1	0	01_promoter	ENSMUSG00000089872.4	ENSMUST00000162500.1	Rps6kc1	0.574099	0.044059	0.000000
chr1	190979101	190979850	*	0.005157016061007533	0.11040382826588337	-0.7653183102199299	2.146493429177083	31	14	2.5438294946717086	2.3870967741935485	1.7785111844517785	1.564516129032258	3.358561967833491	2.0788336933045355	1.5292801193584484	2.019473494410386	ENSMUSG00000037568.6	ENSMUST00000166139.1	Vash2	0	ENSMUSG00000037568.6	ENSMUST00000166139.1	Vash2	0	01_promoter	ENSMUSG00000037568.6	ENSMUST00000166139.1	Vash2	0.467290	0.050734	0.000000
chr1	191048651	191049400	*	0.0023125164786324524	0.06856518486997484	-4.00289127292095	3.595628490831214	4	1	94.35897435897436	115.0	90.35608308605342	76.125	94.41176470588235	94.33070866141732	90.03215434083602	90.633608815427	ENSMUSG00000057072.6	ENSMUST00000077889.6	1700022P22Rik	-11829	ENSMUSG00000026632.11	ENSMUST00000156341.1	Tatdn3	434	01_promoter	ENSMUSG00000026632.11	ENSMUST00000156341.1	Tatdn3	0.000000	0.308411	0.000000
chr1	191103901	191104650	*	0.02339628234211426	0.24483189718106882	5.34657836644592	5.3511719330131	3	2	92.66666666666667	23.166666666666668	98.01324503311258	24.666666666666668	92.10526315789474	93.24324324324324	97.43589743589743	98.63013698630137	ENSMUSG00000026630.4	ENSMUST00000027943.4	Batf3	-5487	ENSMUSG00000091017.1	ENSMUST00000171798.1	Fam71a	60168	15_intron	ENSMUSG00000026630.4	ENSMUST00000027943.4	Batf3	0.000000	0.000000	0.000000
chr1	191181901	191182650	*	0.04516972258724701	0.329115982660743	0.6905206673128738	0.6791948268166457	21	6	2.227954971857411	2.261904761904762	2.9184756391702846	2.880952380952381	2.900378310214376	1.8297236743838685	2.807017543859649	3.02185030218503	ENSMUSG00000091017.1	ENSMUST00000171798.1	Fam71a	-17084	ENSMUSG00000026628.8	ENSMUST00000131854.1	Atf3	459	01_promoter	ENSMUSG00000026628.8	ENSMUST00000131854.1	Atf3	0.303071	0.152203	0.000000
chr1	191183851	191184600	*	0.02895528851969235	0.27100107705096516	0.5388936255142032	2.2671394984841333	29	15	1.2200081333875559	1.0344827586206897	1.7589017589017588	1.4137931034482758	1.4965986394557824	0.9952082565425728	1.8752725686873093	1.646264246517518	ENSMUSG00000026628.8	ENSMUST00000027941.8	Atf3	-511	ENSMUSG00000088461.1	ENSMUST00000157836.1	Gm24748	12307	20_upstream	ENSMUSG00000026628.8	ENSMUST00000131854.1	Atf3	0.692924	0.000000	0.000000
chr1	191266401	191267150	*	0.02510147559366444	0.2537145515045846	-8.597408501932257	9.57386331715776	4	2	72.45283018867924	24.0	63.855421686746986	26.5	76.25	66.66666666666667	62.92134831460674	64.93506493506493	ENSMUSG00000073478.5	ENSMUST00000139056.1	D730003I15Rik	-41927	ENSMUSG00000037499.9	ENSMUST00000046770.9	Nenf	51045	50_intergenic	ENSMUSG00000073478.5	ENSMUST00000139056.1	D730003I15Rik	0.000000	0.248331	0.000000
chr1	191281351	191282100	*	0.03632929389528879	0.2989523624433698	2.4662590982395316	1.9597231258347767	5	3	92.00887902330743	82.9	94.47513812154696	85.5	91.32791327913279	92.4812030075188	94.66950959488273	94.26605504587155	ENSMUSG00000073478.5	ENSMUST00000139056.1	D730003I15Rik	-56877	ENSMUSG00000037499.9	ENSMUST00000046770.9	Nenf	36095	50_intergenic	ENSMUSG00000037499.9	ENSMUST00000046770.9	Nenf	0.000000	0.141522	0.000000
chr1	191282001	191282750	*	0.03066387389689125	0.27834063321181207	2.5342990048872416	1.7867810439805776	5	2	91.1911911911912	91.1	93.72549019607843	95.6	90.02493765586036	91.97324414715719	94.39071566731141	93.04174950298211	ENSMUSG00000073478.5	ENSMUST00000139056.1	D730003I15Rik	-57527	ENSMUSG00000037499.9	ENSMUST00000046770.9	Nenf	35445	50_intergenic	ENSMUSG00000037499.9	ENSMUST00000046770.9	Nenf	0.000000	0.065421	0.000000
chr1	191573851	191574600	*	0.0059739394899441965	0.11949632450499574	-3.942412231515327	3.3359819762334864	6	4	12.862010221465077	12.583333333333334	8.919597989949748	5.916666666666667	15.27377521613833	9.375	7.3979591836734695	10.396039603960396	ENSMUSG00000026626.6	ENSMUST00000067976.3	Ppp2r5a	-176810	ENSMUSG00000037474.8	ENSMUST00000027933.5	Dtl	935	15_intron	ENSMUSG00000037474.8	ENSMUST00000027933.5	Dtl	0.000000	0.000000	0.000000
chr1	191574501	191575250	*	0.028671321445743893	0.26977032087138797	-0.31465064483932415	2.241577833409509	14	4	0.6029106029106029	1.0357142857142858	0.2882599580712788	0.39285714285714285	0.9242144177449169	0.4392845936617509	0.17133066818960593	0.387409200968523	ENSMUSG00000026626.6	ENSMUST00000067976.3	Ppp2r5a	-177460	ENSMUSG00000037474.8	ENSMUST00000027933.5	Dtl	285	01_promoter	ENSMUSG00000037474.8	ENSMUST00000027933.5	Dtl	0.393858	0.000000	0.000000
chr1	191575801	191576550	*	0.04933462652537092	0.342129359511717	-0.43478260869565216	0.18320679518072291	3	1	0.43478260869565216	0.6666666666666666	0.0	0.0	0.7874015748031497	0.3003003003003003	0.0	0.0	ENSMUSG00000037461.5	ENSMUST00000045450.5	Ints7	-38	ENSMUSG00000026623.10	ENSMUST00000110855.1	Lpgat1	141285	01_promoter	ENSMUSG00000037474.8	ENSMUST00000027933.5	Dtl	0.387183	0.000000	0.000000
chr1	191612851	191613600	*	0.03456958264683705	0.29284978346062673	-2.8487849693592193	4.687440891427629	8	3	92.57907542579075	47.5625	89.73029045643153	54.0625	91.5625	93.22709163346613	88.84462151394422	90.6926406926407	ENSMUSG00000037461.5	ENSMUST00000045450.5	Ints7	-37088	ENSMUSG00000026623.10	ENSMUST00000110855.1	Lpgat1	104235	05_CDS	ENSMUSG00000037461.5	ENSMUST00000045450.5	Ints7	0.000000	0.022697	0.000000
chr1	191839051	191839800	*	1.2601733128219351e-4	0.009509585545386175	-9.661150512214341	2.8251325613409035	4	1	10.37037037037037	1.75	0.7092198581560284	0.125	4.166666666666667	17.46031746031746	1.5873015873015872	0.0	ENSMUSG00000026622.9	ENSMUST00000136733.1	Nek2	-11903	ENSMUSG00000055833.8	ENSMUST00000154116.1	1700034H15Rik	59330	30_downstream	ENSMUSG00000026622.9	ENSMUST00000136733.1	Nek2	0.000000	0.000000	0.000000
chr1	191880651	191881400	*	3.717455966470482e-4	0.020519662083334538	9.430822688787744	3.196925180815519	3	1	1.3605442176870748	0.3333333333333333	10.79136690647482	2.5	1.1904761904761905	1.5873015873015872	13.25301204819277	7.142857142857143	ENSMUSG00000026622.9	ENSMUST00000136733.1	Nek2	-53503	ENSMUSG00000055833.8	ENSMUST00000154116.1	1700034H15Rik	17730	30_downstream	ENSMUSG00000055833.8	ENSMUST00000140401.1	1700034H15Rik	0.000000	0.197597	0.000000
chr1	191881301	191882050	*	3.717455966470482e-4	0.020519662083334538	9.430822688787744	3.196925180815519	3	1	1.3605442176870748	0.3333333333333333	10.79136690647482	2.5	1.1904761904761905	1.5873015873015872	13.25301204819277	7.142857142857143	ENSMUSG00000026622.9	ENSMUST00000136733.1	Nek2	-54153	ENSMUSG00000055833.8	ENSMUST00000154116.1	1700034H15Rik	17080	30_downstream	ENSMUSG00000055833.8	ENSMUST00000140401.1	1700034H15Rik	0.000000	0.224299	0.000000
chr1	192522201	192522950	*	0.0010612985811015996	0.041548221473943436	-11.743061396131205	12.174759801720851	6	2	84.91379310344827	16.416666666666668	73.17073170731707	17.5	80.45112781954887	90.9090909090909	71.50837988826815	75.92592592592592	ENSMUSG00000058248.6	ENSMUST00000151152.1	Kcnh1	-87461	ENSMUSG00000037375.10	ENSMUST00000123721.1	Hhat	164757	15_intron	ENSMUSG00000037375.10	ENSMUST00000044190.5	Hhat	0.000000	0.000000	0.000000
chr1	192770501	192771250	*	0.012925061129072211	0.18187792782075057	-0.38883374508116125	0.5993330454436089	13	7	0.545144804088586	0.6153846153846154	0.15631105900742479	0.15384615384615385	0.8501594048884166	0.4012036108324975	0.2288329519450801	0.08012820512820513	ENSMUSG00000037375.10	ENSMUST00000128619.1	Hhat	0	ENSMUSG00000037375.10	ENSMUST00000128619.1	Hhat	0	01_promoter	ENSMUSG00000037375.10	ENSMUST00000128619.1	Hhat	0.664887	0.072096	0.000000
chr1	192834201	192834950	*	0.03552917048780582	0.29652715977637123	-2.507616119903766	7.65414532484629	27	10	26.193921852387845	13.407407407407407	23.686305732484076	11.018518518518519	23.40627973358706	27.904261529480443	21.968503937007874	25.44283413848631	ENSMUSG00000047384.2	ENSMUST00000057543.2	A730013G03Rik	0	ENSMUSG00000047384.2	ENSMUST00000057543.2	A730013G03Rik	0	01_promoter	ENSMUSG00000047384.2	ENSMUST00000057543.2	A730013G03Rik	0.433912	0.030708	0.000000
chr1	193122151	193122900	*	0.004233133180714761	0.09865538300595585	-8.177809276320968	9.29595277297861	4	2	96.73202614379085	18.5	88.55421686746988	18.375	93.44262295081967	98.91304347826087	88.0952380952381	89.02439024390245	ENSMUSG00000016200.8	ENSMUST00000016344.7	Syt14	-86453	ENSMUSG00000016181.4	ENSMUST00000085555.1	Diexf	7352	15_intron	ENSMUSG00000016181.4	ENSMUST00000085555.1	Diexf	0.000000	0.000000	0.000000
chr1	193160501	193161250	*	0.003954181092606527	0.09496144362626456	-11.533437826541281	8.203658645468227	5	2	64.94252873563218	22.6	53.40909090909091	14.1	63.35078534031414	66.87898089171975	56.48854961832061	50.37593984962406	ENSMUSG00000026638.9	ENSMUST00000140066.1	Irf6	-3697	ENSMUSG00000079144.6	ENSMUST00000160822.1	A130010J15Rik	6800	15_intron	ENSMUSG00000026638.9	ENSMUST00000138826.1	Irf6	0.000000	0.516689	0.000000
chr1	194976601	194977350	*	0.03867650408096464	0.30770515000596327	0.2863546184845824	0.5407572757939738	17	7	0.16409583196586808	0.14705882352941177	0.45045045045045046	0.4117647058823529	0.15491866769945778	0.17084282460136674	0.3919007184846506	0.507292327203551	ENSMUSG00000097325.1	ENSMUST00000180780.1	Gm16897	0	ENSMUSG00000097325.1	ENSMUST00000180780.1	Gm16897	0	01_promoter	ENSMUSG00000096929.1	ENSMUST00000181226.1	A330023F24Rik	0.307076	0.000000	0.000000
chr1	195345801	195346550	*	0.021414507999416653	0.23504605213965662	-9.30106915377616	0.21055530314990847	3	0	57.961783439490446	45.5	48.660714285714285	18.166666666666668	64.15094339622641	52.8957528957529	50.0	47.22222222222222	ENSMUSG00000099208.1	ENSMUST00000184449.1	pRNA	-104794	.	.	.	-1	50_intergenic	ENSMUSG00000099208.1	ENSMUST00000184449.1	pRNA	0.000000	0.802403	0.000000
chr10	3955901	3956650	*	0.008538051014006691	0.1446765874356738	3.8581922708399885	3.9145405109893847	5	2	89.85148514851485	72.6	93.70967741935483	58.1	94.26523297491039	87.52362948960302	94.62025316455696	92.76315789473684	ENSMUSG00000082605.1	ENSMUST00000119653.1	Gm16148	-8810	ENSMUSG00000040624.11	ENSMUST00000141367.1	Plekhg1	1242	05_CDS	ENSMUSG00000040624.11	ENSMUST00000120274.1	Plekhg1	0.000000	0.222964	0.000000
chr10	3956551	3957300	*	0.01975797685350178	0.22533960279066445	2.2396720648762414	4.468745248418322	16	6	92.29222520107238	43.03125	94.53189726594863	35.65625	94.54855195911414	90.82872928176796	94.99165275459099	94.07894736842105	ENSMUSG00000082605.1	ENSMUST00000119653.1	Gm16148	-9460	ENSMUSG00000040624.11	ENSMUST00000141367.1	Plekhg1	592	05_CDS	ENSMUSG00000040624.11	ENSMUST00000120274.1	Plekhg1	0.000000	0.000000	0.000000
chr10	4112551	4113300	*	7.784031895509778e-4	0.033779597956739287	-6.150770316358923	0.8580574804371588	3	1	87.96895213454076	113.33333333333333	81.81818181818181	102.0	88.15028901734104	87.82201405152225	77.52161383285302	85.53615960099751	ENSMUSG00000065792.1	ENSMUST00000083858.1	Gm25515	-8238	ENSMUSG00000089473.1	ENSMUST00000158848.1	Gm25369	56588	15_intron	ENSMUSG00000040675.11	ENSMUST00000117291.1	Mthfd1l	0.000000	0.000000	0.000000
chr10	4266601	4267350	*	0.021955106521821602	0.2374129930238329	-1.0851195228125146	2.664647398125354	25	10	5.044510385756676	3.74	3.9593908629441623	3.12	5.4072096128170895	4.7985513807152556	3.215258855585831	4.608076009501188	ENSMUSG00000038587.8	ENSMUST00000045730.5	Akap12	-272	ENSMUSG00000075327.3	ENSMUST00000100077.3	Zbtb2	120113	01_promoter	ENSMUSG00000038587.8	ENSMUST00000045730.5	Akap12	0.233645	0.000000	0.000000
chr10	4346551	4347300	*	0.026998533247137912	0.261915462457766	4.149760506232697	2.6791665310590425	7	4	14.448236632536974	9.071428571428571	18.59799713876967	9.285714285714286	15.416666666666666	14.084507042253522	17.827298050139277	19.41176470588235	ENSMUSG00000038587.8	ENSMUST00000045730.5	Akap12	-80222	ENSMUSG00000075327.3	ENSMUST00000100077.3	Zbtb2	40163	15_intron	ENSMUSG00000038587.8	ENSMUST00000045730.5	Akap12	0.297730	0.141522	0.000000
chr10	4353051	4353800	*	0.03124690547312137	0.2804994164842252	2.383636308667736	2.3195544741711185	10	5	94.3952802359882	32.0	96.77891654465593	33.05	96.03174603174604	92.33333333333333	96.95290858725762	96.58385093167702	ENSMUSG00000038587.8	ENSMUST00000045730.5	Akap12	-86722	ENSMUSG00000075327.3	ENSMUST00000100077.3	Zbtb2	33663	05_CDS	ENSMUSG00000038587.8	ENSMUST00000045730.5	Akap12	0.000000	0.000000	0.000000
chr10	4356301	4357050	*	0.021014997876714327	0.23277802078588042	9.969614584999198	5.885560375272785	4	2	74.05405405405405	17.125	84.02366863905326	17.75	73.6842105263158	74.44444444444444	83.51648351648352	84.61538461538461	ENSMUSG00000038587.8	ENSMUST00000045730.5	Akap12	-89972	ENSMUSG00000075327.3	ENSMUST00000100077.3	Zbtb2	30413	05_CDS	ENSMUSG00000038587.8	ENSMUST00000045730.5	Akap12	0.000000	0.000000	0.000000
chr10	4368651	4369400	*	0.03310945728918078	0.2874905566618046	-1.604455189569154	2.2297701758853496	5	2	98.29157175398633	86.3	96.68711656441718	78.8	98.0	98.48484848484848	96.75810473815461	96.61835748792271	ENSMUSG00000038587.8	ENSMUST00000045730.5	Akap12	-102322	ENSMUSG00000075327.3	ENSMUST00000100077.3	Zbtb2	18063	05_CDS	ENSMUSG00000075327.3	ENSMUST00000100078.2	Zbtb2	0.321762	0.000000	0.000000
chr10	4412851	4413600	*	0.002197888943115784	0.06636590836314132	-5.046634806481731	2.843985909865625	4	0	89.90719257540603	96.875	84.86055776892431	79.875	89.10891089108911	90.33989266547407	85.23316062176166	84.46866485013624	ENSMUSG00000085687.1	ENSMUST00000132184.1	Gm16153	-3818	ENSMUSG00000019763.5	ENSMUST00000137429.1	Rmnd1	146	01_promoter	ENSMUSG00000019763.5	ENSMUST00000137429.1	Rmnd1	0.000000	0.109479	0.000000
chr10	4598751	4599500	*	0.03517625105609715	0.29505487689952803	3.3772024627918285	4.891590559961146	10	2	84.08577878103837	37.25	87.46298124383021	44.3	84.16289592760181	84.009009009009	86.28158844765343	88.88888888888889	ENSMUSG00000019767.6	ENSMUST00000157064.1	Ccdc170	-65756	ENSMUSG00000019768.10	ENSMUST00000149195.1	Esr1	12094	50_intergenic	ENSMUSG00000019768.10	ENSMUST00000149195.1	Esr1	0.000000	0.000000	0.000000
chr10	4711851	4712600	*	8.32840889854213e-5	0.0070741968317214075	-12.396807925151348	9.749557864271386	10	7	55.43478260869565	12.75	43.037974683544306	11.9	65.12605042016807	45.04504504504504	41.75824175824176	44.285714285714285	ENSMUSG00000019768.10	ENSMUST00000105588.1	Esr1	-1696	ENSMUSG00000019768.10	ENSMUST00000127145.1	Esr1	52	01_promoter	ENSMUSG00000019768.10	ENSMUST00000127145.1	Esr1	0.440587	0.068091	0.000000
chr10	4712501	4713250	*	1.6553007966931699e-12	1.90452030495374e-9	-11.031869533220606	7.724615025630268	24	14	59.61844197138315	31.25	48.58657243816254	17.1875	59.23970432946146	59.847036328871894	44.97607655502392	52.088167053364266	ENSMUSG00000019768.10	ENSMUST00000127145.1	Esr1	0	ENSMUSG00000019768.10	ENSMUST00000127145.1	Esr1	0	01_promoter	ENSMUSG00000019768.10	ENSMUST00000127145.1	Esr1	0.562083	0.130841	0.000000
chr10	4990051	4990800	*	0.0030573063324239526	0.081533997564249	-8.859702399028235	7.986326684764994	3	1	92.56756756756756	45.666666666666664	83.70786516853933	24.833333333333332	90.74074074074075	94.77611940298507	86.17021276595744	80.95238095238095	ENSMUSG00000019768.10	ENSMUST00000137012.1	Esr1	-53525	ENSMUSG00000093189.1	ENSMUST00000175448.1	Gm25694	45657	15_intron	ENSMUSG00000019768.10	ENSMUST00000105590.1	Esr1	0.000000	0.368491	0.000000
chr10	5079751	5080500	*	0.04802803558411719	0.33823114121650977	-7.875991485414602	4.00765316436135	3	2	67.94425087108014	32.5	60.06825938566553	29.333333333333332	66.66666666666667	69.03225806451613	58.44155844155844	61.8705035971223	ENSMUSG00000096553.1	ENSMUST00000180100.1	Gm10097	-10559	ENSMUSG00000094906.1	ENSMUST00000104408.1	Gm23573	276674	30_downstream	ENSMUSG00000096553.1	ENSMUST00000180100.1	Gm10097	0.000000	0.009346	0.000000
chr10	5823351	5824100	*	0.026454091010259244	0.2596732827645275	0.2701778895500944	0.8966468123254571	37	14	0.2799552071668533	0.20270270270270271	0.5501330967169477	0.4189189189189189	0.3566651805617477	0.2247191011235955	0.5399568034557235	0.56002800140007	ENSMUSG00000019774.8	ENSMUST00000145687.1	Mtrf1l	0	ENSMUSG00000019774.8	ENSMUST00000145687.1	Mtrf1l	0	01_promoter	ENSMUSG00000019774.8	ENSMUST00000145687.1	Mtrf1l	0.819760	0.005340	0.000000
chr10	7047301	7048050	*	0.036927857045092896	0.3013309053325886	-5.91978092783505	5.718261225552095	4	2	56.70103092783505	55.0	50.78125	32.5	53.98009950248756	59.62566844919786	50.95785440613027	50.59760956175299	ENSMUSG00000081926.1	ENSMUST00000121411.1	Gm15536	-8640	ENSMUSG00000064065.9	ENSMUST00000086896.3	Ipcef1	4429	15_intron	ENSMUSG00000064065.9	ENSMUST00000086896.3	Ipcef1	0.000000	0.296395	0.000000
chr10	7153901	7154650	*	0.04680458141999105	0.33456749552838516	-1.911666767572795	1.791781948540618	4	2	97.89156626506023	81.25	95.97989949748744	71.625	98.31932773109244	97.65258215962442	95.45454545454545	96.46302250803859	ENSMUSG00000015202.7	ENSMUST00000150282.1	Cnksr3	-18395	ENSMUSG00000015202.7	ENSMUST00000015346.5	Cnksr3	57588	05_CDS	ENSMUSG00000015202.7	ENSMUST00000015346.5	Cnksr3	0.000000	0.248331	0.000000
chr10	7200051	7200800	*	0.04252384745476434	0.32056041046285805	-10.772277227722771	17.328260088340382	3	2	88.0	14.666666666666666	77.22772277227723	13.0	91.17647058823529	81.25	80.95238095238095	74.57627118644068	ENSMUSG00000015202.7	ENSMUST00000150282.1	Cnksr3	-64545	ENSMUSG00000015202.7	ENSMUST00000015346.5	Cnksr3	11438	15_intron	ENSMUSG00000015202.7	ENSMUST00000015346.5	Cnksr3	0.000000	0.309746	0.000000
chr10	7393101	7393850	*	0.04842560427575615	0.3394121487026949	-1.599018517623168	4.254541452523474	19	7	6.261180679785331	2.763157894736842	4.662162162162162	1.8157894736842106	6.30048465266559	6.238185255198488	4.450625869262865	4.862023653088042	ENSMUSG00000015202.7	ENSMUST00000015346.5	Cnksr3	-180864	ENSMUSG00000079685.3	ENSMUST00000169796.2	Ulbp1	79512	50_intergenic	ENSMUSG00000079685.3	ENSMUST00000169796.2	Ulbp1	0.953271	0.000000	0.000000
chr10	7792851	7793600	*	0.011756071537055721	0.17318018717698325	-0.3717681491956935	0.9198619186063506	17	8	0.5179669796050502	0.47058823529411764	0.14619883040935672	0.11764705882352941	0.49627791563275436	0.5319148936170213	0.15313935681470137	0.13986013986013987	ENSMUSG00000015757.4	ENSMUST00000015901.4	Ppil4	0	ENSMUSG00000015757.4	ENSMUST00000015901.4	Ppil4	0	01_promoter	ENSMUSG00000015757.4	ENSMUST00000015901.4	Ppil4	0.283044	0.000000	0.000000
chr10	7866951	7867700	*	0.006969117998480619	0.12999213697410764	-2.4050091106010667	3.9115520183807884	29	14	23.30948534502654	17.413793103448278	20.904476234425474	15.620689655172415	23.91725921137686	22.972002871500358	21.508255243195002	20.25800286669852	ENSMUSG00000088857.1	ENSMUST00000158232.1	Gm24726	-18470	ENSMUSG00000015755.10	ENSMUST00000143848.1	Tab2	42801	05_CDS	ENSMUSG00000039981.5	ENSMUST00000039484.4	Zc3h12d	0.481976	0.000000	0.000000
chr10	7867601	7868350	*	8.027892216209004e-5	0.006865010184465291	-6.465630843028797	1.6397559630730392	7	3	34.50867052023121	42.642857142857146	28.043039677202422	29.785714285714285	35.33447684391081	34.08892763731473	29.846582984658298	26.363636363636363	ENSMUSG00000088857.1	ENSMUST00000158232.1	Gm24726	-19120	ENSMUSG00000015755.10	ENSMUST00000143848.1	Tab2	42151	05_CDS	ENSMUSG00000039981.5	ENSMUST00000039484.4	Zc3h12d	0.198932	0.000000	0.000000
chr10	7976151	7976900	*	0.016119974004989192	0.2047011218002409	6.1547369182890606	4.018589609763241	3	2	87.3170731707317	29.833333333333332	93.47181008902078	52.5	86.40776699029126	88.23529411764706	94.44444444444444	92.74611398963731	ENSMUSG00000015755.10	ENSMUST00000146444.1	Tab2	-19921	ENSMUSG00000047712.7	ENSMUST00000061601.7	Ust	541926	50_intergenic	ENSMUSG00000015755.10	ENSMUST00000146444.1	Tab2	0.000000	0.417891	0.000000
chr10	8065851	8066600	*	0.04409349263911416	0.32551859251014065	-5.610615470105829	11.58685277172137	4	2	83.62919132149901	53.0	78.0185758513932	31.5	82.53968253968254	84.70588235294117	78.91566265060241	77.07006369426752	ENSMUSG00000015755.10	ENSMUST00000146444.1	Tab2	-109621	ENSMUSG00000047712.7	ENSMUST00000061601.7	Ust	452226	50_intergenic	ENSMUSG00000015755.10	ENSMUST00000146444.1	Tab2	0.000000	0.157543	0.000000
chr10	8137351	8138100	*	0.017867151369486807	0.21582522615622524	-5.052249141171606	4.751869530975603	3	1	94.19953596287704	67.66666666666667	89.14728682170542	38.333333333333336	93.36734693877551	94.8936170212766	93.33333333333333	84.55284552845528	ENSMUSG00000015755.10	ENSMUST00000146444.1	Tab2	-181121	ENSMUSG00000047712.7	ENSMUST00000061601.7	Ust	380726	50_intergenic	ENSMUSG00000015755.10	ENSMUST00000146444.1	Tab2	0.000000	0.543391	0.000000
chr10	8472101	8472850	*	0.006839001341013149	0.12872055360194984	-4.283837726849549	7.112532682797453	4	1	95.48022598870057	63.375	91.19638826185101	50.5	95.67901234567901	95.39295392953929	90.47619047619048	92.14659685863874	ENSMUSG00000015755.10	ENSMUST00000146444.1	Tab2	-515871	ENSMUSG00000047712.7	ENSMUST00000061601.7	Ust	45976	15_intron	ENSMUSG00000047712.7	ENSMUST00000061601.7	Ust	0.000000	0.440587	0.000000
chr10	8518251	8519000	*	0.01612117836164992	0.2047011218002409	-0.3663422647044843	1.3130719264207542	45	23	0.8832335329341318	0.6555555555555556	0.5168912682296474	0.3111111111111111	0.8699434536755111	0.8902077151335311	0.5177514792899408	0.5160339107998526	ENSMUSG00000047712.7	ENSMUST00000061601.7	Ust	0	ENSMUSG00000047712.7	ENSMUST00000061601.7	Ust	0	01_promoter	ENSMUSG00000047712.7	ENSMUST00000061601.7	Ust	0.714286	0.122830	0.000000
chr10	8801001	8801750	*	8.378077346541614e-7	1.9532605430583184e-4	-7.5565474661008825	5.095037860246613	6	2	91.56908665105387	65.16666666666667	84.01253918495298	67.0	92.92682926829268	90.31531531531532	81.5028901734104	86.98630136986301	ENSMUSG00000077582.1	ENSMUST00000104394.1	Gm24374	-158067	ENSMUSG00000065692.1	ENSMUST00000083758.1	Gm25410	22398	15_intron	ENSMUSG00000015305.5	ENSMUST00000015449.5	Sash1	0.000000	0.000000	0.000000
chr10	8812701	8813450	*	1.5613702218259968e-4	0.011048440260561542	-7.790668256893996	5.979371254520572	9	2	95.07246376811594	18.22222222222222	87.28179551122194	19.444444444444443	94.11764705882354	96.20253164556962	85.05747126436782	88.98678414096916	ENSMUSG00000077582.1	ENSMUST00000104394.1	Gm24374	-169767	ENSMUSG00000065692.1	ENSMUST00000083758.1	Gm25410	10698	15_intron	ENSMUSG00000015305.5	ENSMUST00000015449.5	Sash1	0.000000	0.033378	0.000000
chr10	8813351	8814100	*	0.01431539118820487	0.1922163460952764	-3.8529324330063286	4.160659168645898	9	5	94.81037924151697	26.38888888888889	90.95744680851064	28.5	93.85245901639344	95.71984435797665	90.78947368421052	91.07142857142857	ENSMUSG00000077582.1	ENSMUST00000104394.1	Gm24374	-170417	ENSMUSG00000065692.1	ENSMUST00000083758.1	Gm25410	10048	15_intron	ENSMUSG00000015305.5	ENSMUST00000015449.5	Sash1	0.000000	0.065421	0.000000
chr10	9651851	9652600	*	0.02985493219409822	0.27488756350474325	7.238642583470167	8.270441767583753	4	2	88.79310344827586	12.875	96.03174603174604	15.125	85.9375	92.3076923076923	95.83333333333333	96.29629629629629	ENSMUSG00000053980.4	ENSMUST00000066742.4	Gm9930	-116170	ENSMUSG00000060487.5	ENSMUST00000100070.2	Samd5	22609	15_intron	ENSMUSG00000060487.5	ENSMUST00000100070.2	Samd5	0.000000	0.124166	0.000000
chr10	9652501	9653250	*	0.02985493219409822	0.27488756350474325	7.238642583470167	8.270441767583753	4	2	88.79310344827586	12.875	96.03174603174604	15.125	85.9375	92.3076923076923	95.83333333333333	96.29629629629629	ENSMUSG00000053980.4	ENSMUST00000066742.4	Gm9930	-116820	ENSMUSG00000060487.5	ENSMUST00000100070.2	Samd5	21959	15_intron	ENSMUSG00000060487.5	ENSMUST00000100070.2	Samd5	0.000000	0.774366	0.069426
chr10	11079901	11080650	*	2.6201909579124068e-5	0.0029913734218341985	5.058908987084532	4.564727546423479	12	3	14.559925093632959	12.958333333333334	19.618834080717487	14.583333333333334	16.49616368286445	13.44165435745938	23.462414578587698	15.894039735099337	ENSMUSG00000019828.7	ENSMUST00000135120.1	Grm1	-331093	ENSMUSG00000019828.7	ENSMUST00000105560.1	Grm1	307	01_promoter	ENSMUSG00000019828.7	ENSMUST00000105560.1	Grm1	0.000000	0.000000	0.000000
chr10	11291151	11291900	*	0.032285852461863586	0.28460701762725177	-2.5818799087703015	1.9022404368389847	5	3	93.53876739562624	94.1	90.95688748685595	86.5	94.30255402750491	92.75653923541248	90.04065040650407	91.93899782135077	ENSMUSG00000047648.7	ENSMUST00000070300.4	Fbxo30	-9564	ENSMUSG00000087802.1	ENSMUST00000157177.1	Gm25979	38727	05_CDS	ENSMUSG00000047648.7	ENSMUST00000129456.1	Fbxo30	0.000000	0.196262	0.000000
chr10	11491351	11492100	*	0.03288865193115636	0.2864575320790338	2.787855109672377	3.5377714838630503	7	4	92.33409610983982	57.642857142857146	95.1219512195122	39.0	94.22222222222223	91.67950693374422	94.9367088607595	95.34883720930233	ENSMUSG00000090242.1	ENSMUST00000161946.1	Gm16207	-103748	ENSMUSG00000045455.7	ENSMUST00000052902.7	Gm9797	117158	50_intergenic	ENSMUSG00000090242.1	ENSMUST00000161946.1	Gm16207	0.000000	1.000000	0.000000
chr10	11492001	11492750	*	0.021875042020637434	0.23691633224136086	2.746883275313161	3.275413899808402	8	4	92.54901960784314	59.0	95.2959028831563	39.25	93.07692307692308	92.36842105263158	95.30386740331491	95.28619528619528	ENSMUSG00000090242.1	ENSMUST00000161946.1	Gm16207	-104398	ENSMUSG00000045455.7	ENSMUST00000052902.7	Gm9797	116508	50_intergenic	ENSMUSG00000090242.1	ENSMUST00000161946.1	Gm16207	0.000000	1.000000	0.000000
chr10	11555051	11555800	*	0.001819303057441258	0.059013340719069995	5.868058242766638	3.173564067741719	4	2	83.13856427378965	62.25	89.00662251655629	84.0	83.7748344370861	82.49158249158249	87.03241895261846	91.24293785310735	ENSMUSG00000090242.1	ENSMUST00000161946.1	Gm16207	-167448	ENSMUSG00000045455.7	ENSMUST00000052902.7	Gm9797	53458	50_intergenic	ENSMUSG00000045455.7	ENSMUST00000052902.7	Gm9797	0.000000	0.998665	0.000000
chr10	11878101	11878850	*	0.03920021878429604	0.3094824354160074	-4.020842876775088	6.659375892974891	5	3	80.51801801801801	71.5	76.49717514124293	67.7	81.63265306122449	79.63709677419355	74.88888888888889	78.16091954022988	ENSMUSG00000077539.1	ENSMUST00000104351.1	Gm22546	-230096	ENSMUSG00000080519.1	ENSMUST00000116869.1	Gm22194	62124	50_intergenic	ENSMUSG00000080519.1	ENSMUST00000116869.1	Gm22194	0.000000	0.064085	0.000000
chr10	12548251	12549000	*	0.004792749043228537	0.10585535016582419	-9.59155500531373	10.356119644564641	6	3	49.63680387409201	17.083333333333332	40.04524886877828	14.75	50.72463768115942	48.54368932038835	40.20618556701031	39.91935483870968	ENSMUSG00000065181.1	ENSMUST00000083247.1	Gm25139	-179628	ENSMUSG00000088516.1	ENSMUST00000157891.1	Gm23044	244975	15_intron	ENSMUSG00000019820.9	ENSMUST00000076817.4	Utrn	0.000000	0.049399	0.000000
chr10	12869351	12870100	*	0.020032380345340193	0.22691838280715043	-0.36456435628141665	0.8635999126900297	21	11	0.6845178175961345	0.8095238095238095	0.31995346131471786	0.2619047619047619	0.45691906005221933	0.7860262008733624	0.32404406999351915	0.316622691292876	ENSMUSG00000019820.9	ENSMUST00000076817.4	Utrn	-7616	ENSMUSG00000097378.1	ENSMUST00000180529.1	B230208H11Rik	52991	20_upstream	ENSMUSG00000019820.9	ENSMUST00000076817.4	Utrn	0.408545	0.145527	0.000000
chr10	12963601	12964350	*	0.023202905302530226	0.24394299123214874	-0.7554726028177355	1.578918854921871	17	7	2.267699115044248	2.411764705882353	1.5122265122265122	1.3823529411764706	2.7798647633358375	1.9693654266958425	1.3504823151125402	1.674179008370895	ENSMUSG00000039232.5	ENSMUST00000163425.1	Stx11	0	ENSMUSG00000039232.5	ENSMUST00000163425.1	Stx11	0	01_promoter	ENSMUSG00000039232.5	ENSMUST00000163425.1	Stx11	0.456609	0.060080	0.000000
chr10	13326301	13327050	*	0.02009652891528196	0.22720926316890946	-8.559453501347203	5.229970781320187	5	3	88.66995073891626	18.0	80.11049723756906	14.5	88.88888888888889	88.31168831168831	76.13636363636364	83.87096774193549	ENSMUSG00000062866.9	ENSMUST00000105543.1	Phactr2	-2012	ENSMUSG00000062866.9	ENSMUST00000154265.1	Phactr2	61682	15_intron	ENSMUSG00000062866.9	ENSMUST00000105546.1	Phactr2	0.000000	0.194927	0.000000
chr10	13474501	13475250	*	4.8270726934991626e-4	0.024404588731856407	2.14141270237007	4.471470562395299	10	2	1.2093726379440666	0.8	3.350785340314136	1.6	1.2048192771084338	1.2121212121212122	3.4416826003824093	3.240740740740741	ENSMUSG00000062866.9	ENSMUST00000105547.1	Phactr2	-105	ENSMUSG00000019810.9	ENSMUST00000130865.1	Fuca2	24291	01_promoter	ENSMUSG00000062866.9	ENSMUST00000105547.1	Phactr2	0.028037	0.000000	0.000000
chr10	13500501	13501250	*	0.004382616046194246	0.10056179833734442	3.4001912234079947	4.834654549758829	3	1	4.083885209713024	6.166666666666667	7.484076433121019	7.833333333333333	9.057971014492754	1.9047619047619047	6.309148264984227	8.681672025723472	ENSMUSG00000019810.9	ENSMUST00000060212.6	Fuca2	0	ENSMUSG00000019810.9	ENSMUST00000060212.6	Fuca2	0	01_promoter	ENSMUSG00000019810.9	ENSMUST00000060212.6	Fuca2	0.000000	0.132176	0.000000
chr10	13553151	13553900	*	0.04047717703035812	0.31370785973672616	0.28832613575309873	0.7651223640634114	19	10	0.22130013831258644	0.21052631578947367	0.5096262740656852	0.47368421052631576	0.2976190476190476	0.15503875968992248	0.5263157894736842	0.49396267837541163	ENSMUSG00000019809.10	ENSMUST00000170376.1	Pex3	-9	ENSMUSG00000019806.7	ENSMUST00000162174.1	Aig1	290387	01_promoter	ENSMUSG00000019809.10	ENSMUST00000145337.1	Pex3	0.399199	0.000000	0.000000
chr10	13837851	13838600	*	7.601124337525562e-4	0.033343389163201516	-10.475841426913446	6.962465064486354	5	2	86.29283489096574	27.7	75.81699346405229	23.2	85.0	87.29281767955801	79.47019867549669	72.25806451612904	ENSMUSG00000019809.10	ENSMUST00000170376.1	Pex3	-284709	ENSMUSG00000019806.7	ENSMUST00000162174.1	Aig1	5687	15_intron	ENSMUSG00000019806.7	ENSMUST00000162610.1	Aig1	0.000000	0.000000	0.000000
chr10	18370951	18371700	*	6.45328705549414e-5	0.005821955805574259	6.535322262876443	1.9605588869649693	4	1	7.368421052631579	6.125	13.903743315508022	13.0	6.25	8.142493638676845	15.36388140161725	12.46684350132626	ENSMUSG00000096977.1	ENSMUST00000181897.1	Gm10827	-135898	ENSMUSG00000039835.9	ENSMUST00000159299.1	Nhsl1	18623	50_intergenic	ENSMUSG00000039835.9	ENSMUST00000159299.1	Nhsl1	0.000000	0.144192	0.000000
chr10	19234801	19235550	*	0.02919694184980038	0.2721462800313429	-2.8544325629527467	1.922454010750871	5	3	97.08520179372198	43.3	94.23076923076923	49.0	95.81395348837209	98.26839826839827	94.54545454545455	93.87755102040816	ENSMUSG00000019850.5	ENSMUST00000122863.1	Tnfaip3	-219144	ENSMUSG00000045591.5	ENSMUST00000053225.5	Olig3	121011	50_intergenic	ENSMUSG00000045591.5	ENSMUST00000053225.5	Olig3	0.000000	0.822430	0.000000
chr10	19691751	19692500	*	0.003944214034358929	0.09487639260004357	-7.23326594788859	5.165920073444399	5	2	67.79874213836477	53.9	60.56547619047619	40.7	66.08910891089108	69.56521739130434	57.36677115987461	63.45609065155807	ENSMUSG00000042940.7	ENSMUST00000052806.7	9230106D20Rik	-47001	ENSMUSG00000020007.3	ENSMUST00000020185.3	Il20ra	20088	50_intergenic	ENSMUSG00000020007.3	ENSMUST00000020185.3	Il20ra	0.000000	0.000000	0.000000
chr10	19819801	19820550	*	0.029498837793319584	0.27331003311269203	4.513615357983314	3.3101703843091075	3	1	23.541247484909455	39.0	28.054862842892767	37.5	21.67487684729064	24.829931972789115	29.330254041570438	26.558265582655828	ENSMUSG00000094977.1	ENSMUST00000177746.1	Gm25256	-36947	ENSMUSG00000050473.4	ENSMUST00000059805.4	Slc35d3	30910	50_intergenic	ENSMUSG00000050473.4	ENSMUST00000059805.4	Slc35d3	0.000000	0.000000	0.000000
chr10	19870501	19871250	*	0.00389133456535305	0.09421981324346142	-4.507199202369428	7.280363636434465	7	2	92.16152019002375	55.42857142857143	87.65432098765432	40.57142857142857	92.72151898734177	91.82509505703422	87.68768768768768	87.61904761904762	ENSMUSG00000020003.9	ENSMUST00000125942.1	Pex7	-827	ENSMUSG00000020003.9	ENSMUST00000134220.1	Pex7	36296	15_intron	ENSMUSG00000020003.9	ENSMUST00000020182.8	Pex7	0.000000	0.000000	0.000000
chr10	20024551	20025300	*	0.018163786772073535	0.21675577557330794	5.346545457597807	4.759679749357652	3	1	75.34562211981567	109.0	80.69216757741349	73.83333333333333	66.28571428571429	81.46718146718146	82.62295081967213	78.27868852459017	ENSMUSG00000071369.4	ENSMUST00000152533.1	Map3k5	-73496	ENSMUSG00000071369.4	ENSMUST00000138994.1	Map3k5	74226	05_CDS	ENSMUSG00000071369.4	ENSMUST00000095806.3	Map3k5	0.000000	0.000000	0.000000
chr10	20089551	20090300	*	0.0484460752182455	0.33952876685468103	-5.685936151855053	3.04382137586949	4	3	94.21052631578948	22.375	88.52459016393442	20.25	91.74311926605505	97.53086419753086	88.15789473684211	88.78504672897196	ENSMUSG00000071369.4	ENSMUST00000152533.1	Map3k5	-138496	ENSMUSG00000071369.4	ENSMUST00000138994.1	Map3k5	9226	15_intron	ENSMUSG00000071369.4	ENSMUST00000095806.3	Map3k5	0.000000	0.116155	0.000000
chr10	20090201	20090950	*	0.015474166655118152	0.20033652586247	-4.717184801381691	2.7238479141207863	7	4	94.30051813471502	26.0	89.58333333333333	24.571428571428573	95.39170506912443	92.89940828402366	86.57718120805369	91.48936170212765	ENSMUSG00000071369.4	ENSMUST00000152533.1	Map3k5	-139146	ENSMUSG00000071369.4	ENSMUST00000138994.1	Map3k5	8576	15_intron	ENSMUSG00000071369.4	ENSMUST00000095806.3	Map3k5	0.000000	0.112150	0.000000
chr10	20259851	20260600	*	0.006698903285957802	0.1274647634907344	-2.4416653957602508	1.6245605749702094	3	1	99.27710843373494	68.66666666666667	96.83544303797468	76.5	98.57142857142857	100.0	96.65271966527196	97.02127659574468	ENSMUSG00000019996.10	ENSMUST00000116259.3	Map7	-110931	ENSMUSG00000098887.1	ENSMUST00000184049.1	mmu-mir-6413	37089	15_intron	ENSMUSG00000019996.10	ENSMUST00000020173.8	Map7	0.000000	0.435247	0.000000
chr10	20478251	20479000	*	0.020465657189505337	0.22936293072610323	-4.125843536461582	1.0815314730586727	3	2	89.57475994513031	108.83333333333333	85.44891640866874	92.0	88.26979472140762	90.72164948453609	84.97109826589596	86.0	ENSMUSG00000019992.7	ENSMUST00000169712.1	Mtfr2	-130432	ENSMUSG00000068638.2	ENSMUST00000097355.3	4930403O15Rik	39165	15_intron	ENSMUSG00000019990.8	ENSMUST00000020165.7	Pde7b	0.000000	0.000000	0.000000
chr10	20518551	20519300	*	0.04177159914859153	0.3178451673427097	9.209469912076285	4.7383197880654535	4	1	58.951965065502186	16.875	68.16143497757848	19.0	58.55263157894737	59.74025974025974	74.73684210526316	63.28125	ENSMUSG00000068638.2	ENSMUST00000097355.3	4930403O15Rik	-387	ENSMUSG00000092051.1	ENSMUST00000166792.1	Gm17229	469	01_promoter	ENSMUSG00000068638.2	ENSMUST00000097355.3	4930403O15Rik	0.000000	0.000000	0.000000
chr10	20662201	20662950	*	0.024964838416030487	0.2530850131355291	-6.4105504587155915	5.172901730530799	4	2	92.66055045871559	25.25	86.25	25.875	92.24806201550388	93.25842696629213	83.33333333333333	90.19607843137256	ENSMUSG00000091730.1	ENSMUST00000171194.1	Gm17230	-36566	ENSMUSG00000019990.8	ENSMUST00000170265.1	Pde7b	61747	15_intron	ENSMUSG00000019990.8	ENSMUST00000020165.7	Pde7b	0.000000	0.659546	0.000000
chr10	20985901	20986650	*	5.721524899492587e-4	0.02743114368013237	-4.498735179146318	4.354626751505921	9	4	93.43936381709742	52.22222222222222	88.94062863795111	42.44444444444444	95.77464788732394	92.16589861751152	87.62135922330097	90.1565995525727	ENSMUSG00000019986.10	ENSMUST00000105525.4	Ahi1	-33354	ENSMUSG00000019986.10	ENSMUST00000163505.2	Ahi1	54171	15_intron	ENSMUSG00000019986.10	ENSMUST00000105525.4	Ahi1	0.000000	0.627503	0.000000
chr10	21054801	21055550	*	8.582255061037845e-5	0.007255035521207306	10.264280612343391	2.039850879206709	3	2	17.204301075268816	13.333333333333334	27.468581687612208	25.5	10.909090909090908	20.666666666666668	24.90842490842491	29.929577464788732	ENSMUSG00000019986.10	ENSMUST00000163505.2	Ahi1	-13981	ENSMUSG00000097923.1	ENSMUST00000180680.1	Gm26577	89545	05_CDS	ENSMUSG00000019986.10	ENSMUST00000105525.4	Ahi1	0.000000	0.000000	0.000000
chr10	21381751	21382500	*	0.04938541595887777	0.34225779494570885	-3.1105891209189496	3.8623526683511313	7	0	83.14516129032258	73.64285714285714	80.03457216940363	66.14285714285714	79.69052224371373	85.61549100968188	77.66990291262135	82.74582560296847	ENSMUSG00000037542.7	ENSMUST00000159163.1	Aldh8a1	-4404	ENSMUSG00000037535.4	ENSMUST00000042671.4	1700021A07Rik	42843	05_CDS	ENSMUSG00000037542.7	ENSMUST00000042699.7	Aldh8a1	0.000000	0.068091	0.000000
chr10	21382401	21383150	*	0.03997768310398785	0.31213033217869	-5.431153641679954	5.192765132648317	3	0	81.01010101010101	66.83333333333333	75.57894736842105	59.833333333333336	79.12621359223301	82.3529411764706	72.72727272727273	78.82882882882883	ENSMUSG00000037542.7	ENSMUST00000159163.1	Aldh8a1	-5054	ENSMUSG00000037535.4	ENSMUST00000042671.4	1700021A07Rik	42193	05_CDS	ENSMUSG00000037542.7	ENSMUST00000042699.7	Aldh8a1	0.000000	0.134846	0.000000
chr10	21973251	21974000	*	0.03066129182488602	0.27834063321181207	6.967367345841624	3.4657359606365437	3	1	85.16746411483254	29.666666666666668	92.13483146067416	27.333333333333332	83.87096774193549	87.05882352941177	91.11111111111111	93.18181818181819	ENSMUSG00000019970.9	ENSMUST00000124203.1	Sgk1	-44781	ENSMUSG00000019970.9	ENSMUST00000142174.1	Sgk1	4673	15_intron	ENSMUSG00000019970.9	ENSMUST00000120509.1	Sgk1	0.000000	0.121495	0.000000
chr10	21973901	21974650	*	0.008160239467596806	0.14139254745800975	6.741486068111458	2.246644573877823	4	1	84.70588235294117	36.0	91.44736842105263	34.75	86.3157894736842	82.66666666666667	90.3030303030303	92.80575539568345	ENSMUSG00000019970.9	ENSMUST00000124203.1	Sgk1	-45431	ENSMUSG00000019970.9	ENSMUST00000142174.1	Sgk1	4023	15_intron	ENSMUSG00000019970.9	ENSMUST00000120509.1	Sgk1	0.000000	0.296395	0.000000
chr10	21991451	21992200	*	0.0022365287429011943	0.06712086413273897	-4.349802685202869	3.212095987059875	9	6	22.735452909418118	21.055555555555557	18.385650224215247	15.944444444444445	28.486646884272997	18.831822759315205	20.885200553250346	16.2291169451074	ENSMUSG00000019970.9	ENSMUST00000142174.1	Sgk1	-12779	ENSMUSG00000019970.9	ENSMUST00000150089.1	Sgk1	24	01_promoter	ENSMUSG00000019970.9	ENSMUST00000150089.1	Sgk1	0.000000	0.000000	0.000000
chr10	22139651	22140400	*	0.007701641465508368	0.13701034585417324	-5.702231555510573	5.017784590714163	3	2	87.65243902439025	95.83333333333333	81.95020746887967	65.83333333333333	83.70044052863436	89.74358974358974	82.77310924369748	81.14754098360656	ENSMUSG00000097795.1	ENSMUST00000181879.1	Gm7678	-15155	ENSMUSG00000097327.1	ENSMUST00000181677.1	E030030I06Rik	8211	15_intron	ENSMUSG00000097327.1	ENSMUST00000180726.1	E030030I06Rik	0.000000	1.000000	0.000000
chr10	22158501	22159250	*	0.025892991311987485	0.25725302054282173	0.5477077771467159	0.8111024912801023	11	4	0.35778175313059035	0.36363636363636365	0.9054895302773062	0.7272727272727273	0.5063291139240507	0.2766251728907331	0.9988901220865705	0.8083140877598153	ENSMUSG00000053219.9	ENSMUST00000181645.1	Raet1e	0	ENSMUSG00000053219.9	ENSMUST00000181645.1	Raet1e	0	01_promoter	ENSMUSG00000053219.9	ENSMUST00000181645.1	Raet1e	0.368491	0.000000	0.000000
chr10	22273551	22274300	*	1.6172705395033917e-4	0.01130851214729471	-1.3367001943853232	2.041341430683581	18	8	3.7254081205525322	4.944444444444445	2.3887079261672097	3.0555555555555554	3.9669421487603307	3.5774552818089775	2.5337837837837838	2.235136343316942	ENSMUSG00000075297.4	ENSMUST00000131558.1	H60b	-205	ENSMUSG00000097586.1	ENSMUST00000181965.1	Gm26528	7437	01_promoter	ENSMUSG00000075297.4	ENSMUST00000131558.1	H60b	0.955941	0.000000	0.000000
chr10	22274201	22274950	*	0.0024175653959471913	0.070779699644134	-1.6647715916055121	3.607406557186907	13	6	5.523066926575699	6.538461538461538	3.858295334970186	4.230769230769231	5.344827586206897	5.630865484880084	3.7164487267721955	4.005722460658083	ENSMUSG00000075297.4	ENSMUST00000131558.1	H60b	-855	ENSMUSG00000097586.1	ENSMUST00000181965.1	Gm26528	6787	15_intron	ENSMUSG00000075297.4	ENSMUST00000105522.2	H60b	0.088117	0.000000	0.000000
chr10	22690851	22691600	*	0.0037243819217494837	0.09206310479730803	-3.916598695539053	2.3271431212763836	6	2	91.64086687306502	74.0	87.72426817752597	77.41666666666667	89.82300884955752	93.2301740812379	87.04761904761905	88.38951310861424	ENSMUSG00000037490.5	ENSMUST00000159174.1	Slc2a12	-41843	ENSMUSG00000071359.7	ENSMUST00000141569.1	Tbpl1	14786	15_intron	ENSMUSG00000037490.5	ENSMUST00000042261.4	Slc2a12	0.000000	0.942590	0.000000
chr10	22691501	22692250	*	0.007462182040809611	0.1346306129189868	-5.883161067696763	3.72945814346845	5	3	88.84462151394422	44.6	82.96146044624746	40.9	90.42145593869732	87.13692946058092	83.26848249027238	82.62711864406779	ENSMUSG00000037490.5	ENSMUST00000159174.1	Slc2a12	-42493	ENSMUSG00000071359.7	ENSMUST00000141569.1	Tbpl1	14136	05_CDS	ENSMUSG00000037490.5	ENSMUST00000042261.4	Slc2a12	0.000000	0.281709	0.000000
chr10	22857251	22858000	*	0.02029246659976392	0.2281756573875887	4.188558729598069	4.6513204538545585	3	1	81.08672936259143	129.33333333333334	85.2752880921895	111.0	78.59007832898172	82.75261324041811	82.97872340425532	87.4074074074074	ENSMUSG00000045680.7	ENSMUST00000049930.7	Tcf21	-37123	ENSMUSG00000094033.1	ENSMUST00000178790.1	Gm24655	308972	50_intergenic	ENSMUSG00000045680.7	ENSMUST00000049930.7	Tcf21	0.000000	0.000000	0.000000
chr10	22857901	22858650	*	0.02029246659976392	0.2281756573875887	4.188558729598069	4.6513204538545585	3	1	81.08672936259143	129.33333333333334	85.2752880921895	111.0	78.59007832898172	82.75261324041811	82.97872340425532	87.4074074074074	ENSMUSG00000045680.7	ENSMUST00000049930.7	Tcf21	-37773	ENSMUSG00000094033.1	ENSMUST00000178790.1	Gm24655	308322	50_intergenic	ENSMUSG00000045680.7	ENSMUST00000049930.7	Tcf21	0.000000	0.000000	0.000000
chr10	23686651	23687400	*	0.002843383264638194	0.07777698334782483	-6.773868623641988	0.7180023264405279	3	2	94.98525073746313	53.666666666666664	88.21138211382114	36.166666666666664	95.69377990430623	93.84615384615384	90.06622516556291	85.26315789473684	ENSMUSG00000010461.8	ENSMUST00000092665.4	Eya4	-336756	ENSMUSG00000070063.1	ENSMUST00000093556.1	Snora33	98076	50_intergenic	ENSMUSG00000070063.1	ENSMUST00000093556.1	Snora33	0.000000	0.000000	0.000000
chr10	23927151	23927900	*	0.04203772110673346	0.31858407408116657	-4.646266142616506	6.925124930013659	4	2	98.07692307692308	19.125	93.43065693430657	16.0	98.27586206896552	97.5	90.0	97.01492537313433	ENSMUSG00000056379.3	ENSMUST00000051532.4	Taar1	-6795	ENSMUSG00000059763.4	ENSMUST00000079134.4	Taar2	10673	30_downstream	ENSMUSG00000056379.3	ENSMUST00000051532.4	Taar1	0.000000	0.508678	0.000000
chr10	24223551	24224300	*	0.03452146324915042	0.29255404568892124	-0.5699646332387502	1.7382596686531873	34	15	1.9632949210414	1.3529411764705883	1.3933302878026497	0.8970588235294118	1.933534743202417	1.9795447047179149	1.1884550084889642	1.632047477744807	ENSMUSG00000020000.7	ENSMUST00000154916.1	Moxd1	-6	ENSMUSG00000086148.1	ENSMUST00000134627.1	Gm15271	223191	01_promoter	ENSMUSG00000020000.7	ENSMUST00000095784.2	Moxd1	0.508678	0.030708	0.000000
chr10	24534901	24535650	*	1.1013041372872673e-5	0.001576217082951387	8.709083392837009	2.2838963073148943	8	2	13.170731707317072	6.75	21.879815100154083	8.875	10.704225352112676	15.053763440860216	25.602409638554217	17.981072555205046	ENSMUSG00000083196.1	ENSMUST00000120865.1	Gm15272	-20390	ENSMUSG00000087400.2	ENSMUST00000146208.1	Gm15270	14691	50_intergenic	ENSMUSG00000087400.2	ENSMUST00000146208.1	Gm15270	0.000000	0.076101	0.000000
chr10	24625251	24626000	*	0.01992285799246452	0.2263724199213042	7.964377761413849	13.011852423643493	11	2	38.169642857142854	7.7727272727272725	46.134020618556704	8.136363636363637	32.02846975088968	48.50299401197605	40.76433121019108	49.78354978354978	ENSMUSG00000087400.2	ENSMUST00000125158.1	Gm15270	-28143	ENSMUSG00000037370.7	ENSMUST00000142974.1	Enpp1	48259	50_intergenic	ENSMUSG00000087400.2	ENSMUST00000125158.1	Gm15270	0.000000	0.000000	0.000000
chr10	24928151	24928900	*	0.027206967465758253	0.2629086898662653	0.8262894600655512	0.701718246156213	4	2	0.35650623885918004	0.5	1.1827956989247312	1.375	0.6224066390041494	0.15625	1.4285714285714286	0.9090909090909091	ENSMUSG00000019987.8	ENSMUST00000020161.8	Arg1	-681	ENSMUSG00000093282.1	ENSMUST00000175541.1	Gm22566	125241	20_upstream	ENSMUSG00000019987.8	ENSMUST00000020161.8	Arg1	0.000000	0.177570	0.000000
chr10	24948301	24949050	*	8.21276820895821e-5	0.006989373428782273	7.240015816528272	3.291644209737951	5	4	4.98220640569395	2.8	12.222222222222221	4.4	3.6175710594315245	8.0	17.159763313609467	7.853403141361256	ENSMUSG00000019987.8	ENSMUST00000020161.8	Arg1	-20831	ENSMUSG00000093282.1	ENSMUST00000175541.1	Gm22566	105091	50_intergenic	ENSMUSG00000019987.8	ENSMUST00000020161.8	Arg1	0.000000	0.060080	0.000000
chr10	25164751	25165500	*	0.037308322100011934	0.30275716451088713	-5.4982495623906	6.185142693730699	4	2	86.02150537634408	50.0	80.52325581395348	34.625	87.1559633027523	85.67415730337079	81.437125748502993	79.66101694915254	ENSMUSG00000093282.1	ENSMUST00000175541.1	Gm22566	-110611	ENSMUSG00000039166.9	ENSMUST00000100012.2	Akap7	34659	30_downstream	ENSMUSG00000039166.9	ENSMUST00000100012.2	Akap7	0.000000	0.954606	0.000000
chr10	25198551	25199300	*	0.0033606852480461045	0.08614793414908925	-4.757405675085746	4.981666386071782	9	5	87.09073900841908	51.72222222222222	82.33333333333333	41.166666666666664	88.08510638297872	86.31051752921536	79.00432900432901	85.84474885844749	ENSMUSG00000093282.1	ENSMUST00000175541.1	Gm22566	-144411	ENSMUSG00000039166.9	ENSMUST00000100012.2	Akap7	859	15_intron	ENSMUSG00000039166.9	ENSMUST00000100012.2	Akap7	0.000000	0.000000	0.000000
chr10	26004551	26005300	*	0.04884546728188572	0.3408225133341305	-2.948747705357335	3.862262253344363	3	1	96.32224168126095	91.66666666666667	93.37349397590361	51.666666666666664	94.5273631840796	97.29729729729729	92.1875	95.0	ENSMUSG00000096546.1	ENSMUST00000179685.1	Smlr1	-468279	ENSMUSG00000039098.3	ENSMUST00000041011.3	Gm9767	72956	15_intron	ENSMUSG00000049420.8	ENSMUST00000066049.6	Tmem200a	0.000000	0.066756	0.000000
chr10	26949001	26949750	*	0.009521039021976669	0.15400719555851358	-6.961805555555555	2.8861419659880703	5	0	71.18055555555556	41.0	64.21875	41.1	66.66666666666667	74.26900584795321	64.92307692307692	63.492063492063494	ENSMUSG00000039031.9	ENSMUST00000142284.1	Arhgap18	-85659	ENSMUSG00000089050.1	ENSMUST00000158425.1	Gm23353	502540	50_intergenic	ENSMUSG00000039031.9	ENSMUST00000142284.1	Arhgap18	0.000000	0.126836	0.000000
chr10	27006201	27006950	*	0.009864072035489502	0.15703283626956357	-6.873103881159115	2.442515395309326	3	2	94.21487603305785	57.0	87.34177215189874	23.0	90.8108108108108	97.75280898876404	92.3076923076923	84.90566037735849	ENSMUSG00000039031.9	ENSMUST00000142284.1	Arhgap18	-142859	ENSMUSG00000089050.1	ENSMUST00000158425.1	Gm23353	445340	05_CDS	ENSMUSG00000019899.9	ENSMUST00000092639.5	Lama2	0.000000	0.020027	0.000000
chr10	28074151	28074900	*	0.040232019984280484	0.31280492256617676	0.276144062579595	0.9238821147306778	32	10	0.2740262282247015	0.21875	0.5501702908042966	0.328125	0.35989717223650386	0.22123893805309736	0.7709251101321586	0.3498250874562719	ENSMUSG00000019889.9	ENSMUST00000166468.1	Ptprk	0	ENSMUSG00000019889.9	ENSMUST00000166468.1	Ptprk	0	01_promoter	ENSMUSG00000019889.9	ENSMUST00000166468.1	Ptprk	0.510013	0.064085	0.000000
chr10	29313051	29313800	*	0.015268665864928024	0.19927465780236403	0.3633977802912484	0.4416613984849797	11	6	0.14204545454545456	0.18181818181818182	0.505443234836703	0.5909090909090909	0.21164021164021163	0.10689470871191876	0.5132591958939264	0.4989308624376336	ENSMUSG00000019883.4	ENSMUST00000160399.1	Echdc1	0	ENSMUSG00000019883.4	ENSMUST00000160399.1	Echdc1	0	01_promoter	ENSMUSG00000019883.4	ENSMUST00000160399.1	Echdc1	0.459279	0.000000	0.000000
chr10	30842501	30843250	*	0.03868438306199228	0.30770515000596327	0.2758556065408852	1.167842807522058	59	17	0.335946248600224	0.15254237288135594	0.6118018551411092	0.2627118644067797	0.32243205895900506	0.3451521807342328	0.7071547420965059	0.5257228689447991	ENSMUSG00000019789.8	ENSMUST00000019924.8	Hey2	0	ENSMUSG00000019789.8	ENSMUST00000019924.8	Hey2	0	01_promoter	ENSMUSG00000019789.8	ENSMUST00000019924.8	Hey2	0.982644	0.000000	0.000000
chr10	31405401	31406150	*	0.03565715559172192	0.29672761500685846	3.339109928001005	4.437278334583016	3	1	95.06726457399103	35.333333333333336	98.40637450199203	41.166666666666664	93.80530973451327	96.36363636363636	97.58064516129032	99.21259842519684	ENSMUSG00000000295.6	ENSMUST00000159659.1	Hddc2	-85234	ENSMUSG00000000296.7	ENSMUST00000000305.5	Tpd52l1	39772	15_intron	ENSMUSG00000000296.7	ENSMUST00000000305.5	Tpd52l1	0.000000	1.000000	0.000000
chr10	33623851	33624600	*	0.01437901341682817	0.1927591865208522	-1.2121939022357384	1.6611888438320053	15	8	2.7874564459930316	1.6	1.575262543757293	0.9	2.7939464493597206	2.7809965237543453	1.8844221105527639	1.3071895424836601	ENSMUSG00000019785.7	ENSMUST00000159533.1	Clvs2	0	ENSMUSG00000019785.7	ENSMUST00000159533.1	Clvs2	0	01_promoter	ENSMUSG00000019785.7	ENSMUST00000159533.1	Clvs2	0.273698	0.000000	0.000000
chr10	33832501	33833250	*	0.016348995921086438	0.2060029292613868	3.443367185195434	2.913468193840207	5	1	87.85151856017998	78.1	91.29488574537541	83.9	93.31797235023042	82.63736263736264	91.55555555555556	91.04477611940298	ENSMUSG00000071343.2	ENSMUST00000105222.1	Gm10327	-23003	ENSMUSG00000069668.3	ENSMUST00000092597.3	Sult3a1	30686	50_intergenic	ENSMUSG00000071343.2	ENSMUST00000105222.1	Gm10327	0.000000	1.000000	0.000000
chr10	34188051	34188800	*	3.759658347638283e-4	0.020623140672714917	9.563236274727716	5.532599603686851	5	3	83.61858190709046	34.2	93.18181818181819	20.5	85.53191489361703	81.03448275862068	91.73553719008264	94.94949494949495	ENSMUSG00000046031.6	ENSMUST00000062784.6	Fam26f	-60079	ENSMUSG00000039497.7	ENSMUST00000048010.7	Dse	18752	15_intron	ENSMUSG00000039497.7	ENSMUST00000048010.7	Dse	0.000000	0.000000	0.000000
chr10	34297251	34298000	*	0.03157360696526491	0.28160682189406155	-3.2123381049761424	2.4778579120894917	10	2	15.277777777777779	8.8	12.065439672801636	5.9	11.5234375	18.28125	11.72962226640159	12.421052631578947	ENSMUSG00000039485.6	ENSMUST00000047935.6	Tspyl4	0	ENSMUSG00000039485.6	ENSMUST00000047935.6	Tspyl4	0	01_promoter	ENSMUSG00000039485.6	ENSMUST00000047935.6	Tspyl4	0.403204	0.000000	0.000000
chr10	35618701	35619450	*	0.02928047162187562	0.27229739134277786	-2.6495927638849115	1.4357252752589142	4	3	97.87735849056604	51.875	95.22776572668113	54.875	96.95121951219512	98.46153846153847	97.00854700854701	93.3920704845815	ENSMUSG00000077749.1	ENSMUST00000104561.1	Gm26341	-506503	ENSMUSG00000063953.2	ENSMUST00000080898.2	Amd2	92442	50_intergenic	ENSMUSG00000063953.2	ENSMUST00000080898.2	Amd2	0.000000	0.986649	0.000000
chr10	35619351	35620100	*	0.02928047162187562	0.27229739134277786	-2.6495927638849115	1.4357252752589142	4	3	97.87735849056604	51.875	95.22776572668113	54.875	96.95121951219512	98.46153846153847	97.00854700854701	93.3920704845815	ENSMUSG00000077749.1	ENSMUST00000104561.1	Gm26341	-507153	ENSMUSG00000063953.2	ENSMUST00000080898.2	Amd2	91792	50_intergenic	ENSMUSG00000063953.2	ENSMUST00000080898.2	Amd2	0.000000	0.180240	0.000000
chr10	36973951	36974700	*	0.007338077871817219	0.13338879486099262	-0.26205309787399333	0.8525542735997136	44	21	0.5605605605605606	0.6363636363636364	0.29850746268656714	0.2727272727272727	0.7151741293532339	0.4871567759078831	0.2547121752419766	0.3403014098201264	ENSMUSG00000019777.10	ENSMUST00000019911.7	Hdac2	0	ENSMUSG00000019777.10	ENSMUST00000019911.7	Hdac2	0	01_promoter	ENSMUSG00000019777.10	ENSMUST00000019911.7	Hdac2	0.748999	0.025367	0.000000
chr10	38754951	38755700	*	0.02894864770220378	0.27100107705096516	-5.03273653154428	6.9319880561390725	3	1	64.20704845814979	97.16666666666667	59.174311926605505	86.0	66.5680473372781	62.80701754385965	60.0	58.4070796460177	ENSMUSG00000094521.1	ENSMUST00000177920.1	Gm22911	-139470	ENSMUSG00000094311.1	ENSMUST00000179279.1	Rfpl4b	66080	50_intergenic	ENSMUSG00000094311.1	ENSMUST00000179279.1	Rfpl4b	0.000000	0.995995	0.000000
chr10	38893401	38894150	*	0.024123344872058885	0.2484780249099305	-9.184326553833023	1.9731637411725869	3	0	64.24050632911393	33.833333333333336	55.056179775280896	24.5	56.2962962962963	70.1657458563536	51.44927536231884	58.91472868217054	ENSMUSG00000094311.1	ENSMUST00000179279.1	Rfpl4b	-71622	ENSMUSG00000019846.5	ENSMUST00000019992.5	Lama4	71366	50_intergenic	ENSMUSG00000019846.5	ENSMUST00000019992.5	Lama4	0.000000	0.918558	0.000000
chr10	39163801	39164550	*	0.029070714771159852	0.27160062433832477	3.8461538461538436	3.8686242642863182	3	1	96.15384615384616	16.666666666666668	100.0	13.833333333333334	100.0	90.47619047619048	100.0	100.0	ENSMUSG00000062074.6	ENSMUST00000076713.4	Wisp3	-7	ENSMUSG00000019843.8	ENSMUST00000148152.1	Fyn	204306	01_promoter	ENSMUSG00000062074.6	ENSMUST00000076713.4	Wisp3	0.000000	0.000000	0.000000
chr10	39167701	39168450	*	0.027021563915466028	0.2620316781920842	-3.3673831241750274	3.2650208495318354	5	2	91.58031088082902	70.7	88.212927756654	69.6	91.96891191709845	91.19170984455958	88.42364532019704	87.98955613577023	ENSMUSG00000062074.6	ENSMUST00000076713.4	Wisp3	-3907	ENSMUSG00000019843.8	ENSMUST00000148152.1	Fyn	200406	20_upstream	ENSMUSG00000062074.6	ENSMUST00000076713.4	Wisp3	0.000000	0.887850	0.000000
chr10	39230751	39231500	*	0.032399313785823614	0.2849119010378921	7.560175188180896	6.938595675385538	4	2	72.9641693811075	28.0	80.52434456928839	26.875	72.10526315789474	74.35897435897436	76.35135135135135	85.71428571428571	ENSMUSG00000062074.6	ENSMUST00000076713.4	Wisp3	-66957	ENSMUSG00000019843.8	ENSMUST00000148152.1	Fyn	137356	50_intergenic	ENSMUSG00000062074.6	ENSMUST00000076713.4	Wisp3	0.000000	0.000000	0.000000
chr10	39412751	39413500	*	0.019498397443912685	0.22402042857587295	-6.126034612490594	3.3948792301580415	5	2	80.16666666666667	48.1	74.04063205417607	32.8	77.84615384615384	82.9090909090909	74.10358565737052	73.95833333333333	ENSMUSG00000019843.8	ENSMUST00000126486.1	Fyn	-42948	ENSMUSG00000019843.8	ENSMUST00000157009.1	Fyn	6510	15_intron	ENSMUSG00000019843.8	ENSMUST00000148152.1	Fyn	0.000000	0.189586	0.000000
chr10	39975001	39975750	*	4.52580640165072e-6	7.608249839496057e-4	-8.653309938656973	2.170666358786147	6	2	87.83068783068784	55.333333333333336	79.17737789203085	51.333333333333336	88.84210526315789	86.12099644128114	77.14285714285714	81.56424581005587	ENSMUSG00000038528.8	ENSMUST00000170505.1	BC021785	0	ENSMUSG00000038528.8	ENSMUST00000170505.1	BC021785	0	01_promoter	ENSMUSG00000038528.8	ENSMUST00000170505.1	BC021785	0.000000	0.165554	0.000000
chr10	39986701	39987450	*	0.0032972696675283132	0.0851150966361701	5.419530355097368	6.2902279028945705	4	1	90.97222222222223	32.75	96.3917525773196	46.75	91.52542372881356	90.09009009009009	95.90643274853801	96.7741935483871	ENSMUSG00000038528.8	ENSMUST00000164566.1	BC021785	-55	ENSMUSG00000096171.1	ENSMUST00000099956.1	Gm8055	24417	01_promoter	ENSMUSG00000038528.8	ENSMUST00000170579.1	BC021785	0.000000	0.253672	0.000000
chr10	40236951	40237700	*	0.023582053442206985	0.24607082669906394	-4.957064793130361	3.4353475519694534	3	1	97.81420765027322	29.833333333333332	92.85714285714286	26.0	97.0873786407767	98.75	88.77551020408163	98.57142857142857	ENSMUSG00000038510.6	ENSMUST00000182287.1	Rpf2	-9153	ENSMUSG00000038510.6	ENSMUST00000183114.1	Rpf2	9294	15_intron	ENSMUSG00000038510.6	ENSMUST00000045114.6	Rpf2	0.000000	0.365821	0.000000
chr10	40264251	40265000	*	0.04084570175818044	0.31480520787943417	2.565293188002027	5.770206991548344	5	2	94.58917835671343	47.2	97.15447154471545	47.8	94.34782608695652	94.79553903345725	95.68345323741008	99.06542056074767	ENSMUSG00000065870.2	ENSMUST00000083936.2	Rnu3a	-5784	ENSMUSG00000075232.4	ENSMUST00000099945.4	Amd1	37189	20_upstream	ENSMUSG00000019837.7	ENSMUST00000019982.7	Gtf3c6	0.000000	0.871829	0.000000
chr10	40350051	40350800	*	0.03293163558626573	0.28656234948586917	-0.6934340033657529	0.475326329213965	4	1	0.9159034138218152	1.375	0.22246941045606228	0.25	1.2077294685990339	0.7623888182973316	0.0	0.43956043956043955	ENSMUSG00000038491.9	ENSMUST00000143103.1	4930520K10Rik	0	ENSMUSG00000038491.9	ENSMUST00000143103.1	4930520K10Rik	0	01_promoter	ENSMUSG00000038491.9	ENSMUST00000143103.1	4930520K10Rik	0.145527	0.138852	0.000000
chr10	40535951	40536700	*	0.006511236248965346	0.12515729073651266	-5.599546595417371	4.282515726319638	3	1	87.53623188405797	100.66666666666667	81.93668528864059	73.33333333333333	85.4251012145749	88.71331828442437	81.0909090909091	82.82442748091603	ENSMUSG00000038491.9	ENSMUST00000143103.1	4930520K10Rik	-185848	ENSMUSG00000019834.9	ENSMUST00000078314.7	Slc22a16	33637	50_intergenic	ENSMUSG00000019834.9	ENSMUST00000078314.7	Slc22a16	0.000000	0.420561	0.000000
chr10	40638651	40639400	*	0.04533722987830361	0.3296326853209156	-5.172610231286312	6.161357471204181	4	2	97.70992366412214	16.0	92.53731343283582	15.5	98.52941176470588	96.82539682539682	98.21428571428571	88.46153846153847	ENSMUSG00000063428.7	ENSMUST00000019977.7	Ddo	-8640	ENSMUSG00000045555.3	ENSMUST00000058747.3	Mettl24	43883	15_intron	ENSMUSG00000063428.7	ENSMUST00000019977.7	Ddo	0.000000	0.000000	0.000000
chr10	40647101	40647850	*	0.008236964256817001	0.1419921863977276	-11.014516525875495	8.608848580927415	3	2	94.16058394160584	21.5	83.14606741573034	12.333333333333334	94.79166666666667	92.6829268292683	81.81818181818181	84.44444444444444	ENSMUSG00000063428.7	ENSMUST00000019977.7	Ddo	-17090	ENSMUSG00000045555.3	ENSMUST00000058747.3	Mettl24	35433	05_CDS	ENSMUSG00000063428.7	ENSMUST00000019977.7	Ddo	0.000000	0.108144	0.000000
chr10	40683501	40684250	*	1.687323246707827e-5	0.002155980159624615	5.242607575868018	2.4163628504973844	8	0	10.966542750929367	11.0625	16.209150326797385	15.5	11.447811447811448	10.686274509803921	18.252933507170795	14.154652686762779	ENSMUSG00000045555.3	ENSMUST00000058747.3	Mettl24	-219	ENSMUSG00000089186.1	ENSMUST00000158561.1	Gm22948	191633	01_promoter	ENSMUSG00000045555.3	ENSMUST00000058747.3	Mettl24	0.208278	0.065421	0.000000
chr10	40713401	40714150	*	0.04100249592026019	0.3153012682291866	-5.6373041382081155	1.757892481404852	3	2	33.88157894736842	34.333333333333336	28.244274809160306	24.666666666666668	37.03703703703704	32.142857142857146	31.153846153846153	25.37878787878788	ENSMUSG00000045555.3	ENSMUST00000058747.3	Mettl24	-30119	ENSMUSG00000089186.1	ENSMUST00000158561.1	Gm22948	161733	15_intron	ENSMUSG00000045555.3	ENSMUST00000058747.3	Mettl24	0.000000	0.000000	0.000000
chr10	40730301	40731050	*	0.044447464193705766	0.32686429777645676	-6.233582541927662	8.255418224142778	5	1	79.70297029702971	32.2	73.46938775510205	25.2	78.46153846153847	80.86124401913875	71.7948717948718	74.8663101604278	ENSMUSG00000045555.3	ENSMUST00000058747.3	Mettl24	-47019	ENSMUSG00000089186.1	ENSMUST00000158561.1	Gm22948	144833	15_intron	ENSMUSG00000045555.3	ENSMUST00000058747.3	Mettl24	0.000000	0.058745	0.000000
chr10	40883051	40883800	*	0.04479659108598234	0.32790558729320307	-0.22071745180168686	0.46777380919007383	31	9	0.37507814127943323	0.2903225806451613	0.15436068947774634	0.0967741935483871	0.3592814371257485	0.3835091083413231	0.2570694087403599	0.05149330587023687	ENSMUSG00000038446.7	ENSMUST00000044166.7	Cdc40	0	ENSMUSG00000038446.7	ENSMUST00000044166.7	Cdc40	0	01_promoter	ENSMUSG00000038446.7	ENSMUST00000044166.7	Cdc40	0.608812	0.000000	0.000000
chr10	40895401	40896150	*	9.349824193253124e-5	0.0077558892767123026	-9.33218125682389	2.4202007470556905	6	0	86.02540834845735	39.5	76.69322709163346	32.083333333333336	80.44692737430168	88.70967741935483	75.6198347107438	77.6923076923077	ENSMUSG00000019831.8	ENSMUST00000105509.1	Wasf1	-11574	ENSMUSG00000046922.6	ENSMUST00000061796.6	Gpr6	176136	15_intron	ENSMUSG00000019831.8	ENSMUST00000019975.7	Wasf1	0.000000	0.674232	0.000000
chr10	40896051	40896800	*	4.069773210000816e-4	0.021785705014719166	-11.663855707177007	3.4432526764578517	3	0	87.72563176895306	40.5	76.06177606177606	32.833333333333336	80.43478260869566	91.35135135135135	75.0	77.09923664122137	ENSMUSG00000019831.8	ENSMUST00000105509.1	Wasf1	-12224	ENSMUSG00000046922.6	ENSMUST00000061796.6	Gpr6	175486	15_intron	ENSMUSG00000019831.8	ENSMUST00000019975.7	Wasf1	0.000000	0.173565	0.000000
chr10	41204801	41205550	*	0.042505096349981106	0.3204811915688405	-4.8459925818416405	2.557114934005608	3	2	87.3931623931624	68.16666666666667	82.54716981132076	58.333333333333336	89.1213389121339	85.58951965065502	80.53097345132744	84.84848484848484	ENSMUSG00000046922.6	ENSMUST00000061796.6	Gpr6	-132516	ENSMUSG00000093933.1	ENSMUST00000104332.2	Gm25526	10496	15_intron	ENSMUSG00000038417.3	ENSMUST00000043814.3	Fig4	0.000000	0.260347	0.000000
chr10	41425801	41426550	*	0.0034939050585632483	0.08833776565447882	-4.193745804454208	4.0921971239664625	4	3	94.3109987357775	93.25	90.11725293132328	67.25	95.2191235059761	93.88888888888889	90.55374592833876	89.65517241379311	ENSMUSG00000098818.1	ENSMUST00000183534.1	5S_rRNA	-17524	ENSMUSG00000019826.10	ENSMUST00000080771.8	Zbtb24	23847	15_intron	ENSMUSG00000091415.4	ENSMUST00000173494.2	Ak9	0.000000	0.855808	0.000000
chr10	41475851	41476600	*	0.0028067824555871946	0.0774019583214444	-3.645627843972754	4.237048201951344	20	8	33.63844393592677	25.725	29.992816091954023	20.875	27.884615384615383	37.603533959138595	29.492753623188406	30.484330484330485	ENSMUSG00000019823.11	ENSMUST00000119962.1	Mical1	0	ENSMUSG00000019823.11	ENSMUST00000119962.1	Mical1	0	01_promoter	ENSMUSG00000019823.11	ENSMUST00000119962.1	Mical1	0.000000	0.026702	0.000000
chr10	41963351	41964100	*	0.023711185145242133	0.24687270074680495	-3.6641650568836837	5.232132787281054	10	6	80.25177025963808	51.0	76.5876052027544	50.05	82.42811501597444	78.13953488372093	74.76923076923077	78.38660578386606	ENSMUSG00000038332.6	ENSMUST00000041438.6	Sesn1	-75912	ENSMUSG00000071324.5	ENSMUST00000160367.1	Armc2	12023	05_CDS	ENSMUSG00000071324.5	ENSMUST00000160262.2	Armc2	0.000000	0.093458	0.000000
chr10	42057601	42058350	*	0.0010190365380857718	0.040429692798312926	-10.9925565335522	3.4812085210784125	3	2	67.41573033707866	50.0	56.423173803526446	37.333333333333336	66.81614349775785	68.01801801801801	57.6036866359447	55.0	ENSMUSG00000085666.2	ENSMUST00000061897.5	Gm9855	-2187	ENSMUSG00000048756.5	ENSMUST00000177542.1	Foxo3	200017	20_upstream	ENSMUSG00000085666.2	ENSMUST00000121229.1	Gm9855	0.000000	0.000000	0.000000
chr10	42119351	42120100	*	0.0018719328663874318	0.060000053701831306	7.51516683518706	4.471665278186084	4	3	89.76744186046511	24.125	97.28260869565217	22.375	94.07407407407408	82.5	97.05882352941177	97.5609756097561	ENSMUSG00000085666.2	ENSMUST00000061897.5	Gm9855	-63937	ENSMUSG00000048756.5	ENSMUST00000177542.1	Foxo3	138267	50_intergenic	ENSMUSG00000085666.2	ENSMUST00000061897.5	Gm9855	0.000000	0.185581	0.000000
chr10	42196051	42196800	*	0.030792417510968714	0.2788255575854173	6.216731450075519	5.5976306100901905	4	2	87.86610878661088	26.25	94.0828402366864	19.875	83.51648351648352	90.54054054054055	93.54838709677419	94.73684210526316	ENSMUSG00000085666.2	ENSMUST00000061897.5	Gm9855	-140637	ENSMUSG00000048756.5	ENSMUST00000177542.1	Foxo3	61567	05_CDS	ENSMUSG00000048756.5	ENSMUST00000105502.1	Foxo3	0.000000	0.033378	0.000000
chr10	42273401	42274150	*	0.017978864183951997	0.21617469731065425	2.3431981488247473	1.7187499761854297	5	2	1.1764705882352942	0.5	3.5196687370600412	1.7	0.40160642570281124	2.272727272727273	5.3097345132743365	1.9455252918287937	ENSMUSG00000048756.5	ENSMUST00000177542.1	Foxo3	-15035	ENSMUSG00000048756.5	ENSMUST00000175881.1	Foxo3	2547	15_intron	ENSMUSG00000048756.5	ENSMUST00000105502.1	Foxo3	0.000000	0.052069	0.000000
chr10	42313051	42313800	*	1.8124893170532443e-8	7.538679158013993e-6	-9.454789138476594	1.7665302378628363	5	3	86.56036446469248	114.0	77.1055753262159	65.0	86.4321608040201	86.6158868335147	75.66265060240964	78.50467289719626	ENSMUSG00000088165.1	ENSMUST00000157540.1	Gm23533	-3276	ENSMUSG00000081873.1	ENSMUST00000120526.1	Gm15197	17464	05_CDS	ENSMUSG00000038302.8	ENSMUST00000041024.8	Lace1	0.000000	0.000000	0.000000
chr10	42464501	42465250	*	0.00385099936246095	0.09372329833384077	-9.689283449587816	6.95976481556378	4	1	93.37349397590361	19.375	83.6842105263158	19.875	94.6236559139785	91.78082191780823	83.80952380952381	83.52941176470588	ENSMUSG00000083429.1	ENSMUST00000117283.1	Gm15198	-28621	ENSMUSG00000038302.8	ENSMUST00000151747.1	Lace1	13031	15_intron	ENSMUSG00000038302.8	ENSMUST00000151747.1	Lace1	0.000000	0.436582	0.000000
chr10	42863601	42864350	*	0.01096127320302246	0.1663968603281989	-6.888855825026035	7.283561263488412	6	2	42.5531914893617	26.666666666666668	35.66433566433567	17.0	36.059479553903344	46.16977225672878	35.03649635036496	36.241610738255034	ENSMUSG00000044770.8	ENSMUST00000105494.1	Scml4	-2808	ENSMUSG00000044770.8	ENSMUST00000136841.1	Scml4	1165	15_intron	ENSMUSG00000044770.8	ENSMUST00000063063.7	Scml4	0.000000	0.058745	0.000000
chr10	43020901	43021650	*	0.0060080831315959815	0.11990856248647955	-0.4750948479583621	1.8277942043283064	52	31	1.3856544014904517	1.1442307692307692	0.9105595535320898	0.5961538461538461	1.7857142857142858	1.1743772241992882	1.1680143755615453	0.6628242074927954	ENSMUSG00000044770.8	ENSMUST00000127675.1	Scml4	-81020	ENSMUSG00000038248.7	ENSMUST00000040275.7	Sobp	152881	05_CDS	ENSMUSG00000038248.7	ENSMUST00000040275.7	Sobp	0.787717	0.064085	0.000000
chr10	43035851	43036600	*	0.003140856902011497	0.08283951637984655	-10.758613841723763	1.649937213262303	3	1	57.407407407407405	36.166666666666664	46.64879356568365	29.0	55.10204081632653	58.874458874458874	39.0	55.49132947976879	ENSMUSG00000044770.8	ENSMUST00000127675.1	Scml4	-95970	ENSMUSG00000038248.7	ENSMUST00000040275.7	Sobp	137931	15_intron	ENSMUSG00000038248.7	ENSMUST00000040275.7	Sobp	0.000000	0.105474	0.000000
chr10	43036501	43037250	*	0.0486279024339297	0.3400369066302358	-4.900992244031377	1.428178334428797	4	2	84.288747346072185	49.625	79.38775510204081	48.625	84.70588235294117	83.79629629629629	79.03780068728523	79.89949748743719	ENSMUSG00000044770.8	ENSMUST00000127675.1	Scml4	-96620	ENSMUSG00000038248.7	ENSMUST00000040275.7	Sobp	137281	15_intron	ENSMUSG00000038248.7	ENSMUST00000040275.7	Sobp	0.000000	0.037383	0.000000
chr10	43373201	43373950	*	0.03695921100779258	0.30153120736839184	-2.098971365026403	3.2948561289746596	3	1	97.55351681957187	106.33333333333333	95.45454545454545	105.0	97.19101123595506	97.98657718120805	94.85530546623794	95.98853868194843	ENSMUSG00000089839.1	ENSMUST00000160308.1	Rps19-ps11	0	ENSMUSG00000089839.1	ENSMUST00000160308.1	Rps19-ps11	0	01_promoter	ENSMUSG00000089839.1	ENSMUST00000160308.1	Rps19-ps11	0.000000	0.000000	0.000000
chr10	43511651	43512400	*	0.010753733656749056	0.16445805728506283	-1.4408748554694761	2.5734419837680425	10	6	97.52650176678445	110.4	96.08562691131499	78.55	97.39243807040417	97.59519038076152	95.17884914463453	96.67338709677419	ENSMUSG00000038214.8	ENSMUST00000167488.1	Bend3	-32511	ENSMUSG00000045886.6	ENSMUST00000057649.6	Gm9803	11703	05_CDS	ENSMUSG00000038214.8	ENSMUST00000167488.1	Bend3	0.000000	0.000000	0.000000
chr10	43702751	43703500	*	0.00988959869332851	0.15726964944140237	-5.479761328817934	3.0588897310858356	5	3	86.16352201257861	54.8	80.68376068376068	47.2	87.86764705882354	84.89010989010988	83.05084745762711	78.27586206896552	ENSMUSG00000075184.2	ENSMUST00000099888.2	F930017D23Rik	-109324	ENSMUSG00000094852.2	ENSMUST00000182071.1	Gm9034	117732	50_intergenic	ENSMUSG00000075184.2	ENSMUST00000099888.2	F930017D23Rik	0.000000	0.595461	0.000000
chr10	43762551	43763300	*	8.595948647351983e-4	0.03604074200259602	-5.767470972495669	5.854198336007152	5	3	94.57202505219206	45.3	88.80455407969639	46.8	94.0677966101695	95.06172839506173	87.85714285714286	89.87854251012146	ENSMUSG00000075184.2	ENSMUST00000099888.2	F930017D23Rik	-169124	ENSMUSG00000094852.2	ENSMUST00000182071.1	Gm9034	57932	50_intergenic	ENSMUSG00000094852.2	ENSMUST00000182071.1	Gm9034	0.000000	0.849132	0.000000
chr10	44112901	44113650	*	0.03168885643833438	0.2822085704102691	5.035407992598129	2.147220141410811	3	2	85.05747126436782	74.0	90.09287925696594	48.5	89.57055214723927	83.008356545961007	91.44736842105263	88.88888888888889	ENSMUSG00000019866.9	ENSMUST00000020017.8	Aim1	-108055	ENSMUSG00000091358.1	ENSMUST00000169525.1	Speer5-ps1	97754	50_intergenic	ENSMUSG00000091358.1	ENSMUST00000169525.1	Speer5-ps1	0.000000	0.070761	0.000000
chr10	44357301	44358050	*	0.006489892998517882	0.12496394053851219	-9.66238900567915	6.633801009847534	3	1	85.03184713375796	44.5	75.36945812807882	25.5	84.6774193548387	85.26315789473684	73.73737373737374	76.92307692307692	ENSMUSG00000038160.6	ENSMUST00000039286.4	Atg5	-88943	ENSMUSG00000089260.1	ENSMUST00000158635.1	Mir1929	1627	15_intron	ENSMUSG00000038160.6	ENSMUST00000039286.4	Atg5	0.000000	0.037383	0.000000
chr10	44400201	44400950	*	0.004132332343313789	0.09736588279021234	-6.185199003256459	6.445197355659227	8	5	84.1313269493844	38.4375	77.94612794612794	28.9375	82.44514106583073	85.4368932038835	77.17391304347827	78.61635220125787	ENSMUSG00000089260.1	ENSMUST00000158635.1	Mir1929	-40525	ENSMUSG00000038151.6	ENSMUST00000105490.2	Prdm1	57738	50_intergenic	ENSMUSG00000089260.1	ENSMUST00000158635.1	Mir1929	0.000000	0.052069	0.000000
chr10	44400851	44401600	*	0.026030392761520155	0.25781892866517425	-5.6704260651629035	6.19730711873499	4	3	85.11904761904762	53.625	79.4486215538847	39.625	82.41206030150754	86.88524590163935	80.57142857142857	78.57142857142857	ENSMUSG00000089260.1	ENSMUST00000158635.1	Mir1929	-41175	ENSMUSG00000038151.6	ENSMUST00000105490.2	Prdm1	57088	50_intergenic	ENSMUSG00000089260.1	ENSMUST00000158635.1	Mir1929	0.000000	0.197597	0.000000
chr10	44541251	44542000	*	9.412828760631715e-4	0.03825278616470851	-3.5668855177479974	2.660253425736111	3	1	97.93014230271669	126.16666666666667	94.36325678496868	75.33333333333333	96.28252788104089	98.80952380952381	94.57364341085271	94.11764705882354	ENSMUSG00000038151.6	ENSMUST00000167340.1	Prdm1	-12750	ENSMUSG00000088964.1	ENSMUST00000158339.1	Gm22087	55328	50_intergenic	ENSMUSG00000038151.6	ENSMUST00000167340.1	Prdm1	0.000000	0.252336	0.000000
chr10	44996901	44997650	*	0.03905423111467569	0.30891071168178924	-6.214666231789523	3.290994249202866	4	2	46.52777777777778	33.5	40.31311154598826	25.75	43.613707165109034	50.19607843137255	38.11659192825112	42.013888888888886	ENSMUSG00000076282.1	ENSMUST00000102327.1	Gm24271	-74724	ENSMUSG00000095168.1	ENSMUST00000095717.1	Gm4795	8461	20_upstream	ENSMUSG00000095168.1	ENSMUST00000095717.1	Gm4795	0.000000	0.056075	0.000000
chr10	45144451	45145200	*	0.00663134906246395	0.1265785757830468	-8.203503443219606	3.9490864235789234	3	1	93.8388625592417	33.0	85.6353591160221	25.833333333333332	92.38095238095238	95.28301886792453	80.8695652173913	93.93939393939394	ENSMUSG00000077082.1	ENSMUST00000103894.1	Gm23766	-48743	ENSMUSG00000019848.8	ENSMUST00000175658.1	Popdc3	32899	15_intron	ENSMUSG00000019849.10	ENSMUST00000099858.2	Prep	0.000000	0.000000	0.000000
chr10	45145101	45145850	*	0.00663134906246395	0.1265785757830468	-8.203503443219606	3.9490864235789234	3	1	93.8388625592417	33.0	85.6353591160221	25.833333333333332	92.38095238095238	95.28301886792453	80.8695652173913	93.93939393939394	ENSMUSG00000077082.1	ENSMUST00000103894.1	Gm23766	-49393	ENSMUSG00000019848.8	ENSMUST00000175658.1	Popdc3	32249	15_intron	ENSMUSG00000019849.10	ENSMUST00000099858.2	Prep	0.000000	0.000000	0.000000
chr10	45152251	45153000	*	0.03691394065942029	0.30132475650213847	-2.377284634160859	3.039132416361138	6	3	97.64243614931237	41.416666666666664	95.26515151515152	41.916666666666664	98.92857142857143	96.06986899563319	95.23809523809524	95.28985507246377	ENSMUSG00000077082.1	ENSMUST00000103894.1	Gm23766	-56543	ENSMUSG00000019848.8	ENSMUST00000175658.1	Popdc3	25099	15_intron	ENSMUSG00000019849.10	ENSMUST00000099858.2	Prep	0.000000	0.000000	0.000000
chr10	45162651	45163400	*	0.01295031739434018	0.18196787770289918	-9.780310880829024	2.0032767115722105	3	0	66.58031088082902	42.833333333333336	56.8	23.666666666666668	60.115606936416185	71.83098591549296	57.142857142857146	56.48854961832061	ENSMUSG00000077082.1	ENSMUST00000103894.1	Gm23766	-66943	ENSMUSG00000019848.8	ENSMUST00000175658.1	Popdc3	14699	30_downstream	ENSMUSG00000019849.10	ENSMUST00000099858.2	Prep	0.000000	0.213618	0.000000
chr10	45485051	45485800	*	0.03097636287899417	0.2793371906129328	-0.8164020240795673	4.5070347719433155	28	15	2.380038387715931	1.1071428571428572	1.5636363636363637	0.7678571428571429	2.1739130434782608	2.542955326460481	1.7277125086385625	1.3814274750575595	ENSMUSG00000063804.7	ENSMUST00000079390.6	Lin28b	-14850	ENSMUSG00000098993.1	ENSMUST00000185192.1	AC153847.1	51445	50_intergenic	ENSMUSG00000063804.7	ENSMUST00000079390.6	Lin28b	0.158879	0.000000	0.000000
chr10	50895651	50896400	*	0.02949580244264271	0.27331003311269203	1.9218958443454406	2.4239766892326675	6	2	4.256965944272446	4.583333333333333	6.178861788617886	6.333333333333333	4.62962962962963	3.9893617021276597	7.3883161512027495	5.092592592592593	ENSMUSG00000019913.3	ENSMUST00000020071.3	Sim1	0	ENSMUSG00000019913.3	ENSMUST00000020071.3	Sim1	0	01_promoter	ENSMUSG00000019913.3	ENSMUST00000020071.3	Sim1	0.000000	0.000000	0.000000
chr10	50900851	50901600	*	0.024282581710562325	0.24950901896124425	1.3517845519414553	2.451639806946633	10	3	3.510998307952623	4.15	4.862782859894078	5.05	3.898840885142255	3.2508833922261484	4.0201005025125625	5.6377079482439925	ENSMUSG00000019913.3	ENSMUST00000020071.3	Sim1	-5200	ENSMUSG00000084449.1	ENSMUST00000122500.1	Gm26257	280700	15_intron	ENSMUSG00000019913.3	ENSMUST00000020071.3	Sim1	0.401869	0.000000	0.000000
chr10	50910601	50911350	*	0.03633553124309981	0.2989759189579215	-2.73972602739726	4.491885786373325	5	2	2.73972602739726	0.4	0.0	0.0	4.166666666666667	0.0	0.0	0.0	ENSMUSG00000019913.3	ENSMUST00000020071.3	Sim1	-14950	ENSMUSG00000084449.1	ENSMUST00000122500.1	Gm26257	270950	05_CDS	ENSMUSG00000019913.3	ENSMUST00000020071.3	Sim1	0.000000	0.000000	0.000000
chr10	53194701	53195450	*	0.02646815335177638	0.2596732827645275	-1.8801585916265573	1.4060283303466277	4	2	98.31932773109244	87.75	96.439169139465875	81.25	98.2078853046595	98.39080459770115	95.0920245398773	97.70114942528735	ENSMUSG00000088322.1	ENSMUST00000157697.1	Gm25664	-289063	ENSMUSG00000038583.6	ENSMUST00000046221.6	Pln	142237	50_intergenic	ENSMUSG00000038583.6	ENSMUST00000046221.6	Pln	0.000000	0.794393	0.000000
chr10	53888901	53889650	*	0.014379753069839744	0.1927591865208522	-10.38595364273861	3.2025830539352143	3	0	54.488517745302715	43.5	44.1025641025641	14.333333333333334	49.509803921568626	58.18181818181818	43.1578947368421	45.0	ENSMUSG00000019856.7	ENSMUST00000170839.1	Fam184a	-137992	ENSMUSG00000003746.9	ENSMUST00000105470.1	Man1a	186060	50_intergenic	ENSMUSG00000019856.7	ENSMUST00000170839.1	Fam184a	0.000000	0.049399	0.000000
chr10	55744651	55745400	*	0.0011678610776965667	0.04430722676488645	6.753141120315076	5.510335423057948	3	1	91.57088122605364	39.833333333333336	98.32402234636872	29.333333333333332	94.28571428571429	90.57591623036649	98.0	98.73417721518987	ENSMUSG00000088987.1	ENSMUST00000158362.1	Gm25602	-1031614	ENSMUSG00000047669.7	ENSMUST00000063138.7	Msl3l2	361518	50_intergenic	ENSMUSG00000047669.7	ENSMUST00000063138.7	Msl3l2	0.000000	0.890521	0.000000
chr10	56114501	56115250	*	2.777160406341238e-7	7.860606130319146e-5	-13.564781675017901	5.873100467550367	9	3	51.44356955380577	21.77777777777778	37.878787878787875	13.88888888888889	52.38095238095238	50.292397660818715	35.25179856115108	39.79057591623037	ENSMUSG00000047669.7	ENSMUST00000063138.7	Msl3l2	-7584	ENSMUSG00000038122.8	ENSMUST00000099739.3	Tbc1d32	113440	05_CDS	ENSMUSG00000047669.7	ENSMUST00000063138.7	Msl3l2	0.141522	0.000000	0.000000
chr10	56115151	56115900	*	9.802709578430165e-7	2.2154373716374068e-4	-5.335908320574317	9.613772553237093	55	25	50.02385496183206	19.063636363636363	44.68794664125774	17.054545454545455	51.97585071350165	48.52320675105485	45.11316872427984	44.32120674356699	ENSMUSG00000047669.7	ENSMUST00000063138.7	Msl3l2	-8234	ENSMUSG00000038122.8	ENSMUST00000099739.3	Tbc1d32	112790	05_CDS	ENSMUSG00000047669.7	ENSMUST00000063138.7	Msl3l2	1.000000	0.000000	0.000000
chr10	56143751	56144500	*	0.005097559121252039	0.10969877608639793	-3.312756494503033	3.000419436930183	4	2	94.66929911154985	119.875	91.35654261704681	95.125	95.32710280373831	94.36416184971098	91.6256157635468	91.10070257611241	ENSMUSG00000047669.7	ENSMUST00000063138.7	Msl3l2	-36834	ENSMUSG00000038122.8	ENSMUST00000099739.3	Tbc1d32	84190	15_intron	ENSMUSG00000038122.8	ENSMUST00000099739.3	Tbc1d32	0.000000	0.922563	0.000000
chr10	56378401	56379150	*	0.018909420774719847	0.22090391248001445	-1.1033214324353564	1.8388178495936318	6	2	1.3846153846153846	0.75	0.2812939521800281	0.16666666666666666	1.1235955056179776	1.7006802721088434	0.6024096385542169	0.0	ENSMUSG00000050953.9	ENSMUST00000068581.7	Gja1	-1101	ENSMUSG00000045048.6	ENSMUST00000062156.6	Gm9795	276800	15_intron	ENSMUSG00000050953.9	ENSMUST00000068581.7	Gja1	0.000000	0.000000	0.000000
chr10	58255601	58256350	*	0.04607415344128494	0.33211900112837645	0.36496350364963503	0.4216032082348731	4	2	0.0	0.0	0.36496350364963503	0.375	0.0	0.0	0.4750593824228028	0.24937655860349128	ENSMUSG00000038039.7	ENSMUST00000160427.1	Gcc2	0	ENSMUSG00000038039.7	ENSMUST00000160427.1	Gcc2	0	01_promoter	ENSMUSG00000038039.7	ENSMUST00000160427.1	Gcc2	0.185581	0.036048	0.000000
chr10	59049251	59050000	*	0.010466788870198411	0.1619135805787895	4.25698392322269	5.003777679923437	4	2	89.12280701754386	63.5	93.37979094076655	67.0	88.77005347593582	89.29503916449086	94.47852760736197	91.93548387096774	ENSMUSG00000098653.1	ENSMUST00000183751.1	AC153944.1	-83708	ENSMUSG00000037990.12	ENSMUST00000148267.1	Sh3rf3	15652	05_CDS	ENSMUSG00000037990.12	ENSMUST00000153031.1	Sh3rf3	0.000000	0.000000	0.000000
chr10	59220851	59221600	*	0.012789322989433435	0.18117116910823092	0.42537385052054955	1.4591883075270677	36	16	0.415845918144014	0.2638888888888889	0.8412197686645636	0.4444444444444444	0.40792540792540793	0.4206098843322818	0.6339144215530903	1.0465724751439036	ENSMUSG00000088744.1	ENSMUST00000158119.1	Gm23223	-25152	ENSMUSG00000019917.9	ENSMUST00000165971.1	Sept10	248	01_promoter	ENSMUSG00000019917.9	ENSMUST00000165971.1	Sept10	0.435247	0.077437	0.000000
chr10	59386601	59387350	*	0.012654076374536345	0.17995314615281935	9.386485722363581	4.792674608739776	3	2	83.20610687022901	18.166666666666668	92.5925925925926	25.0	81.25	84.33734939759036	90.36144578313252	94.9367088607595	ENSMUSG00000019916.8	ENSMUST00000105466.2	P4ha1	-63233	ENSMUSG00000069622.4	ENSMUST00000092511.4	Gm10273	8283	20_upstream	ENSMUSG00000069622.4	ENSMUST00000092511.4	Gm10273	0.000000	0.903872	0.000000
chr10	59586801	59587550	*	0.008262114502529795	0.1422397027055231	6.738320890912619	3.963004036809207	6	3	88.44884488448845	22.333333333333332	95.18716577540107	14.833333333333334	90.6832298136646	85.91549295774648	100.0	90.42553191489361	ENSMUSG00000009647.7	ENSMUST00000009791.6	Mcu	-128641	ENSMUSG00000071280.1	ENSMUST00000095646.1	Gm10322	28514	15_intron	ENSMUSG00000009647.7	ENSMUST00000020312.6	Mcu	0.000000	0.000000	0.000000
chr10	59600451	59601200	*	0.006829373428888893	0.1286213180666568	-4.0639752225062225	4.81271402453767	4	1	92.29050279329608	103.25	88.22652757078987	74.0	93.44729344729345	91.54411764705883	87.46177370030581	88.95348837209302	ENSMUSG00000009647.7	ENSMUST00000009791.6	Mcu	-142291	ENSMUSG00000071280.1	ENSMUST00000095646.1	Gm10322	14864	05_CDS	ENSMUSG00000009647.7	ENSMUST00000161435.1	Mcu	0.000000	0.061415	0.000000
chr10	59899451	59900200	*	0.03552838248655962	0.29652715977637123	2.8652954464391867	4.324444648456206	8	4	12.519319938176197	10.125	15.384615384615385	12.375	15.61822125813449	10.804321728691477	18.006430868167204	12.93233082706767	ENSMUSG00000020109.7	ENSMUST00000020309.6	Dnajb12	-19825	ENSMUSG00000020108.3	ENSMUST00000020308.3	Ddit4	51571	25_TES	ENSMUSG00000020109.7	ENSMUST00000146590.1	Dnajb12	0.000000	0.000000	0.000000
chr10	59990451	59991200	*	0.008475225089004054	0.1441162411343831	-2.594350042856264	2.224593866705523	3	1	99.43977591036415	59.166666666666664	96.84542586750788	51.166666666666664	99.48717948717949	99.38271604938272	95.83333333333333	97.98657718120805	ENSMUSG00000020107.4	ENSMUST00000183093.1	Anapc16	0	ENSMUSG00000020107.4	ENSMUST00000183093.1	Anapc16	0	01_promoter	ENSMUSG00000020107.4	ENSMUST00000182925.1	Anapc16	0.000000	0.004005	0.000000
chr10	60002801	60003550	*	0.04610325351190869	0.33220215846933926	0.4738516645923679	0.5245409486689402	7	3	0.18785222291797118	0.21428571428571427	0.6617038875103392	0.5714285714285714	0.0	0.2744739249771272	0.6896551724137931	0.6359300476947536	ENSMUSG00000044475.7	ENSMUST00000050516.6	Ascc1	0	ENSMUSG00000044475.7	ENSMUST00000050516.6	Ascc1	0	01_promoter	ENSMUSG00000044475.7	ENSMUST00000050516.6	Ascc1	0.656876	0.000000	0.000000
chr10	60106801	60107550	*	0.028490113117607765	0.2690570932126878	-0.6690029580264021	2.5197572471413006	23	9	2.8197567268706227	3.3260869565217392	2.150753768844221	2.3260869565217392	3.5207566999474516	2.441101334090264	2.2041763341067284	2.092925910422771	ENSMUSG00000058297.10	ENSMUST00000165024.2	Spock2	-333	ENSMUSG00000057337.7	ENSMUST00000068690.6	Chst3	81158	01_promoter	ENSMUSG00000058297.10	ENSMUST00000165024.2	Spock2	1.000000	0.000000	0.000000
chr10	60149051	60149800	*	0.034934934217614254	0.2940329305663214	-7.9971942707701915	1.9398050997511456	3	0	61.60220994475138	37.166666666666664	53.60501567398119	28.5	55.63380281690141	65.45454545454545	53.84615384615385	53.284671532846716	ENSMUSG00000058297.10	ENSMUST00000165024.2	Spock2	-42583	ENSMUSG00000057337.7	ENSMUST00000068690.6	Chst3	38908	50_intergenic	ENSMUSG00000057337.7	ENSMUST00000068690.6	Chst3	0.000000	0.909212	0.000000
chr10	60183501	60184250	*	0.014115392394049662	0.19083126141833065	-5.574648585051712	2.5377373704497	6	0	75.81274382314695	48.583333333333336	70.23809523809524	44.25	72.2007722007722	77.6470588235294	68.15642458100558	72.1105527638191	ENSMUSG00000058297.10	ENSMUST00000165024.2	Spock2	-77033	ENSMUSG00000057337.7	ENSMUST00000068690.6	Chst3	4458	10_exon	ENSMUSG00000057337.7	ENSMUST00000135158.2	Chst3	0.000000	0.058745	0.000000
chr10	60186101	60186850	*	0.005105909023196	0.10973988308879262	7.333014213123207	8.306858743572612	11	6	30.405405405405407	8.181818181818182	37.73841961852861	12.590909090909092	33.23170731707317	26.893939393939394	40.97035040431267	34.43526170798898	ENSMUSG00000058297.10	ENSMUST00000165024.2	Spock2	-79633	ENSMUSG00000057337.7	ENSMUST00000068690.6	Chst3	1858	05_CDS	ENSMUSG00000057337.7	ENSMUST00000135158.2	Chst3	0.730307	0.000000	0.000000
chr10	60218601	60219350	*	0.0047050703269608364	0.1047327375568948	-0.8606007677788889	1.6607168944757442	42	12	3.523917350693462	2.9642857142857144	2.663316582914573	1.8928571428571428	3.2931726907630523	3.6494755244755246	2.5165562913907285	2.8135593220338984	ENSMUSG00000057337.7	ENSMUST00000135158.2	Chst3	0	ENSMUSG00000057337.7	ENSMUST00000135158.2	Chst3	0	01_promoter	ENSMUSG00000057337.7	ENSMUST00000135158.2	Chst3	0.790387	0.000000	0.000000
chr10	60219251	60220000	*	0.039562286063028876	0.3107493225624538	-1.1457010166379191	1.84293183614236	14	4	5.39044289044289	6.607142857142857	4.244741873804971	3.9642857142857144	5.511811023622047	5.329838357361293	3.865546218487395	4.56140350877193	ENSMUSG00000057337.7	ENSMUST00000135158.2	Chst3	0	ENSMUSG00000057337.7	ENSMUST00000135158.2	Chst3	0	01_promoter	ENSMUSG00000057337.7	ENSMUST00000135158.2	Chst3	0.281709	0.000000	0.000000
chr10	60253701	60254450	*	0.001345706893465648	0.04868118040539082	-5.0441224534263025	1.5102021421704226	4	2	97.01492537313433	48.75	91.970802919708035	47.25	97.79735682819383	96.0	91.19170984455958	92.66055045871559	ENSMUSG00000095012.1	ENSMUST00000117029.2	Gm23488	-11992	ENSMUSG00000004207.8	ENSMUST00000105465.1	Psap	23178	50_intergenic	ENSMUSG00000095012.1	ENSMUST00000117029.2	Gm23488	0.000000	0.913218	0.000000
chr10	60282301	60283050	*	0.046309942853784966	0.3330143479906957	6.478530982783523	3.9523766269578657	3	1	9.54356846473029	3.8333333333333335	16.022099447513813	4.833333333333333	5.932203389830509	13.008130081300813	16.129032258064516	15.909090909090908	ENSMUSG00000004207.8	ENSMUST00000177779.1	Psap	-4673	ENSMUSG00000004207.8	ENSMUST00000165878.1	Psap	1412	15_intron	ENSMUSG00000004207.8	ENSMUST00000105465.1	Psap	0.000000	0.217624	0.000000
chr10	60285551	60286300	*	1.9465670817568845e-5	0.002386272043086548	11.997278911564626	10.110316868616346	5	3	6.802721088435374	2.0	18.8	4.7	4.054054054054054	9.58904109589041	15.384615384615385	22.5	ENSMUSG00000004207.8	ENSMUST00000165878.1	Psap	-1090	ENSMUSG00000012819.9	ENSMUST00000156501.1	Cdh23	19350	15_intron	ENSMUSG00000004207.8	ENSMUST00000105465.1	Psap	0.000000	0.000000	0.000000
chr10	60346001	60346750	*	0.04937935701470154	0.34225779494570885	8.21724563569035	3.234543745268014	5	0	20.754716981132077	4.4	28.97196261682243	6.2	17.94871794871795	24.210526315789473	30.17241379310345	27.551020408163264	ENSMUSG00000012819.9	ENSMUST00000153525.1	Cdh23	-24416	ENSMUSG00000020101.8	ENSMUST00000020301.7	4632428N05Rik	102	01_promoter	ENSMUSG00000020101.8	ENSMUST00000020301.7	4632428N05Rik	0.000000	0.132176	0.000000
chr10	60455201	60455950	*	0.03195806449326621	0.2832960584002334	-3.5856009070294848	5.529730054883069	4	1	89.00226757369614	98.125	85.41666666666667	76.875	87.32782369146005	90.17341040462428	87.643678160919535	83.33333333333333	ENSMUSG00000012819.9	ENSMUST00000144462.1	Cdh23	-48748	ENSMUSG00000012819.9	ENSMUST00000153677.1	Cdh23	197084	15_intron	ENSMUSG00000012819.9	ENSMUST00000073242.4	Cdh23	0.000000	0.222964	0.000000
chr10	60539701	60540450	*	1.3898667944872255e-6	2.9317254505715893e-4	-7.719056031008287	3.2938464366671436	4	1	87.1160409556314	127.625	79.39698492462311	98.75	85.14056224899599	88.57566765578635	77.50511247443762	81.22529644268775	ENSMUSG00000012819.9	ENSMUST00000144462.1	Cdh23	-133248	ENSMUSG00000012819.9	ENSMUST00000153677.1	Cdh23	112584	15_intron	ENSMUSG00000012819.9	ENSMUST00000073242.4	Cdh23	0.000000	0.061415	0.000000
chr10	60572201	60572950	*	0.03401761096864725	0.2910672841306443	-5.349622444594515	4.466399251232232	7	5	87.47252747252747	28.428571428571427	82.12290502793296	21.0	87.14285714285714	88.0	76.92307692307692	86.13861386138613	ENSMUSG00000012819.9	ENSMUST00000144462.1	Cdh23	-165748	ENSMUSG00000012819.9	ENSMUST00000153677.1	Cdh23	80084	15_intron	ENSMUSG00000012819.9	ENSMUST00000073242.4	Cdh23	0.000000	0.238985	0.000000
chr10	60595601	60596350	*	0.03897355646644782	0.3086050996583837	9.131876706983999	1.2252563205866227	4	0	62.23175965665236	18.125	71.36363636363636	19.625	70.1923076923077	55.81395348837209	70.53571428571429	72.22222222222223	ENSMUSG00000012819.9	ENSMUST00000144462.1	Cdh23	-189148	ENSMUSG00000012819.9	ENSMUST00000153677.1	Cdh23	56684	15_intron	ENSMUSG00000012819.9	ENSMUST00000073242.4	Cdh23	0.000000	0.000000	0.000000
chr10	60637201	60637950	*	0.03612498873421567	0.29821292647506226	10.263835263835263	10.46935050949519	3	1	83.78378378378379	10.333333333333334	94.04761904761905	13.166666666666666	81.57894736842105	86.11111111111111	97.61904761904762	90.47619047619048	ENSMUSG00000012819.9	ENSMUST00000144462.1	Cdh23	-230748	ENSMUSG00000012819.9	ENSMUST00000153677.1	Cdh23	15084	15_intron	ENSMUSG00000012819.9	ENSMUST00000073242.4	Cdh23	0.000000	0.000000	0.000000
chr10	60724951	60725700	*	0.04070834694099381	0.3143282998298485	-10.801001251564458	6.587791608506917	3	2	90.58823529411765	12.833333333333334	79.7872340425532	12.5	90.9090909090909	90.2439024390244	82.85714285714286	77.96610169491525	ENSMUSG00000020100.9	ENSMUST00000127386.1	Slc29a3	-635	ENSMUSG00000020100.9	ENSMUST00000117513.1	Slc29a3	27083	15_intron	ENSMUSG00000020100.9	ENSMUST00000117513.1	Slc29a3	0.000000	0.000000	0.000000
chr10	60748351	60749100	*	0.034020766055702166	0.2910672841306443	-4.553066778312753	10.23089746238482	6	2	95.72953736654804	22.416666666666668	91.17647058823529	18.083333333333332	95.0354609929078	96.42857142857143	93.10344827586206	89.34426229508196	ENSMUSG00000020100.9	ENSMUST00000127386.1	Slc29a3	-24035	ENSMUSG00000020100.9	ENSMUST00000117513.1	Slc29a3	3683	15_intron	ENSMUSG00000020100.9	ENSMUST00000117513.1	Slc29a3	0.000000	0.089453	0.000000
chr10	60787351	60788100	*	0.011371273584624362	0.16997902369178688	7.852400408580184	3.78263969469065	3	2	91.01123595505618	13.5	98.86363636363636	14.5	90.56603773584905	91.66666666666667	97.36842105263158	100.0	ENSMUSG00000020100.9	ENSMUST00000144989.1	Slc29a3	-34557	ENSMUSG00000020099.7	ENSMUST00000077925.5	Unc5b	43482	15_intron	ENSMUSG00000020099.7	ENSMUST00000077925.5	Unc5b	0.000000	0.000000	0.000000
chr10	60801001	60801750	*	0.033389598547014794	0.2885373296991495	5.120393120393124	2.144679485570112	4	2	31.243243243243242	36.125	36.36363636363637	30.0	29.841269841269842	31.9672131147541	38.3177570093458	34.51327433628319	ENSMUSG00000020100.9	ENSMUST00000144989.1	Slc29a3	-48207	ENSMUSG00000020099.7	ENSMUST00000077925.5	Unc5b	29832	15_intron	ENSMUSG00000020099.7	ENSMUST00000077925.5	Unc5b	0.000000	0.185581	0.000000
chr10	60801651	60802400	*	0.016464756866166802	0.20679727330631067	4.557930323763809	5.874512866025497	8	2	48.15772462831286	46.5625	52.715654952076676	41.25	47.026022304832715	48.761149653121905	54.4	51.036682615629985	ENSMUSG00000020100.9	ENSMUST00000144989.1	Slc29a3	-48857	ENSMUSG00000020099.7	ENSMUST00000077925.5	Unc5b	29182	15_intron	ENSMUSG00000020099.7	ENSMUST00000077925.5	Unc5b	0.000000	0.190921	0.000000
chr10	60807501	60808250	*	0.0017108011649852547	0.05678712394464316	-5.223062309545967	4.791612470149411	7	3	70.09345794392523	85.71428571428571	64.87039563437926	67.92857142857143	69.02536715620828	70.92419522326064	62.095730918499356	67.96536796536796	ENSMUSG00000020100.9	ENSMUST00000144989.1	Slc29a3	-54707	ENSMUSG00000020099.7	ENSMUST00000077925.5	Unc5b	23332	15_intron	ENSMUSG00000020099.7	ENSMUST00000077925.5	Unc5b	0.000000	0.000000	0.000000
chr10	60885501	60886250	*	4.190075621658628e-4	0.022161872808931508	8.092684902611078	4.520821357887486	11	5	20.77028885832187	6.863636363636363	28.862973760932945	9.0	19.414893617021278	22.22222222222222	27.887323943661972	29.909365558912388	ENSMUSG00000020099.7	ENSMUST00000077925.5	Unc5b	-53920	ENSMUSG00000099279.1	ENSMUST00000183643.1	mmu-mir-6408	36774	50_intergenic	ENSMUSG00000099279.1	ENSMUST00000183643.1	mmu-mir-6408	0.000000	0.060080	0.000000
chr10	60895251	60896000	*	0.011103779791417618	0.16756413861827313	5.340976814144216	5.013511245170886	4	1	88.02395209580838	36.75	93.36492890995261	49.25	88.75	87.356321839080465	93.30357142857143	93.43434343434343	ENSMUSG00000020099.7	ENSMUST00000077925.5	Unc5b	-63670	ENSMUSG00000099279.1	ENSMUST00000183643.1	mmu-mir-6408	27024	50_intergenic	ENSMUSG00000099279.1	ENSMUST00000183643.1	mmu-mir-6408	0.000000	0.273698	0.053405
chr10	60918651	60919400	*	0.001017728463767432	0.04039588610687639	-9.619834710743802	3.8907934833035713	4	2	84.0	42.0	74.3801652892562	33.75	85.43046357615894	83.13253012048193	70.74468085106383	78.28571428571429	ENSMUSG00000020099.7	ENSMUST00000077925.5	Unc5b	-87070	ENSMUSG00000099279.1	ENSMUST00000183643.1	mmu-mir-6408	3624	20_upstream	ENSMUSG00000099279.1	ENSMUST00000183643.1	mmu-mir-6408	0.000000	0.528705	0.000000
chr10	61194901	61195650	*	6.470288532999185e-4	0.029799978615580185	-8.41073271413828	2.401390904930814	3	1	74.59893048128342	93.0	66.18819776714514	69.16666666666667	73.66412213740458	75.10288065843622	61.980830670926515	70.38216560509554	ENSMUSG00000020096.13	ENSMUST00000126831.1	Tbata	-18959	ENSMUSG00000059901.6	ENSMUST00000120336.1	Adamts14	77593	30_downstream	ENSMUSG00000059901.6	ENSMUST00000092486.4	Adamts14	0.000000	0.638184	0.066756
chr10	61270301	61271050	*	0.006410678120713375	0.12434003847435462	-5.977478886456044	1.3122360667102602	3	0	90.8695652173913	69.66666666666667	84.89208633093526	59.0	84.89208633093526	93.45794392523365	84.73684210526316	85.02202643171806	ENSMUSG00000020096.13	ENSMUST00000126831.1	Tbata	-94359	ENSMUSG00000059901.6	ENSMUST00000120336.1	Adamts14	2193	05_CDS	ENSMUSG00000059901.6	ENSMUST00000092486.4	Adamts14	0.000000	0.316422	0.000000
chr10	61272901	61273650	*	0.023179477895898744	0.2438593379920861	-0.37638685650807946	1.3245440945204356	48	26	1.3594562175129947	1.4166666666666667	0.9830693610049154	0.75	1.5165301789505612	1.2822424332786642	1.0859994129732904	0.8935409752361502	ENSMUSG00000059901.6	ENSMUST00000120336.1	Adamts14	0	ENSMUSG00000059901.6	ENSMUST00000120336.1	Adamts14	0	01_promoter	ENSMUSG00000059901.6	ENSMUST00000120336.1	Adamts14	0.698264	0.118825	0.000000
chr10	61380151	61380900	*	3.558349965538617e-5	0.0037131319022021513	-12.058581394341184	9.519337690525184	5	2	79.40552016985139	37.4	67.34693877551021	29.7	78.57142857142857	80.07662835249042	67.2566371681416	67.44186046511628	ENSMUSG00000061488.4	ENSMUST00000075382.4	Rpl27a-ps1	-70321	ENSMUSG00000020092.8	ENSMUST00000020289.8	Pald1	2624	15_intron	ENSMUSG00000020092.8	ENSMUST00000020289.8	Pald1	0.000000	0.000000	0.000000
chr10	61386001	61386750	*	0.029026909020718885	0.27142494568092307	5.561465545419431	7.959056014924839	3	1	81.56182212581345	62.666666666666664	87.12328767123287	53.0	80.09049773755656	82.91666666666667	86.85714285714286	87.36842105263158	ENSMUSG00000020092.8	ENSMUST00000020289.8	Pald1	-2478	ENSMUSG00000037171.6	ENSMUST00000049339.6	Nodal	31223	20_upstream	ENSMUSG00000020092.8	ENSMUST00000020289.8	Pald1	0.000000	0.192256	0.000000
chr10	61591401	61592150	*	0.04656175134486792	0.3337145244637071	-4.556941968706674	6.89900004232135	5	2	67.10239651416121	61.6	62.54545454545455	51.6	67.13615023474179	67.07317073170732	62.8992628992629	62.20095693779904	ENSMUSG00000043126.4	ENSMUST00000051330.4	D830039M14Rik	-114464	ENSMUSG00000020090.5	ENSMUST00000020287.5	Npffr1	3335	20_upstream	ENSMUSG00000020090.5	ENSMUST00000020287.5	Npffr1	0.000000	0.020027	0.000000
chr10	61614151	61614900	*	0.0355424825676987	0.2965823827936451	-1.9356587528512215	3.2403402572132047	8	3	93.77389404696886	107.3125	91.83823529411765	78.0625	95.07640067911714	93.15619967793882	90.57142857142857	93.18181818181819	ENSMUSG00000020090.5	ENSMUST00000020287.5	Npffr1	-18667	ENSMUSG00000020089.8	ENSMUST00000020286.6	Ppa1	33653	05_CDS	ENSMUSG00000020090.5	ENSMUST00000020287.5	Npffr1	0.000000	0.404539	0.000000
chr10	61632351	61633100	*	0.0016918421301739047	0.05644805759237267	-6.55782447140838	3.931346536354553	5	2	89.1743119266055	48.6	82.61648745519713	46.1	87.79527559055119	90.37800687285224	78.08764940239044	86.31921824104235	ENSMUSG00000020090.5	ENSMUST00000020287.5	Npffr1	-36867	ENSMUSG00000020089.8	ENSMUST00000020286.6	Ppa1	15453	30_downstream	ENSMUSG00000020090.5	ENSMUST00000020287.5	Npffr1	0.000000	0.000000	0.000000
chr10	61640801	61641550	*	0.01214823573537176	0.1762596236112392	5.342892148746648	3.8038430722096996	3	1	82.77591973244147	82.5	88.11881188118812	74.16666666666667	88.44621513944223	78.6743515850144	86.09022556390977	90.3765690376569	ENSMUSG00000020090.5	ENSMUST00000020287.5	Npffr1	-45317	ENSMUSG00000020089.8	ENSMUST00000020286.6	Ppa1	7003	20_upstream	ENSMUSG00000020089.8	ENSMUST00000020286.6	Ppa1	0.000000	0.440587	0.000000
chr10	61648601	61649350	*	0.006085211131748964	0.12055167929227098	0.3815819126103376	0.8231446336317402	42	14	0.2950396459524249	0.19047619047619047	0.6766215585627625	0.34523809523809523	0.5326876513317191	0.14889815366289458	0.5830903790087464	0.7630161579892281	ENSMUSG00000020089.8	ENSMUST00000160470.1	Ppa1	0	ENSMUSG00000020089.8	ENSMUST00000160470.1	Ppa1	0	01_promoter	ENSMUSG00000020089.8	ENSMUST00000160470.1	Ppa1	0.670227	0.000000	0.000000
chr10	61725951	61726700	*	0.011502038037224296	0.17103055653437596	-2.9222976714651794	4.913337068012966	11	5	94.9941792782305	37.09090909090909	92.07188160676533	39.59090909090909	94.93333333333334	95.04132231404958	91.53225806451613	92.66666666666667	ENSMUSG00000020085.9	ENSMUST00000080099.5	Aifm2	-5302	ENSMUSG00000020085.9	ENSMUST00000140664.1	Aifm2	1449	05_CDS	ENSMUSG00000020085.9	ENSMUST00000105455.2	Aifm2	0.000000	0.000000	0.000000
chr10	61731801	61732550	*	0.014139827412307154	0.19107358875071245	-7.990924711809555	4.208067304530078	4	2	79.87421383647799	31.75	71.88328912466844	33.875	87.78625954198473	74.33155080213903	67.41573033707866	75.87939698492463	ENSMUSG00000020085.9	ENSMUST00000140664.1	Aifm2	-3653	ENSMUSG00000093017.1	ENSMUST00000175276.1	Mir5108	42188	05_CDS	ENSMUSG00000020085.9	ENSMUST00000105455.2	Aifm2	0.000000	0.311081	0.000000
chr10	61819551	61820300	*	0.012505297388326645	0.1790966425642537	6.891289220647778	3.689874701761451	3	1	70.64777327935222	58.166666666666664	77.5390625	66.16666666666667	71.34502923976608	70.27863777089783	77.6	77.48091603053435	ENSMUSG00000020086.6	ENSMUST00000020283.4	H2afy2	-35404	ENSMUSG00000058806.8	ENSMUST00000153120.1	Col13a1	31226	50_intergenic	ENSMUSG00000058806.8	ENSMUST00000153120.1	Col13a1	0.000000	0.507343	0.000000
chr10	61898201	61898950	*	0.0044509465992621025	0.10146884823057863	-6.700556118256351	9.680814251798001	7	3	75.49295774647888	38.285714285714285	68.79240162822252	36.214285714285715	74.37810945273633	76.94805194805195	64.49704142011835	72.43107769423558	ENSMUSG00000058806.8	ENSMUST00000105451.1	Col13a1	-19809	ENSMUSG00000058806.8	ENSMUST00000051826.7	Col13a1	79172	15_intron	ENSMUSG00000058806.8	ENSMUST00000105453.1	Col13a1	0.000000	0.000000	0.000000
chr10	61975551	61976300	*	0.033155731744750415	0.2875823127533457	6.502094799967139	4.914206363855298	3	1	81.91489361702128	38.5	88.41698841698842	38.166666666666664	80.1980198019802	82.87292817679558	83.58208955223881	93.6	ENSMUSG00000058806.8	ENSMUST00000105451.1	Col13a1	-97159	ENSMUSG00000058806.8	ENSMUST00000051826.7	Col13a1	1822	15_intron	ENSMUSG00000058806.8	ENSMUST00000105453.1	Col13a1	0.000000	0.361816	0.000000
chr10	62097751	62098500	*	3.417492917443774e-7	9.373558824615983e-5	-9.43997372118741	3.807839734096006	9	0	70.6268221574344	53.833333333333336	61.18684843624699	42.388888888888886	68.29745596868885	72.00929152148665	59.624413145539904	62.828947368421055	ENSMUSG00000046687.5	ENSMUST00000053865.5	Gm5424	-26736	ENSMUSG00000020083.7	ENSMUST00000141144.1	2010107G23Rik	11997	30_downstream	ENSMUSG00000020083.7	ENSMUST00000125704.1	2010107G23Rik	0.000000	0.110814	0.000000
chr10	62108151	62108900	*	0.02064087280509704	0.23045202828254083	3.867586314394822	4.750651608469714	6	2	89.53900709219859	42.083333333333336	93.4065934065934	42.5	91.40625	87.98701298701299	94.00749063670412	92.831541218638	ENSMUSG00000046687.5	ENSMUST00000053865.5	Gm5424	-37136	ENSMUSG00000020083.7	ENSMUST00000141144.1	2010107G23Rik	1597	05_CDS	ENSMUSG00000020083.7	ENSMUST00000125704.1	2010107G23Rik	0.000000	0.202937	0.000000
chr10	62230351	62231100	*	0.004823797915378455	0.10628070845986654	-1.3556524122764604	3.29654902731259	28	9	5.479102956167177	3.8392857142857144	4.123450543890716	2.9107142857142856	4.80225988700565	6.035283194057567	3.8019009504752375	4.452405322415558	ENSMUSG00000099185.1	ENSMUST00000184761.1	mmu-mir-7662	-36124	ENSMUSG00000037031.9	ENSMUST00000047883.9	Tspan15	119	01_promoter	ENSMUSG00000037031.9	ENSMUST00000047883.9	Tspan15	0.602136	0.022697	0.000000
chr10	62286251	62287000	*	0.007775676949559089	0.13775885237554464	-2.8869980594118494	2.7647290604449877	9	3	93.10344827586206	75.0	90.21645021645021	57.888888888888886	91.35802469135803	93.77990430622009	89.45454545454545	90.9090909090909	ENSMUSG00000020081.5	ENSMUST00000020278.5	Tacr2	-33813	ENSMUSG00000037012.12	ENSMUST00000161160.1	Hk1	3330	05_CDS	ENSMUSG00000037012.12	ENSMUST00000099691.4	Hk1	0.000000	0.174900	0.000000
chr10	62327201	62327950	*	1.9658247257163543e-8	8.062884718768007e-6	-11.707639216913323	7.572711732280108	5	2	58.26952526799388	76.1	46.56188605108055	47.4	59.95850622406639	57.28155339805825	46.09053497942387	46.99248120300752	ENSMUSG00000037012.12	ENSMUST00000139228.1	Hk1	0	ENSMUSG00000037012.12	ENSMUST00000139228.1	Hk1	0	01_promoter	ENSMUSG00000037012.12	ENSMUST00000139228.1	Hk1	0.000000	0.185581	0.000000
chr10	62327851	62328600	*	5.942756490991859e-7	1.4834986329128436e-4	-8.502652733320648	8.227365472135071	10	3	63.439697133585724	58.65	54.93704440026507	41.45	66.5283540802213	61.45648312611012	54.619565217391305	55.23932729624838	ENSMUSG00000037012.12	ENSMUST00000139228.1	Hk1	-84	ENSMUSG00000085347.1	ENSMUST00000123457.1	2210417K05Rik	11657	01_promoter	ENSMUSG00000037012.12	ENSMUST00000139228.1	Hk1	0.000000	0.371162	0.000000
chr10	62329151	62329900	*	0.0020632443762188795	0.06374600226765208	6.9302745053830055	3.6782540074206684	6	3	78.02547770700637	40.833333333333336	84.95575221238938	40.0	76.36363636363636	79.3201133144476	85.60311284046692	84.41558441558442	ENSMUSG00000037012.12	ENSMUST00000139228.1	Hk1	-1384	ENSMUSG00000085347.1	ENSMUST00000123457.1	2210417K05Rik	10357	15_intron	ENSMUSG00000037012.12	ENSMUST00000099691.4	Hk1	0.000000	0.141522	0.000000
chr10	62349301	62350050	*	0.009908027264157031	0.1574496608813388	-6.068063935640944	6.861688893689381	4	2	87.41134751773049	61.625	81.34328358208955	40.875	88.20754716981132	86.93181818181819	76.47058823529412	86.36363636363636	ENSMUSG00000037012.12	ENSMUST00000130422.1	Hk1	-6579	ENSMUSG00000037012.12	ENSMUST00000072357.7	Hk1	8313	10_exon	ENSMUSG00000085347.1	ENSMUST00000123457.1	2210417K05Rik	0.000000	0.688919	0.000000
chr10	62385701	62386450	*	0.03349752899363907	0.2889214178372701	-3.5591908920084014	2.7480289209341784	4	2	96.3302752293578	39.375	92.7710843373494	48.125	96.96969696969697	95.8974358974359	92.21311475409836	93.5672514619883	ENSMUSG00000037012.12	ENSMUST00000116238.2	Hk1	-5793	ENSMUSG00000020080.8	ENSMUST00000159493.1	Hkdc1	13912	05_CDS	ENSMUSG00000020080.8	ENSMUST00000020277.8	Hkdc1	0.000000	0.170895	0.000000
chr10	62485801	62486550	*	0.03331530560625272	0.2881764176503365	-0.4148550724637681	0.9703512388972811	12	5	0.5887681159420289	0.5416666666666666	0.17391304347826086	0.125	0.6993006993006993	0.535833891493637	0.11049723756906077	0.24390243902439024	ENSMUSG00000020079.9	ENSMUST00000020273.9	Supv3l1	-36063	ENSMUSG00000020078.9	ENSMUST00000092473.3	Vps26a	49	01_promoter	ENSMUSG00000020078.9	ENSMUST00000092473.3	Vps26a	0.349800	0.000000	0.000000
chr10	62505951	62506700	*	0.034055283644502915	0.29119387548667564	-5.264587094207995	2.6044127670987547	6	3	69.13265306122449	45.166666666666664	63.86806596701649	35.5	65.57788944723617	72.79792746113989	63.788300835654596	63.96103896103896	ENSMUSG00000020078.9	ENSMUST00000105447.3	Vps26a	-19146	ENSMUSG00000020077.8	ENSMUST00000020271.6	Srgn	1056	15_intron	ENSMUSG00000020077.8	ENSMUST00000160987.1	Srgn	0.000000	0.037383	0.000000
chr10	62869951	62870700	*	0.009966981343596573	0.1578485481182072	-4.279367440403958	3.1231665297131133	6	3	95.3810623556582	34.416666666666664	91.10169491525424	35.833333333333336	95.16908212560386	95.57522123893806	91.4027149321267	90.83665338645419	ENSMUSG00000047146.9	ENSMUST00000173081.1	Tet1	-4647	ENSMUSG00000047146.9	ENSMUST00000050826.7	Tet1	9315	15_intron	ENSMUSG00000047146.9	ENSMUST00000050826.7	Tet1	0.000000	0.204272	0.000000
chr10	62946651	62947400	*	0.026234417325017988	0.25883609339211006	-0.2544164514393378	1.463984568669538	53	17	0.5885730691932243	0.3867924528301887	0.3341566177538864	0.2169811320754717	0.6524102935846321	0.5467078678393155	0.298606502986065	0.36185060739209096	ENSMUSG00000036875.9	ENSMUST00000131422.1	Dna2	0	ENSMUSG00000036875.9	ENSMUST00000131422.1	Dna2	0	01_promoter	ENSMUSG00000036875.9	ENSMUST00000131422.1	Dna2	0.527370	0.242991	0.000000
chr10	62983701	62984450	*	0.0395658960899484	0.3107501269766665	-6.052605606000783	3.567572164476043	4	2	88.6029411764706	30.125	82.5503355704698	30.75	88.0794701986755	89.25619834710744	83.22981366459628	81.75182481751825	ENSMUSG00000020070.12	ENSMUST00000156302.1	Rufy2	-2273	ENSMUSG00000084985.1	ENSMUST00000129470.1	Gm16135	14330	15_intron	ENSMUSG00000020070.12	ENSMUST00000148259.1	Rufy2	0.000000	0.495327	0.000000
chr10	62984351	62985100	*	0.02295473880541613	0.24279559613509274	-4.735862304416994	3.7553649524244306	7	3	92.91553133514986	24.357142857142858	88.17966903073287	26.642857142857142	92.99065420560747	92.81045751633987	86.3013698630137	90.19607843137256	ENSMUSG00000020070.12	ENSMUST00000156302.1	Rufy2	-2923	ENSMUSG00000084985.1	ENSMUST00000129470.1	Gm16135	13680	15_intron	ENSMUSG00000020070.12	ENSMUST00000148259.1	Rufy2	0.000000	0.547397	0.000000
chr10	63032451	63033200	*	0.017919506377282766	0.21596685622219167	-15.659340659340659	5.774097092479371	3	0	69.23076923076923	12.0	53.57142857142857	10.0	70.3125	67.5	44.642857142857146	62.5	ENSMUSG00000020068.4	ENSMUST00000020262.4	Pbld2	-7939	ENSMUSG00000020068.4	ENSMUST00000130531.1	Pbld2	21011	15_intron	ENSMUSG00000020068.4	ENSMUST00000124784.1	Pbld2	0.000000	0.775701	0.000000
chr10	63167651	63168400	*	0.010569998386254565	0.16265900070061673	-4.048533625998418	4.973774401143124	6	3	90.47619047619048	63.333333333333336	86.427656850192065	56.25	89.09574468085107	91.59482758620689	85.82474226804123	87.02290076335878	ENSMUSG00000036816.3	ENSMUST00000044059.3	Atoh7	-67495	ENSMUSG00000020067.7	ENSMUST00000095580.2	Mypn	35553	15_intron	ENSMUSG00000020067.7	ENSMUST00000095580.2	Mypn	0.000000	0.221629	0.000000
chr10	63338601	63339350	*	0.048319242381809534	0.33906287478055025	0.20554219641698307	1.1226442805368593	92	28	0.45287533111168077	0.28804347826086957	0.6584175275286639	0.31521739130434784	0.5461885537876989	0.400427122263748	0.591715976331361	0.72480181200453	ENSMUSG00000020063.10	ENSMUST00000177694.1	Sirt1	0	ENSMUSG00000020063.10	ENSMUST00000177694.1	Sirt1	0	01_promoter	ENSMUSG00000020063.10	ENSMUST00000177694.1	Sirt1	1.000000	0.327103	0.000000
chr10	63339251	63340000	*	0.03286187630689338	0.28639645970793115	0.9548235063148045	1.0984242650529221	19	11	2.1292491595069105	1.5	3.0840726658217155	1.9210526315789473	2.025931928687196	2.2176022176022174	2.5811823480432974	3.6020583190394513	ENSMUSG00000020063.10	ENSMUST00000105442.2	Sirt1	-216	ENSMUSG00000085372.1	ENSMUST00000128807.1	Gm16145	13854	01_promoter	ENSMUSG00000020063.10	ENSMUST00000177694.1	Sirt1	0.232310	0.335113	0.000000
chr10	63373701	63374450	*	0.012150141900532074	0.1762596236112392	8.26186392224128	2.156563949249927	3	2	14.465408805031446	7.666666666666667	22.727272727272727	9.166666666666666	9.655172413793103	18.497109826589597	24.786324786324787	20.8	ENSMUSG00000085372.1	ENSMUST00000128807.1	Gm16145	-19848	ENSMUSG00000020063.10	ENSMUST00000120239.1	Sirt1	7255	15_intron	ENSMUSG00000020063.10	ENSMUST00000120239.1	Sirt1	0.000000	0.449933	0.000000
chr10	63381501	63382250	*	0.013799879648557395	0.1884371993431989	3.9794036903997716	9.533938525141153	11	5	14.409221902017292	6.818181818181818	18.38862559241706	8.818181818181818	13.099630996309964	15.831663326653306	15.918367346938776	20.530973451327434	ENSMUSG00000020063.10	ENSMUST00000120239.1	Sirt1	0	ENSMUSG00000020063.10	ENSMUST00000120239.1	Sirt1	0	01_promoter	ENSMUSG00000020063.10	ENSMUST00000120239.1	Sirt1	0.000000	0.238985	0.000000
chr10	63462751	63463500	*	0.00782254680097609	0.13806563904946761	14.950980392156865	4.20844351325627	3	1	79.16666666666667	9.5	94.11764705882354	10.666666666666666	83.33333333333333	76.19047619047619	94.44444444444444	93.75	ENSMUSG00000060843.5	ENSMUST00000105440.1	Ctnna3	-5241	ENSMUSG00000060843.5	ENSMUST00000075099.4	Ctnna3	40538	15_intron	ENSMUSG00000060843.5	ENSMUST00000105441.1	Ctnna3	0.000000	0.317757	0.000000
chr10	63784501	63785250	*	8.749701868070414e-4	0.036461069501315245	-10.742484338510582	7.437528593945243	5	3	71.11984282907662	36.2	60.37735849056604	22.4	67.77408637873754	75.96153846153847	53.266331658291456	68.6046511627907	ENSMUSG00000060843.5	ENSMUST00000133190.1	Ctnna3	-209995	ENSMUSG00000060843.5	ENSMUST00000135474.1	Ctnna3	35806	15_intron	ENSMUSG00000060843.5	ENSMUST00000105441.1	Ctnna3	0.000000	0.166889	0.000000
chr10	64088701	64089450	*	0.0306841663898819	0.2784392454141972	-5.2628705803308975	4.690226429492548	6	4	48.06122448979592	39.25	42.79835390946502	26.0	44.096385542168676	50.97345132743363	45.378151260504204	40.32258064516129	ENSMUSG00000043916.7	ENSMUST00000053838.7	D630028G08Rik	-70118	ENSMUSG00000042846.8	ENSMUST00000148712.1	Lrrtm3	798	05_CDS	ENSMUSG00000042846.8	ENSMUST00000105439.1	Lrrtm3	0.000000	0.000000	0.000000
chr10	66491751	66492500	*	0.012810869963949615	0.1812959594258981	-6.238801319172138	9.987802122491972	6	4	47.422680412371136	30.666666666666668	41.18387909319899	27.25	46.64804469273743	48.08612440191388	43.15245478036176	39.31203931203931	ENSMUSG00000077439.1	ENSMUST00000104251.1	Gm22594	-8198	ENSMUSG00000097134.1	ENSMUST00000181710.1	1110002J07Rik	427759	30_downstream	ENSMUSG00000077439.1	ENSMUST00000104251.1	Gm22594	0.000000	0.843792	0.000000
chr10	66769951	66770700	*	0.043375375301680334	0.3239919003085394	-7.489298753619539	4.851614190696876	5	3	46.54255319148936	17.5	39.053254437869825	13.2	41.584158415841586	52.298850574712645	42.01183431952663	36.094674556213015	ENSMUSG00000077439.1	ENSMUST00000104251.1	Gm22594	-286398	ENSMUSG00000097134.1	ENSMUST00000181710.1	1110002J07Rik	149559	50_intergenic	ENSMUSG00000097134.1	ENSMUST00000181710.1	1110002J07Rik	0.000000	0.397864	0.000000
chr10	66814801	66815550	*	1.0235346131698516e-7	3.408947443028445e-5	15.076854348153573	9.102618084965592	9	1	41.42394822006472	14.222222222222221	56.5008025682183	19.555555555555557	37.06293706293706	51.32275132275132	53.7037037037037	59.531772575250834	ENSMUSG00000077439.1	ENSMUST00000104251.1	Gm22594	-331248	ENSMUSG00000097134.1	ENSMUST00000181710.1	1110002J07Rik	104709	50_intergenic	ENSMUSG00000097134.1	ENSMUST00000181710.1	1110002J07Rik	0.000000	0.092123	0.000000
chr10	66937001	66937750	*	2.6908345019874928e-5	0.0030406773091145142	-7.5624387949447485	1.1234046893335838	7	4	94.37299035369774	41.92857142857143	86.81055155875299	25.857142857142858	95.09536784741144	93.33333333333333	86.93181818181819	86.72199170124482	ENSMUSG00000097921.1	ENSMUST00000181018.1	Gm26576	-16099	ENSMUSG00000037876.10	ENSMUST00000174062.1	Jmjd1c	158376	50_intergenic	ENSMUSG00000097921.1	ENSMUST00000181018.1	Gm26576	0.000000	0.000000	0.000000
chr10	66957801	66958550	*	0.020160791514970827	0.22756719663735303	-10.101854667072052	4.379840002615497	3	0	63.46153846153846	27.5	53.359683794466406	22.5	56.962025316455694	66.29834254143647	52.41935483870968	54.263565891472865	ENSMUSG00000097921.1	ENSMUST00000181018.1	Gm26576	-36899	ENSMUSG00000037876.10	ENSMUST00000174062.1	Jmjd1c	137576	50_intergenic	ENSMUSG00000097921.1	ENSMUST00000181018.1	Gm26576	0.000000	0.425901	0.000000
chr10	67096901	67097650	*	0.03282785737896611	0.28630816782582635	-0.3371441367410633	0.6580216885660125	18	9	0.5472281703545087	0.6388888888888888	0.21008403361344538	0.1388888888888889	0.6542056074766355	0.5106926268751995	0.33984706881903143	0.0831255195344971	ENSMUSG00000019873.7	ENSMUST00000020023.7	Reep3	0	ENSMUSG00000019873.7	ENSMUST00000020023.7	Reep3	0	01_promoter	ENSMUSG00000037876.10	ENSMUST00000173295.1	Jmjd1c	0.762350	0.085447	0.000000
chr10	67377701	67378450	*	0.024434390594495394	0.2500277329719317	-3.3358738038359204	3.679809758918057	11	4	74.67157120336311	64.5909090909091	71.33569739952719	54.86363636363637	78.23275862068965	71.28205128205128	68.37708830548927	74.23887587822014	ENSMUSG00000075000.5	ENSMUST00000077839.6	Nrbf2	-92396	ENSMUSG00000037868.9	ENSMUST00000145754.1	Egr2	157026	50_intergenic	ENSMUSG00000075000.5	ENSMUST00000077839.6	Nrbf2	0.000000	0.016021	0.000000
chr10	67504451	67505200	*	0.0033588661217937897	0.08612793815573869	-9.667403252308915	8.854945231034538	5	1	84.38438438438439	28.1	74.71698113207547	19.8	88.0	76.85185185185185	74.21383647798743	75.47169811320755	ENSMUSG00000075000.5	ENSMUST00000077839.6	Nrbf2	-219146	ENSMUSG00000037868.9	ENSMUST00000145754.1	Egr2	30276	50_intergenic	ENSMUSG00000037868.9	ENSMUST00000145754.1	Egr2	0.000000	0.357810	0.000000
chr10	67505101	67505850	*	0.01006639856519216	0.15879851283583846	-11.50702279530279	12.112964270231046	3	1	80.6930693069307	27.166666666666668	69.18604651162791	19.833333333333332	84.32835820895522	73.52941176470588	70.0	68.05555555555556	ENSMUSG00000075000.5	ENSMUST00000077839.6	Nrbf2	-219796	ENSMUSG00000037868.9	ENSMUST00000145754.1	Egr2	29626	50_intergenic	ENSMUSG00000037868.9	ENSMUST00000145754.1	Egr2	0.000000	0.117490	0.000000
chr10	67547351	67548100	*	0.003848716730165236	0.09372329833384077	-5.298182257250112	7.097231757090566	13	3	47.648514851485146	29.615384615384617	42.350332594235034	22.03846153846154	48.35164835164835	47.19101123595506	43.7410071942446	40.88145896656535	ENSMUSG00000037868.9	ENSMUST00000127820.1	Egr2	-8668	ENSMUSG00000057134.4	ENSMUST00000075686.4	Ado	856	05_CDS	ENSMUSG00000057134.4	ENSMUST00000075686.4	Ado	0.080107	0.041389	0.000000
[truncated: 11,955 more rows]
