# Supplementary material for: Alterations in the hepatocyte epigenetic landscape in steatosis
Source: Epigenetics Chromatin. 2023 Jul 6;16:30. doi: 10.1186/s13072-023-00504-8 (PMC10324225; doi:10.1186/s13072-023-00504-8)
Supplement: Supplementary file 5 — Additional file 5. CpG methylation for all the sites from various technologies. [file 13072_2023_504_MOESM5_ESM.xlsx]

## Sheet: Sheet1
Chromosome	CpG.Start	CpG.End	Strand	Annot.Start	Annot.End	Annot	mean.young	mean.diff	abs.mean.diff	diffmeth.p.val	max.old	min.old	sd.old	max.young	min.young	sd.young	min.diff	diffmeth.p.adj.fdr	mean.covg.old	mean.covg.young	min.covg.old	min.covg.young	max.covg.old	max.covg.young
chr10	84760440	84760441	+	84756470	84905227	CDS_Rfx4	0.161273	0.614234	0.614234	5.84049e-05	0.830531	0.708358	0.052223	0.250014	0.092986	0.0658101	0.458344	0.00623031	79.75	39.5	24	28	134	50
chr18	39390922	39390923	+	NA	NA	NA	0.856675	-0.611225	0.611225	0.000145956	0.2857	0.2	0.0442368	0.9355	0.7333	0.087723	-0.4476	0.0155186	95.75	86	84	62	121	135
chr10	84760419	84760420	+	84756470	84905227	CDS_Rfx4	0.116525	0.586406	0.586406	0.000456618	0.74466	0.657387	0.0394783	0.172397	0.0263368	0.0654813	0.48499	0.0480345	68	31.5	19	27	108	38
chr15	39869174	39869175	+	NA	NA	NA	0.886475	-0.578525	0.578525	0.000698499	0.3559	0.2619	0.0439886	0.9753	0.7797	0.0857343	-0.4238	0.0730172	96.25	69.25	27	59	126	81
chr18	39390935	39390936	+	NA	NA	NA	0.873647	-0.57661	0.57661	2.37166e-05	0.333299	0.22992	0.0471436	0.911718	0.829771	0.0357773	-0.496472	0.0025326	96.5	89.25	87	65	120	141
chr15	75997970	75997971	+	75993859	75998964	CDS_Mapk15	0.0928555	0.574231	0.574231	1.28407e-05	0.719146	0.558362	0.0733451	0.113607	0.079984	0.0158124	0.444756	0.00137382	171.75	54.5	108	37	235	75
chr15	75997970	75997971	+	75997522	75999000	CGIs	0.0928555	0.574231	0.574231	1.28407e-05	0.719146	0.558362	0.0733451	0.113607	0.079984	0.0158124	0.444756	0.00137382	171.75	54.5	108	37	235	75
chr18	39390859	39390860	+	NA	NA	NA	0.81935	-0.571725	0.571725	0.000211949	0.3043	0.1529	0.0669906	0.8871	0.6963	0.0876516	-0.392	0.0224499	95.25	86	84	62	120	135
chr11	120820065	120820066	+	120807853	120822843	CDS_Fasn	0.882514	-0.55861	0.55861	0.000336179	0.359968	0.228888	0.063421	0.961542	0.82607	0.0646994	-0.466102	0.0354741	58	30.75	34	23	83	44
chr11	120820065	120820066	+	120819573	120821572	S-shore	0.882514	-0.55861	0.55861	0.000336179	0.359968	0.228888	0.063421	0.961542	0.82607	0.0646994	-0.466102	0.0354741	58	30.75	34	23	83	44
chr8	13491858	13491859	+	13465745	13494339	CDS_Gas6	0.883787	-0.551348	0.551348	0.000157281	0.366696	0.31	0.0267108	0.956539	0.818984	0.0564074	-0.452288	0.0167025	162.25	80	90	46	229	116
chr8	13491858	13491859	+	13491806	13493805	N-shore	0.883787	-0.551348	0.551348	0.000157281	0.366696	0.31	0.0267108	0.956539	0.818984	0.0564074	-0.452288	0.0167025	162.25	80	90	46	229	116
chr6	108458809	108458810	+	108236993	108549839	CDS_Itpr1	0.702752	-0.53283	0.53283	0.000509749	0.275831	0.0769	0.090505	0.80001	0.642857	0.0720451	-0.367026	0.0535138	39.75	16	26	10	52	26
chr8	70088233	70088234	+	70083560	70088521	CDS_Hapln4	0.161275	0.52225	0.52225	0.000220718	0.7975	0.584	0.0935956	0.217	0.1087	0.0533051	0.367	0.0233707	206.75	81.75	125	46	313	106
chr8	70088233	70088234	+	70088070	70088514	CGIs	0.161275	0.52225	0.52225	0.000220718	0.7975	0.584	0.0935956	0.217	0.1087	0.0533051	0.367	0.0233707	206.75	81.75	125	46	313	106
chr11	120821044	120821045	+	120807853	120822843	CDS_Fasn	0.844075	-0.515875	0.515875	0.000262279	0.3918	0.284	0.0469924	0.9167	0.7755	0.0746135	-0.3837	0.0277475	151.25	73.25	97	36	214	120
chr11	120821044	120821045	+	120819573	120821572	S-shore	0.844075	-0.515875	0.515875	0.000262279	0.3918	0.284	0.0469924	0.9167	0.7755	0.0746135	-0.3837	0.0277475	151.25	73.25	97	36	214	120
chr4	129362882	129362883	+	129360700	129378028	5UTR_Zbtb8a	0.774925	-0.51485	0.51485	6.79936e-05	0.2794	0.225	0.0240199	0.8475	0.7143	0.0569565	-0.4349	0.00724816	43.75	38.75	15	28	68	59
chr14	31669325	31669326	+	NA	NA	NA	0.669656	-0.510105	0.510105	0.000406994	0.26666	0.111103	0.0727056	0.809524	0.593738	0.0984085	-0.327078	0.0428583	32.5	24.25	15	21	51	32
chr4	141251015	141251016	+	141246203	141256879	CDS_Arhgef19	0.80945	-0.505063	0.505063	0.000148183	0.414656	0.219537	0.0878499	0.851852	0.77777	0.0360636	-0.363114	0.01575	88	43.5	41	27	117	63
chr10	76569995	76569996	+	76569993	76570200	3UTR_Spatc1l	0.769475	-0.48605	0.48605	0.00020003	0.3738	0.2333	0.0622664	0.8298	0.6792	0.0660141	-0.3054	0.0211947	90.25	57.5	60	41	107	89
chr11	120820071	120820072	+	120807853	120822843	CDS_Fasn	0.830357	-0.485997	0.485997	0.000782163	0.457624	0.250027	0.085534	0.925967	0.71998	0.0855239	-0.262356	0.0815413	96	88.75	59	50	112	123
chr11	120820071	120820072	+	120819573	120821572	S-shore	0.830357	-0.485997	0.485997	0.000782163	0.457624	0.250027	0.085534	0.925967	0.71998	0.0855239	-0.262356	0.0815413	96	88.75	59	50	112	123
chr12	55490601	55490602	+	55489921	55492526	CDS_Nfkbia	0.629357	-0.484141	0.484141	0.000109645	0.166697	0.0995403	0.0312597	0.709065	0.533994	0.0804783	-0.367298	0.011672	213.25	114.25	186	59	256	185
chr12	55490601	55490602	+	55490136	55492135	N-shore	0.629357	-0.484141	0.484141	0.000109645	0.166697	0.0995403	0.0312597	0.709065	0.533994	0.0804783	-0.367298	0.011672	213.25	114.25	186	59	256	185
chr2	13010319	13010320	+	13004264	13010847	CDS_C1ql3	0.162771	0.480179	0.480179	0.000319372	0.6667	0.5858	0.0383366	0.2553	0.0847	0.0746726	0.3305	0.0337178	150.5	101.25	63	59	195	145
chr2	13010319	13010320	+	13009487	13011486	N-shore	0.162771	0.480179	0.480179	0.000319372	0.6667	0.5858	0.0383366	0.2553	0.0847	0.0746726	0.3305	0.0337178	150.5	101.25	63	59	195	145
chr2	13010319	13010320	+	13009969	13011291	CGIs	0.162771	0.480179	0.480179	0.000319372	0.6667	0.5858	0.0383366	0.2553	0.0847	0.0746726	0.3305	0.0337178	150.5	101.25	63	59	195	145
chr15	75998921	75998922	+	75993859	75998964	CDS_Mapk15	0.154125	0.479275	0.479275	8.35641e-05	0.6835	0.5667	0.0549806	0.2	0.1176	0.039488	0.3667	0.00890489	104.25	34.75	52	23	150	50
chr15	75998921	75998922	+	75997522	75999000	CGIs	0.154125	0.479275	0.479275	8.35641e-05	0.6835	0.5667	0.0549806	0.2	0.1176	0.039488	0.3667	0.00890489	104.25	34.75	52	23	150	50
chr11	120821051	120821052	+	120807853	120822843	CDS_Fasn	0.83755	-0.477575	0.477575	0.0001446	0.4286	0.2857	0.0658529	0.8889	0.7755	0.0475614	-0.3469	0.0153772	152.25	73.25	98	36	215	119
chr11	120821051	120821052	+	120819573	120821572	S-shore	0.83755	-0.477575	0.477575	0.0001446	0.4286	0.2857	0.0658529	0.8889	0.7755	0.0475614	-0.3469	0.0153772	152.25	73.25	98	36	215	119
chr15	75997878	75997879	+	75993859	75998964	CDS_Mapk15	0.257719	0.473084	0.473084	0.000490261	0.754518	0.704983	0.0251027	0.340175	0.129637	0.0954127	0.364808	0.0514855	275.75	103.5	136	54	387	147
chr15	75997878	75997879	+	75997522	75999000	CGIs	0.257719	0.473084	0.473084	0.000490261	0.754518	0.704983	0.0251027	0.340175	0.129637	0.0954127	0.364808	0.0514855	275.75	103.5	136	54	387	147
chr15	75997793	75997794	+	75993859	75998964	CDS_Mapk15	0.302	0.472425	0.472425	0.000127913	0.8137	0.7339	0.0331949	0.3529	0.2162	0.0634257	0.381	0.0136073	204.75	83.25	102	37	267	113
chr15	75997793	75997794	+	75997522	75999000	CGIs	0.302	0.472425	0.472425	0.000127913	0.8137	0.7339	0.0331949	0.3529	0.2162	0.0634257	0.381	0.0136073	204.75	83.25	102	37	267	113
chr4	83284907	83284908	+	83227133	83324112	CDS_Ttc39b	0.24125	0.470375	0.470375	0.000376114	0.7778	0.6283	0.0637277	0.31	0.1731	0.0773838	0.3183	0.0396472	85.25	67.75	36	52	115	100
chr18	81199329	81199330	+	NA	NA	NA	0.798425	-0.46735	0.46735	0.000590506	0.3617	0.2727	0.0397777	0.8958	0.7059	0.0904245	-0.3442	0.0618755	29.75	34.75	11	23	47	48
chr14	17885014	17885015	+	17660959	17925636	5UTR_Thrb	0.609056	-0.466935	0.466935	0.000344747	0.194417	0.074985	0.0498081	0.724148	0.515644	0.0887706	-0.321227	0.0363718	35.75	32.5	32	16	40	64
chr11	120821077	120821078	+	120807853	120822843	CDS_Fasn	0.844762	-0.461223	0.461223	0.000192191	0.463748	0.340919	0.0549198	0.903271	0.795755	0.0526696	-0.332007	0.0203711	239	123	138	62	308	200
chr11	120821077	120821078	+	120819573	120821572	S-shore	0.844762	-0.461223	0.461223	0.000192191	0.463748	0.340919	0.0549198	0.903271	0.795755	0.0526696	-0.332007	0.0203711	239	123	138	62	308	200
chr2	13010457	13010458	+	13004264	13010847	CDS_C1ql3	0.218375	0.4609	0.4609	9.79163e-05	0.7647	0.6453	0.0571149	0.2381	0.1913	0.0208348	0.4072	0.0104289	200.5	92	136	26	265	183
chr2	13010457	13010458	+	13009487	13011486	N-shore	0.218375	0.4609	0.4609	9.79163e-05	0.7647	0.6453	0.0571149	0.2381	0.1913	0.0208348	0.4072	0.0104289	200.5	92	136	26	265	183
chr2	13010457	13010458	+	13009969	13011291	CGIs	0.218375	0.4609	0.4609	9.79163e-05	0.7647	0.6453	0.0571149	0.2381	0.1913	0.0208348	0.4072	0.0104289	200.5	92	136	26	265	183
chr2	13010457	13010458	+	13010364	13011864	Promoter_C1ql3	0.218375	0.4609	0.4609	9.79163e-05	0.7647	0.6453	0.0571149	0.2381	0.1913	0.0208348	0.4072	0.0104289	200.5	92	136	26	265	183
chr8	70087117	70087118	+	70083560	70088521	CDS_Hapln4	0.37105	0.4481	0.4481	8.50781e-05	0.8529	0.7808	0.0387792	0.4074	0.3409	0.0287808	0.3734	0.00906465	166.25	55.75	86	27	260	88
chr8	70087117	70087118	+	70086070	70088069	N-shore	0.37105	0.4481	0.4481	8.50781e-05	0.8529	0.7808	0.0387792	0.4074	0.3409	0.0287808	0.3734	0.00906465	166.25	55.75	86	27	260	88
chr8	70087117	70087118	+	70086828	70087130	CGIs	0.37105	0.4481	0.4481	8.50781e-05	0.8529	0.7808	0.0387792	0.4074	0.3409	0.0287808	0.3734	0.00906465	166.25	55.75	86	27	260	88
chr7	30955211	30955212	+	30946579	30956757	CDS_Usf2	0.752353	-0.447312	0.447312	0.000184629	0.357821	0.233033	0.0544357	0.797536	0.695129	0.0459784	-0.337308	0.0195763	563.5	327	503	163	695	546
chr7	30955211	30955212	+	30953785	30955784	N-shore	0.752353	-0.447312	0.447312	0.000184629	0.357821	0.233033	0.0544357	0.797536	0.695129	0.0459784	-0.337308	0.0195763	563.5	327	503	163	695	546
chr15	36210474	36210475	+	36181697	36234898	CDS_Spag1	0.332476	0.445275	0.445275	0.000152331	0.8027	0.760235	0.0204155	0.423413	0.261867	0.0700962	0.336822	0.0161797	239.5	104.5	147	42	346	164
chr15	36210474	36210475	+	36210420	36210805	CGIs	0.332476	0.445275	0.445275	0.000152331	0.8027	0.760235	0.0204155	0.423413	0.261867	0.0700962	0.336822	0.0161797	239.5	104.5	147	42	346	164
chr9	83098920	83098921	+	NA	NA	NA	0.908205	-0.444104	0.444104	9.47494e-05	0.549014	0.3962	0.0632734	0.947831	0.873674	0.0306302	-0.32466	0.0100933	85.5	95	51	81	122	115
chr10	84760453	84760454	+	84756470	84905227	CDS_Rfx4	0.455785	0.443763	0.443763	0.000180387	0.947326	0.867381	0.0377944	0.499992	0.34996	0.0708675	0.367388	0.0191299	76.5	36	19	26	132	47
chr8	13491791	13491792	+	13465745	13494339	CDS_Gas6	0.88409	-0.441545	0.441545	0.000917575	0.462657	0.417762	0.0191005	0.957752	0.779627	0.0802163	-0.31697	0.0951097	159.75	79	91	46	225	118
chr8	13491791	13491792	+	13489806	13491805	S-shore	0.88409	-0.441545	0.441545	0.000917575	0.462657	0.417762	0.0191005	0.957752	0.779627	0.0802163	-0.31697	0.0951097	159.75	79	91	46	225	118
chr15	75998865	75998866	+	75993859	75998964	CDS_Mapk15	0.262207	0.437691	0.437691	0.000165912	0.744344	0.664517	0.0364301	0.317629	0.199962	0.0498601	0.346888	0.017607	197.5	59.5	112	32	307	85
chr15	75998865	75998866	+	75997522	75999000	CGIs	0.262207	0.437691	0.437691	0.000165912	0.744344	0.664517	0.0364301	0.317629	0.199962	0.0498601	0.346888	0.017607	197.5	59.5	112	32	307	85
chr3	36447206	36447207	+	NA	NA	NA	0.7916	-0.433575	0.433575	0.000793885	0.3833	0.3182	0.0309581	0.9062	0.7324	0.0786528	-0.3491	0.0827352	45	54.5	22	32	60	71
chr11	78160063	78160064	+	78159915	78165440	CDS_Traf4	0.803057	-0.431257	0.431257	0.000229089	0.4857	0.3	0.0799704	0.8333	0.770528	0.0305926	-0.284828	0.0242528	61.75	46.25	35	30	82	61
chr8	70645907	70645908	+	NA	NA	NA	0.64855	-0.428906	0.428906	0.000381161	0.2642	0.132075	0.0602592	0.7119	0.5974	0.0482852	-0.3332	0.0401723	60.75	59.25	53	46	70	77
chr2	13010253	13010254	+	13004264	13010847	CDS_C1ql3	0.118699	0.428538	0.428538	0.000286318	0.582277	0.491565	0.0389048	0.214264	0.0793587	0.064509	0.277301	0.0302594	177	103.5	79	63	237	150
chr2	13010253	13010254	+	13009487	13011486	N-shore	0.118699	0.428538	0.428538	0.000286318	0.582277	0.491565	0.0389048	0.214264	0.0793587	0.064509	0.277301	0.0302594	177	103.5	79	63	237	150
chr2	13010253	13010254	+	13009969	13011291	CGIs	0.118699	0.428538	0.428538	0.000286318	0.582277	0.491565	0.0389048	0.214264	0.0793587	0.064509	0.277301	0.0302594	177	103.5	79	63	237	150
chr7	127932958	127932959	+	127931406	127933405	S-shore	0.19155	0.425475	0.425475	0.000374849	0.6667	0.5	0.0786387	0.2667	0.1429	0.0531058	0.2333	0.0395206	38.75	32	14	21	54	45
chr7	127932958	127932959	+	127932829	127946448	CDS_Prss36	0.19155	0.425475	0.425475	0.000374849	0.6667	0.5	0.0786387	0.2667	0.1429	0.0531058	0.2333	0.0395206	38.75	32	14	21	54	45
chr15	75997856	75997857	+	75993859	75998964	CDS_Mapk15	0.335875	0.42115	0.42115	0.000519132	0.8104	0.7148	0.0430637	0.4017	0.2162	0.082215	0.3131	0.0544895	209.75	84.75	101	37	271	117
chr15	75997856	75997857	+	75997522	75999000	CGIs	0.335875	0.42115	0.42115	0.000519132	0.8104	0.7148	0.0430637	0.4017	0.2162	0.082215	0.3131	0.0544895	209.75	84.75	101	37	271	117
chr15	36210467	36210468	+	36181697	36234898	CDS_Spag1	0.360583	0.420625	0.420625	0.00017904	0.823097	0.722238	0.0423693	0.398131	0.299984	0.0439559	0.324107	0.0189903	237.5	101.25	144	42	344	155
chr15	36210467	36210468	+	36210420	36210805	CGIs	0.360583	0.420625	0.420625	0.00017904	0.823097	0.722238	0.0423693	0.398131	0.299984	0.0439559	0.324107	0.0189903	237.5	101.25	144	42	344	155
chr15	75997809	75997810	+	75993859	75998964	CDS_Mapk15	0.257225	0.419325	0.419325	0.000679345	0.7263	0.6118	0.0492914	0.3465	0.1688	0.0836082	0.2653	0.0710755	193	75.75	95	34	255	101
chr15	75997809	75997810	+	75997522	75999000	CGIs	0.257225	0.419325	0.419325	0.000679345	0.7263	0.6118	0.0492914	0.3465	0.1688	0.0836082	0.2653	0.0710755	193	75.75	95	34	255	101
chr15	75997714	75997715	+	75993859	75998964	CDS_Mapk15	0.25925	0.41765	0.41765	0.000748874	0.704	0.6289	0.0329953	0.3611	0.1648	0.0921832	0.2678	0.0781238	140.75	79.75	54	45	194	108
chr15	75997714	75997715	+	75997522	75999000	CGIs	0.25925	0.41765	0.41765	0.000748874	0.704	0.6289	0.0329953	0.3611	0.1648	0.0921832	0.2678	0.0781238	140.75	79.75	54	45	194	108
chr1	71889171	71889172	+	NA	NA	NA	0.66055	-0.4172	0.4172	0.000108387	0.2727	0.2083	0.0266774	0.6842	0.625	0.0280601	-0.3523	0.0115401	23	29.75	11	16	33	43
chr9	83099003	83099004	+	NA	NA	NA	0.855475	-0.413725	0.413725	0.000544129	0.4706	0.4054	0.027339	0.9362	0.7959	0.0587828	-0.3253	0.0570451	32.5	43.5	17	31	51	49
chr15	75997846	75997847	+	75993859	75998964	CDS_Mapk15	0.274425	0.41285	0.41285	0.000318503	0.74	0.6235	0.052116	0.3077	0.202	0.0487878	0.3158	0.0336319	208.75	84.75	100	37	271	117
chr15	75997846	75997847	+	75997522	75999000	CGIs	0.274425	0.41285	0.41285	0.000318503	0.74	0.6235	0.052116	0.3077	0.202	0.0487878	0.3158	0.0336319	208.75	84.75	100	37	271	117
chr4	63257262	63257263	+	63215825	63333308	CDS_Col27a1	0.717211	-0.412223	0.412223	0.000285655	0.34485	0.2353	0.0491571	0.7746	0.6757	0.0461877	-0.33085	0.0301945	44.75	52.5	17	37	62	71
chr6	137807386	137807387	+	137754607	137837172	CDS_Dera	0.598404	-0.412018	0.412018	0.000186066	0.195661	0.17588	0.0104809	0.660381	0.487303	0.0772053	-0.291642	0.0197253	194.5	317.75	46	212	287	440
chr4	141251023	141251024	+	141246203	141256879	CDS_Arhgef19	0.687077	-0.411131	0.411131	0.00019486	0.294879	0.256377	0.0201211	0.734383	0.619996	0.0540648	-0.325117	0.0206505	88	43.5	39	27	120	64
chr4	141670401	141670402	+	NA	NA	NA	0.65681	-0.410138	0.410138	0.000168459	0.258824	0.228095	0.0133789	0.716951	0.59614	0.0540576	-0.337317	0.0178741	122.75	97.5	85	53	150	133
chr15	75998904	75998905	+	75993859	75998964	CDS_Mapk15	0.16707	0.40968	0.40968	0.000148276	0.642323	0.543659	0.0453185	0.186033	0.118651	0.0323414	0.357627	0.0157571	201.75	61	119	33	309	86
chr15	75998904	75998905	+	75997522	75999000	CGIs	0.16707	0.40968	0.40968	0.000148276	0.642323	0.543659	0.0453185	0.186033	0.118651	0.0323414	0.357627	0.0157571	201.75	61	119	33	309	86
chr19	37693013	37693014	+	37685679	37693307	CDS_Cyp26c1	0.419675	0.403225	0.403225	0.000352302	0.8644	0.7222	0.0678218	0.4505	0.4023	0.0220573	0.2717	0.0371562	332	133	162	87	494	227
chr19	37693013	37693014	+	37692843	37693403	CGIs	0.419675	0.403225	0.403225	0.000352302	0.8644	0.7222	0.0678218	0.4505	0.4023	0.0220573	0.2717	0.0371562	332	133	162	87	494	227
chr9	48730246	48730247	+	48657141	48833010	CDS_Zbtb16	0.622725	-0.4011	0.4011	0.000863566	0.2987	0.1176	0.0756915	0.6667	0.5714	0.0391943	-0.2727	0.0897233	60.75	70.75	51	57	77	101
chr7	126277647	126277648	+	126272618	126289862	5UTR_Sbk1	0.692131	-0.399744	0.399744	0.000393975	0.35183	0.21427	0.0571844	0.731688	0.647849	0.0435253	-0.29602	0.0414943	56.5	50.5	53	22	63	71
chr15	59068639	59068640	+	58943429	59081527	CDS_Mtss1	0.835578	-0.398401	0.398401	0.000874096	0.484381	0.370367	0.0489243	0.902767	0.733317	0.078326	-0.248935	0.0907714	64.5	82.25	27	64	98	103
chr5	33456112	33456113	+	NA	NA	NA	0.709031	-0.396124	0.396124	0.000599416	0.375	0.286551	0.042092	0.769833	0.593182	0.0788295	-0.218182	0.0627878	160.75	135.5	72	111	202	177
chr1	87510172	87510173	+	87477553	87510199	CDS_Ngef	0.436365	0.394936	0.394936	0.000122091	0.857143	0.804873	0.0260385	0.471713	0.379314	0.0398144	0.33316	0.0129924	201.5	44	84	29	333	54
chr1	87510172	87510173	+	87477553	87546058	CDS_Ngef	0.436365	0.394936	0.394936	0.000122091	0.857143	0.804873	0.0260385	0.471713	0.379314	0.0398144	0.33316	0.0129924	201.5	44	84	29	333	54
chr1	87510172	87510173	+	87509540	87510557	CGIs	0.436365	0.394936	0.394936	0.000122091	0.857143	0.804873	0.0260385	0.471713	0.379314	0.0398144	0.33316	0.0129924	201.5	44	84	29	333	54
chr1	87510172	87510173	+	87509862	87511362	Promoter_Ngef	0.436365	0.394936	0.394936	0.000122091	0.857143	0.804873	0.0260385	0.471713	0.379314	0.0398144	0.33316	0.0129924	201.5	44	84	29	333	54
chr19	37692979	37692980	+	37685679	37693307	CDS_Cyp26c1	0.431775	0.39235	0.39235	0.000206038	0.8576	0.8005	0.0250947	0.5189	0.3694	0.063807	0.2816	0.0218275	330.5	129.5	163	84	490	222
chr19	37692979	37692980	+	37692843	37693403	CGIs	0.431775	0.39235	0.39235	0.000206038	0.8576	0.8005	0.0250947	0.5189	0.3694	0.063807	0.2816	0.0218275	330.5	129.5	163	84	490	222
chr11	95830634	95830635	+	95828730	95831309	CDS_Phospho1	0.219375	0.391175	0.391175	0.000422091	0.6789	0.5366	0.0619215	0.2759	0.1639	0.0461415	0.2607	0.0444328	139	53.5	41	29	223	71
chr11	95830634	95830635	+	95830071	95832711	3UTR_Abi3	0.219375	0.391175	0.391175	0.000422091	0.6789	0.5366	0.0619215	0.2759	0.1639	0.0461415	0.2607	0.0444328	139	53.5	41	29	223	71
chr11	95830634	95830635	+	95830487	95831358	CGIs	0.219375	0.391175	0.391175	0.000422091	0.6789	0.5366	0.0619215	0.2759	0.1639	0.0461415	0.2607	0.0444328	139	53.5	41	29	223	71
chr8	70087052	70087053	+	70083560	70088521	CDS_Hapln4	0.254979	0.39042	0.39042	0.000147097	0.66664	0.618035	0.0213005	0.274995	0.223215	0.0239066	0.34304	0.0156373	186	76	102	40	288	112
chr8	70087052	70087053	+	70086070	70088069	N-shore	0.254979	0.39042	0.39042	0.000147097	0.66664	0.618035	0.0213005	0.274995	0.223215	0.0239066	0.34304	0.0156373	186	76	102	40	288	112
chr8	70087052	70087053	+	70086828	70087130	CGIs	0.254979	0.39042	0.39042	0.000147097	0.66664	0.618035	0.0213005	0.274995	0.223215	0.0239066	0.34304	0.0156373	186	76	102	40	288	112
chr8	70087095	70087096	+	70083560	70088521	CDS_Hapln4	0.407061	0.382652	0.382652	0.000411782	0.851559	0.728117	0.0540851	0.447395	0.358724	0.0367814	0.280722	0.043355	185.25	75.25	103	38	290	111
chr8	70087095	70087096	+	70086070	70088069	N-shore	0.407061	0.382652	0.382652	0.000411782	0.851559	0.728117	0.0540851	0.447395	0.358724	0.0367814	0.280722	0.043355	185.25	75.25	103	38	290	111
chr8	70087095	70087096	+	70086828	70087130	CGIs	0.407061	0.382652	0.382652	0.000411782	0.851559	0.728117	0.0540851	0.447395	0.358724	0.0367814	0.280722	0.043355	185.25	75.25	103	38	290	111
chr8	70088198	70088199	+	70083560	70088521	CDS_Hapln4	0.174225	0.382575	0.382575	0.000721427	0.6037	0.5081	0.0406132	0.2857	0.1194	0.0761261	0.2224	0.0753756	207.5	76.75	124	44	318	98
chr8	70088198	70088199	+	70088070	70088514	CGIs	0.174225	0.382575	0.382575	0.000721427	0.6037	0.5081	0.0406132	0.2857	0.1194	0.0761261	0.2224	0.0753756	207.5	76.75	124	44	318	98
chr5	134989524	134989525	+	NA	NA	NA	0.686575	-0.380175	0.380175	0.000665673	0.4	0.225	0.073499	0.7196	0.6496	0.0355515	-0.2496	0.0696687	85.75	103.5	45	84	121	137
chr16	45844278	45844279	+	45826082	45844378	5UTR_Phldb2	0.21985	0.379925	0.379925	0.000468311	0.6465	0.5312	0.0504954	0.2736	0.1542	0.0497365	0.2576	0.0492392	589.5	224.5	439	145	738	327
chr16	45844278	45844279	+	45842306	45844305	N-shore	0.21985	0.379925	0.379925	0.000468311	0.6465	0.5312	0.0504954	0.2736	0.1542	0.0497365	0.2576	0.0492392	589.5	224.5	439	145	738	327
chr16	45844278	45844279	+	45843878	45845378	Promoter_Phldb2	0.21985	0.379925	0.379925	0.000468311	0.6465	0.5312	0.0504954	0.2736	0.1542	0.0497365	0.2576	0.0492392	589.5	224.5	439	145	738	327
chr9	114853777	114853778	+	NA	NA	NA	0.83385	-0.37875	0.37875	0.000150614	0.5352	0.3977	0.057999	0.8475	0.8222	0.0105687	-0.287	0.016	80.5	74.75	39	59	124	91
chr7	141482195	141482196	+	141475235	141482502	5UTR_Tspan4	0.32428	0.377614	0.377614	0.000848159	0.742883	0.655734	0.0358921	0.45241	0.264706	0.0866336	0.203325	0.0881821	150.5	38.75	70	20	189	68
chr7	141482195	141482196	+	141476379	141482502	5UTR_Tspan4	0.32428	0.377614	0.377614	0.000848159	0.742883	0.655734	0.0358921	0.45241	0.264706	0.0866336	0.203325	0.0881821	150.5	38.75	70	20	189	68
chr7	141482195	141482196	+	141481953	141482428	CGIs	0.32428	0.377614	0.377614	0.000848159	0.742883	0.655734	0.0358921	0.45241	0.264706	0.0866336	0.203325	0.0881821	150.5	38.75	70	20	189	68
chr16	45844250	45844251	+	45826082	45844378	5UTR_Phldb2	0.162625	0.376375	0.376375	0.000122531	0.578	0.4739	0.0456408	0.1794	0.1455	0.0142027	0.2945	0.013037	659.25	273.5	495	180	823	384
chr16	45844250	45844251	+	45842306	45844305	N-shore	0.162625	0.376375	0.376375	0.000122531	0.578	0.4739	0.0456408	0.1794	0.1455	0.0142027	0.2945	0.013037	659.25	273.5	495	180	823	384
chr16	45844250	45844251	+	45843878	45845378	Promoter_Phldb2	0.162625	0.376375	0.376375	0.000122531	0.578	0.4739	0.0456408	0.1794	0.1455	0.0142027	0.2945	0.013037	659.25	273.5	495	180	823	384
chr12	112598020	112598021	+	112588783	112600001	5UTR_Inf2	0.877608	-0.375957	0.375957	7.84668e-05	0.526332	0.485853	0.0187329	0.89998	0.848755	0.0243943	-0.322423	0.00836316	135.75	103.25	86	67	177	127
chr12	112598020	112598021	+	112598019	112600018	N-shore	0.877608	-0.375957	0.375957	7.84668e-05	0.526332	0.485853	0.0187329	0.89998	0.848755	0.0243943	-0.322423	0.00836316	135.75	103.25	86	67	177	127
chr16	45843824	45843825	+	45826082	45844378	5UTR_Phldb2	0.088575	0.372825	0.372825	0.000887439	0.5385	0.3365	0.0877858	0.16	0.0385	0.0530268	0.1765	0.0921258	73.25	26.25	34	21	116	33
chr16	45843824	45843825	+	45842306	45844305	N-shore	0.088575	0.372825	0.372825	0.000887439	0.5385	0.3365	0.0877858	0.16	0.0385	0.0530268	0.1765	0.0921258	73.25	26.25	34	21	116	33
chr5	115240200	115240201	+	115238049	115240751	CDS_Pop5	0.828725	-0.37175	0.37175	0.000264136	0.5161	0.3867	0.0536955	0.8633	0.7889	0.0331546	-0.2728	0.027939	205.5	167.5	62	103	260	229
chr19	37693002	37693003	+	37685679	37693307	CDS_Cyp26c1	0.52695	0.3716	0.3716	6.71073e-05	0.9207	0.8717	0.0202007	0.5619	0.4762	0.0385992	0.3098	0.00715491	331.25	128.5	163	84	490	218
chr19	37693002	37693003	+	37692843	37693403	CGIs	0.52695	0.3716	0.3716	6.71073e-05	0.9207	0.8717	0.0202007	0.5619	0.4762	0.0385992	0.3098	0.00715491	331.25	128.5	163	84	490	218
chr17	46629086	46629087	+	46565334	46629322	CDS_Ptk7	0.0824	0.37105	0.37105	0.000138876	0.4884	0.3974	0.0429243	0.1277	0.05	0.0327946	0.2697	0.014771	89	49	52	20	140	87
chr17	46629086	46629087	+	46628812	46629565	CGIs	0.0824	0.37105	0.37105	0.000138876	0.4884	0.3974	0.0429243	0.1277	0.05	0.0327946	0.2697	0.014771	89	49	52	20	140	87
chr17	46629086	46629087	+	46629004	46630504	Promoter_Ptk7	0.0824	0.37105	0.37105	0.000138876	0.4884	0.3974	0.0429243	0.1277	0.05	0.0327946	0.2697	0.014771	89	49	52	20	140	87
chr4	117131483	117131484	+	117128986	117133864	CDS_Plk3	0.7814	-0.36835	0.36835	0.000453386	0.4337	0.3945	0.0161023	0.8473	0.7124	0.0558488	-0.2787	0.0477026	236.75	166.25	191	68	256	241
chr4	117131483	117131484	+	117131399	117133398	N-shore	0.7814	-0.36835	0.36835	0.000453386	0.4337	0.3945	0.0161023	0.8473	0.7124	0.0558488	-0.2787	0.0477026	236.75	166.25	191	68	256	241
chr19	6122132	6122133	+	6119862	6128147	CDS_Snx15	0.558775	0.36795	0.36795	0.000117589	0.9487	0.8889	0.0261756	0.6111	0.4545	0.070908	0.2778	0.0125156	33.75	29.5	16	11	44	54
chr7	126277888	126277889	+	126272618	126289862	5UTR_Sbk1	0.876784	-0.366804	0.366804	0.000473435	0.560633	0.462978	0.0415745	0.939976	0.852921	0.0421743	-0.292287	0.0497525	67.5	40.25	54	21	83	56
chr4	134402826	134402827	+	134396319	134403013	5UTR_Pafah2	0.4453	-0.366775	0.366775	0.00048974	0.1038	0.0303	0.0345014	0.5217	0.3611	0.0662866	-0.2573	0.0514396	88.25	79.5	33	36	117	138
chr4	134402826	134402827	+	134396319	134410924	5UTR_Pafah2	0.4453	-0.366775	0.366775	0.00048974	0.1038	0.0303	0.0345014	0.5217	0.3611	0.0662866	-0.2573	0.0514396	88.25	79.5	33	36	117	138
chr4	134402826	134402827	+	134397556	134425567	CDS_Pafah2	0.4453	-0.366775	0.366775	0.00048974	0.1038	0.0303	0.0345014	0.5217	0.3611	0.0662866	-0.2573	0.0514396	88.25	79.5	33	36	117	138
chr4	134402826	134402827	+	134401411	134403411	Promoter_Pafah2	0.4453	-0.366775	0.366775	0.00048974	0.1038	0.0303	0.0345014	0.5217	0.3611	0.0662866	-0.2573	0.0514396	88.25	79.5	33	36	117	138
chr4	134402826	134402827	+	134401469	134403469	Promoter_Pafah2	0.4453	-0.366775	0.366775	0.00048974	0.1038	0.0303	0.0345014	0.5217	0.3611	0.0662866	-0.2573	0.0514396	88.25	79.5	33	36	117	138
chr15	85678248	85678249	+	NA	NA	NA	0.613725	-0.366702	0.366702	0.000526124	0.2963	0.1923	0.0546405	0.6538	0.5667	0.0358143	-0.2704	0.055214	44.5	25.75	26	21	77	30
chr2	13010975	13010976	+	13009487	13011486	N-shore	0	0.362216	0.362216	5.1235e-10	0.409602	0.335259	0.0350269	0	0	0	0.335259	1.44166e-05	141.75	61.25	87	36	188	103
chr2	13010975	13010976	+	13009969	13011291	CGIs	0	0.362216	0.362216	5.1235e-10	0.409602	0.335259	0.0350269	0	0	0	0.335259	1.44166e-05	141.75	61.25	87	36	188	103
chr2	13010975	13010976	+	13010364	13011864	Promoter_C1ql3	0	0.362216	0.362216	5.1235e-10	0.409602	0.335259	0.0350269	0	0	0	0.335259	1.44166e-05	141.75	61.25	87	36	188	103
chr2	13010307	13010308	+	13004264	13010847	CDS_C1ql3	0.443211	0.361314	0.361314	0.000276222	0.8413	0.7598	0.0345085	0.4766	0.3966	0.0367106	0.2832	0.0292075	152.25	101.25	63	58	198	146
chr2	13010307	13010308	+	13009487	13011486	N-shore	0.443211	0.361314	0.361314	0.000276222	0.8413	0.7598	0.0345085	0.4766	0.3966	0.0367106	0.2832	0.0292075	152.25	101.25	63	58	198	146
chr2	13010307	13010308	+	13009969	13011291	CGIs	0.443211	0.361314	0.361314	0.000276222	0.8413	0.7598	0.0345085	0.4766	0.3966	0.0367106	0.2832	0.0292075	152.25	101.25	63	58	198	146
chr19	37692992	37692993	+	37685679	37693307	CDS_Cyp26c1	0.514675	0.360925	0.360925	0.000148793	0.9094	0.856	0.0234657	0.5856	0.4766	0.0484796	0.2704	0.0158094	331	133	163	87	492	227
chr19	37692992	37692993	+	37692843	37693403	CGIs	0.514675	0.360925	0.360925	0.000148793	0.9094	0.856	0.0234657	0.5856	0.4766	0.0484796	0.2704	0.0158094	331	133	163	87	492	227
chr9	85324737	85324738	+	85324428	85326427	N-shore	0.19005	0.356693	0.356693	0.000689287	0.5822	0.4792	0.046024	0.2785	0.1479	0.0612929	0.2007	0.0720911	235.75	125.75	159	76	292	158
chr9	85324737	85324738	+	85324456	85326768	CDS_Tent5a	0.19005	0.356693	0.356693	0.000689287	0.5822	0.4792	0.046024	0.2785	0.1479	0.0612929	0.2007	0.0720911	235.75	125.75	159	76	292	158
chr9	85324737	85324738	+	85324456	85327007	CDS_Tent5a	0.19005	0.356693	0.356693	0.000689287	0.5822	0.4792	0.046024	0.2785	0.1479	0.0612929	0.2007	0.0720911	235.75	125.75	159	76	292	158
chr16	45844307	45844308	+	45826082	45844378	5UTR_Phldb2	0.106134	0.354056	0.354056	0.000157811	0.507799	0.400231	0.0445848	0.138236	0.0712	0.0277006	0.261995	0.0167559	651	256	484	178	817	337
chr16	45844307	45844308	+	45843878	45845378	Promoter_Phldb2	0.106134	0.354056	0.354056	0.000157811	0.507799	0.400231	0.0445848	0.138236	0.0712	0.0277006	0.261995	0.0167559	651	256	484	178	817	337
chr16	45844307	45844308	+	45844306	45844689	CGIs	0.106134	0.354056	0.354056	0.000157811	0.507799	0.400231	0.0445848	0.138236	0.0712	0.0277006	0.261995	0.0167559	651	256	484	178	817	337
chr7	30955383	30955384	+	30946579	30956757	CDS_Usf2	0.873895	-0.353556	0.353556	0.000721888	0.64838	0.438626	0.0912012	0.923077	0.83998	0.0386985	-0.1916	0.0754109	93.25	36.5	57	26	116	50
chr7	30955383	30955384	+	30953785	30955784	N-shore	0.873895	-0.353556	0.353556	0.000721888	0.64838	0.438626	0.0912012	0.923077	0.83998	0.0386985	-0.1916	0.0754109	93.25	36.5	57	26	116	50
chr19	37693310	37693311	+	37692843	37693403	CGIs	0.354034	0.352653	0.352653	0.000770973	0.743751	0.658331	0.0432593	0.4322	0.292683	0.0596243	0.226131	0.0804155	234.75	70.75	136	41	360	118
chr19	37693310	37693311	+	37693199	37695198	S-shore	0.354034	0.352653	0.352653	0.000770973	0.743751	0.658331	0.0432593	0.4322	0.292683	0.0596243	0.226131	0.0804155	234.75	70.75	136	41	360	118
chr15	85673573	85673574	+	NA	NA	NA	0.837375	-0.35155	0.35155	0.000468574	0.5287	0.4	0.0604622	0.8714	0.7754	0.0427841	-0.2467	0.04925	213.5	127.5	174	77	252	187
chr17	47672697	47672698	+	47672071	47680872	CDS_Usp49	0.442525	0.350581	0.350581	0.000282472	0.8191	0.7632	0.0232843	0.4894	0.4037	0.0411028	0.2738	0.0298631	144	61.75	94	28	190	109
chr17	47672697	47672698	+	47672400	47672829	CGIs	0.442525	0.350581	0.350581	0.000282472	0.8191	0.7632	0.0232843	0.4894	0.4037	0.0411028	0.2738	0.0298631	144	61.75	94	28	190	109
chr15	76457694	76457695	+	76453224	76477221	CDS_Bop1	0.47362	0.349863	0.349863	0.000468404	0.853885	0.792779	0.0250209	0.52556	0.363618	0.074157	0.267219	0.0492406	383.25	112	207	44	526	215
chr15	76457694	76457695	+	76455937	76457937	Promoter_Scx	0.47362	0.349863	0.349863	0.000468404	0.853885	0.792779	0.0250209	0.52556	0.363618	0.074157	0.267219	0.0492406	383.25	112	207	44	526	215
chr15	76457694	76457695	+	76457392	76458130	CGIs	0.47362	0.349863	0.349863	0.000468404	0.853885	0.792779	0.0250209	0.52556	0.363618	0.074157	0.267219	0.0492406	383.25	112	207	44	526	215
chr15	76457694	76457695	+	76457601	76459120	CDS_Scx	0.47362	0.349863	0.349863	0.000468404	0.853885	0.792779	0.0250209	0.52556	0.363618	0.074157	0.267219	0.0492406	383.25	112	207	44	526	215
chr16	45844243	45844244	+	45826082	45844378	5UTR_Phldb2	0.063075	0.34695	0.34695	0.000346725	0.4457	0.3732	0.0328378	0.0823	0.0225	0.0279479	0.2909	0.0365743	666.75	274.25	501	178	836	389
chr16	45844243	45844244	+	45842306	45844305	N-shore	0.063075	0.34695	0.34695	0.000346725	0.4457	0.3732	0.0328378	0.0823	0.0225	0.0279479	0.2909	0.0365743	666.75	274.25	501	178	836	389
chr16	45844243	45844244	+	45843878	45845378	Promoter_Phldb2	0.063075	0.34695	0.34695	0.000346725	0.4457	0.3732	0.0328378	0.0823	0.0225	0.0279479	0.2909	0.0365743	666.75	274.25	501	178	836	389
chr17	56010566	56010567	+	56009249	56016602	CDS_Mpnd	0.508325	-0.346675	0.346675	0.000460857	0.206	0.1254	0.0341286	0.6087	0.4691	0.0671348	-0.2631	0.0484721	251.5	168.75	135	81	353	230
chr11	95830576	95830577	+	95828730	95831309	CDS_Phospho1	0.425004	0.344471	0.344471	0.000800699	0.8017	0.7551	0.0216383	0.5333	0.3529	0.0803512	0.2218	0.0834312	149	60.5	49	34	230	87
chr11	95830576	95830577	+	95830071	95832711	3UTR_Abi3	0.425004	0.344471	0.344471	0.000800699	0.8017	0.7551	0.0216383	0.5333	0.3529	0.0803512	0.2218	0.0834312	149	60.5	49	34	230	87
chr11	95830576	95830577	+	95830487	95831358	CGIs	0.425004	0.344471	0.344471	0.000800699	0.8017	0.7551	0.0216383	0.5333	0.3529	0.0803512	0.2218	0.0834312	149	60.5	49	34	230	87
chr11	120280614	120280615	+	120237079	120289883	CDS_Bahcc1	0.8986	-0.344375	0.344375	0.000923865	0.6269	0.5263	0.0485235	0.9429	0.8	0.0666396	-0.1731	0.0957133	53.5	30	32	15	77	46
chr17	46629694	46629695	+	46629004	46630504	Promoter_Ptk7	0.195575	0.3428	0.3428	0.000896028	0.5695	0.4722	0.0446519	0.2736	0.1333	0.0598682	0.1986	0.0929547	134.75	101.25	36	45	229	136
chr12	25219544	25219545	+	NA	NA	NA	0.8832	-0.3398	0.3398	0.000720504	0.6102	0.4737	0.0564378	0.9385	0.8191	0.0490701	-0.2089	0.075292	81.25	68.75	38	52	118	94
chr17	46628944	46628945	+	46565334	46629322	CDS_Ptk7	0.113476	0.338181	0.338181	0.000291151	0.50875	0.345779	0.0730053	0.151491	0.0909	0.0263618	0.194289	0.0307648	100.5	30.25	45	22	136	37
chr17	46628944	46628945	+	46628812	46629565	CGIs	0.113476	0.338181	0.338181	0.000291151	0.50875	0.345779	0.0730053	0.151491	0.0909	0.0263618	0.194289	0.0307648	100.5	30.25	45	22	136	37
chr12	100959052	100959053	+	100912809	101028831	CDS_Ccdc88c	0.712528	-0.338059	0.338059	0.000325575	0.38576	0.353435	0.0149031	0.733304	0.696411	0.0159809	-0.310651	0.0343669	151.25	89.5	70	44	216	183
chr2	162934440	162934441	+	162931670	162934757	CDS_Srsf6	0.609525	-0.33685	0.33685	0.00082884	0.2874	0.2603	0.0118154	0.6905	0.5303	0.0706949	-0.2429	0.0862611	66.5	72.25	30	33	87	106
chr19	55287502	55287503	+	55268672	55295513	CDS_Acsl5	0.767	-0.330325	0.330325	0.000393333	0.4511	0.4175	0.014002	0.807	0.7333	0.0304695	-0.2822	0.0414338	147.25	192.25	103	114	191	275
chr13	101524665	101524666	+	NA	NA	NA	0.5392	-0.32865	0.32865	0.000806125	0.2727	0.1695	0.0438571	0.6216	0.5048	0.0551566	-0.2321	0.0839823	81.25	87	59	62	105	111
chr11	5064160	5064161	+	5056664	5064458	CDS_Gas2l1	0.578613	-0.325961	0.325961	0.000888066	0.324818	0.200038	0.0522005	0.61535	0.548403	0.034144	-0.223585	0.0921754	150	40.25	85	26	192	69
chr11	5064160	5064161	+	5060790	5064458	CDS_Gas2l1	0.578613	-0.325961	0.325961	0.000888066	0.324818	0.200038	0.0522005	0.61535	0.548403	0.034144	-0.223585	0.0921754	150	40.25	85	26	192	69
chr11	5064160	5064161	+	5062203	5064458	CDS_Gas2l1	0.578613	-0.325961	0.325961	0.000888066	0.324818	0.200038	0.0522005	0.61535	0.548403	0.034144	-0.223585	0.0921754	150	40.25	85	26	192	69
chr11	5064160	5064161	+	5063018	5065017	N-shore	0.578613	-0.325961	0.325961	0.000888066	0.324818	0.200038	0.0522005	0.61535	0.548403	0.034144	-0.223585	0.0921754	150	40.25	85	26	192	69
chr11	5064160	5064161	+	5063952	5064258	CGIs	0.578613	-0.325961	0.325961	0.000888066	0.324818	0.200038	0.0522005	0.61535	0.548403	0.034144	-0.223585	0.0921754	150	40.25	85	26	192	69
chr15	11383957	11383958	+	11383662	11384009	3UTR_Tars	0.909475	-0.323475	0.323475	0.000815356	0.6935	0.5361	0.0728694	0.9431	0.8317	0.0521646	-0.1382	0.0849008	184	166.75	124	123	247	208
chr15	11383957	11383958	+	11383928	11384129	CGIs	0.909475	-0.323475	0.323475	0.000815356	0.6935	0.5361	0.0728694	0.9431	0.8317	0.0521646	-0.1382	0.0849008	184	166.75	124	123	247	208
chr8	119876853	119876854	+	119876850	119876989	3UTR_Klhl36	0.484775	-0.3229	0.3229	0.000695899	0.1942	0.1316	0.0300261	0.5854	0.4103	0.0753755	-0.2161	0.0727702	112.75	76.5	38	41	161	98
chr11	82011273	82011274	+	NA	NA	NA	0.837524	-0.322211	0.322211	0.000829383	0.589777	0.444406	0.0594593	0.891903	0.802643	0.0422478	-0.212866	0.086303	87	47.25	78	36	102	76
chr19	41083741	41083742	+	NA	NA	NA	0.474067	-0.321342	0.321342	0.00095756	0.191924	0.122655	0.0330713	0.583357	0.365859	0.0888443	-0.173934	0.099104	108.75	94.5	99	60	117	153
chr15	76457712	76457713	+	76453224	76477221	CDS_Bop1	0.499449	0.320448	0.320448	0.000362313	0.857833	0.791217	0.0297093	0.515958	0.466691	0.023039	0.27526	0.0382055	383.5	115.25	211	45	522	219
chr15	76457712	76457713	+	76455937	76457937	Promoter_Scx	0.499449	0.320448	0.320448	0.000362313	0.857833	0.791217	0.0297093	0.515958	0.466691	0.023039	0.27526	0.0382055	383.5	115.25	211	45	522	219
chr15	76457712	76457713	+	76457392	76458130	CGIs	0.499449	0.320448	0.320448	0.000362313	0.857833	0.791217	0.0297093	0.515958	0.466691	0.023039	0.27526	0.0382055	383.5	115.25	211	45	522	219
chr15	76457712	76457713	+	76457601	76459120	CDS_Scx	0.499449	0.320448	0.320448	0.000362313	0.857833	0.791217	0.0297093	0.515958	0.466691	0.023039	0.27526	0.0382055	383.5	115.25	211	45	522	219
chr15	36210470	36210471	+	36181697	36234898	CDS_Spag1	0.50903	0.320153	0.320153	0.000528228	0.871611	0.80346	0.0294596	0.547633	0.429994	0.0537761	0.255827	0.0554253	240	103.25	146	42	346	163
chr15	36210470	36210471	+	36210420	36210805	CGIs	0.50903	0.320153	0.320153	0.000528228	0.871611	0.80346	0.0294596	0.547633	0.429994	0.0537761	0.255827	0.0554253	240	103.25	146	42	346	163
chr10	75174124	75174125	+	75061025	75182329	CDS_Bcr	0.554864	0.319823	0.319823	0.000386031	0.888878	0.8485	0.0184752	0.631595	0.454527	0.0784423	0.216905	0.0406717	33.75	17.5	18	11	44	25
chr7	112813672	112813673	+	112759482	112898660	CDS_Tead1	0.719525	-0.319106	0.319106	0.000937735	0.428075	0.3744	0.0220694	0.7774	0.6532	0.0518042	-0.225125	0.0971176	204	231.25	154	170	285	328
chr4	136148641	136148642	+	136148411	136148656	CGIs	0.34095	-0.3115	0.3115	4.27569e-05	0.0361	0.025	0.00472052	0.4359	0.2283	0.0987924	-0.1922	0.00456266	251	98.5	200	56	312	156
chr9	46197416	46197417	+	46012857	46221221	CDS_Sik3	0.9025	-0.310525	0.310525	0.000920528	0.625	0.541	0.0381462	0.9444	0.8158	0.058663	-0.1908	0.0953998	48.25	39	32	25	61	57
chr5	35275510	35275511	+	35274829	35276828	S-shore	0.401286	-0.306118	0.306118	0.000255126	0.111154	0.0757591	0.0148065	0.459446	0.305547	0.0734324	-0.194393	0.0269999	134.25	59.25	117	36	160	74
chr4	118286922	118286923	+	118277440	118291397	5UTR_Ptprf	0.89733	-0.305546	0.305546	0.000501557	0.660044	0.537342	0.0534799	0.9333	0.843169	0.0383256	-0.183125	0.0526629	66.5	37.75	50	15	78	52
chr4	118286922	118286923	+	118286455	118288454	S-shore	0.89733	-0.305546	0.305546	0.000501557	0.660044	0.537342	0.0534799	0.9333	0.843169	0.0383256	-0.183125	0.0526629	66.5	37.75	50	15	78	52
chr16	45844081	45844082	+	45826082	45844378	5UTR_Phldb2	0.189225	0.30455	0.30455	0.000858049	0.5205	0.463	0.0308774	0.2308	0.1479	0.0451493	0.2322	0.0891651	293.75	186	171	118	378	288
chr16	45844081	45844082	+	45842306	45844305	N-shore	0.189225	0.30455	0.30455	0.000858049	0.5205	0.463	0.0308774	0.2308	0.1479	0.0451493	0.2322	0.0891651	293.75	186	171	118	378	288
chr16	45844081	45844082	+	45843878	45845378	Promoter_Phldb2	0.189225	0.30455	0.30455	0.000858049	0.5205	0.463	0.0308774	0.2308	0.1479	0.0451493	0.2322	0.0891651	293.75	186	171	118	378	288
chr15	75997840	75997841	+	75993859	75998964	CDS_Mapk15	0.06475	0.29575	0.29575	0.00096053	0.3744	0.3529	0.00962046	0.1081	0.0202	0.0360752	0.2448	0.0993946	210.5	84.25	103	37	272	115
chr15	75997840	75997841	+	75997522	75999000	CGIs	0.06475	0.29575	0.29575	0.00096053	0.3744	0.3529	0.00962046	0.1081	0.0202	0.0360752	0.2448	0.0993946	210.5	84.25	103	37	272	115
chr19	37693138	37693139	+	37685679	37693307	CDS_Cyp26c1	0.6092	0.290654	0.290654	0.000938906	0.9455	0.825416	0.0518044	0.641	0.5733	0.0279458	0.184416	0.0971898	65	48.5	34	28	108	75
chr19	37693138	37693139	+	37692843	37693403	CGIs	0.6092	0.290654	0.290654	0.000938906	0.9455	0.825416	0.0518044	0.641	0.5733	0.0279458	0.184416	0.0971898	65	48.5	34	28	108	75
chr19	37693237	37693238	+	37685679	37693307	CDS_Cyp26c1	0.624852	0.283671	0.283671	0.000260853	0.914971	0.903567	0.0055875	0.697925	0.52084	0.0751427	0.205643	0.0276013	255.25	100.75	146	48	395	164
chr19	37693237	37693238	+	37692843	37693403	CGIs	0.624852	0.283671	0.283671	0.000260853	0.914971	0.903567	0.0055875	0.697925	0.52084	0.0751427	0.205643	0.0276013	255.25	100.75	146	48	395	164
chr19	37693237	37693238	+	37693199	37695198	S-shore	0.624852	0.283671	0.283671	0.000260853	0.914971	0.903567	0.0055875	0.697925	0.52084	0.0751427	0.205643	0.0276013	255.25	100.75	146	48	395	164
chr9	21244180	21244181	+	21243925	21245128	CDS_S1pr5	0.53615	0.283025	0.283025	0.000845021	0.8496	0.7885	0.0304086	0.5814	0.4792	0.0423628	0.2071	0.0878856	96.25	32	69	11	113	48
chr9	21244180	21244181	+	21244070	21245179	CGIs	0.53615	0.283025	0.283025	0.000845021	0.8496	0.7885	0.0304086	0.5814	0.4792	0.0423628	0.2071	0.0878856	96.25	32	69	11	113	48
chr19	37693009	37693010	+	37685679	37693307	CDS_Cyp26c1	0.6807	0.2796	0.2796	0.000102966	0.9654	0.9508	0.00649205	0.7944	0.575	0.0908456	0.1564	0.0109648	328.25	128	158	80	488	217
chr19	37693009	37693010	+	37692843	37693403	CGIs	0.6807	0.2796	0.2796	0.000102966	0.9654	0.9508	0.00649205	0.7944	0.575	0.0908456	0.1564	0.0109648	328.25	128	158	80	488	217
chr9	44381338	44381339	+	44380519	44391050	CDS_Hyou1	0.89854	-0.276786	0.276786	0.000871056	0.70003	0.481483	0.0999941	0.91302	0.879968	0.0166822	-0.179938	0.0904862	66.5	59.25	10	36	118	75
chr1	36781789	36781790	+	36764604	36782584	CDS_Zap70	0.902925	-0.272425	0.272425	0.000383287	0.6866	0.5317	0.0689477	0.9245	0.8929	0.0145223	-0.2063	0.0403894	105.25	71	67	53	135	107
chr1	36781789	36781790	+	36770810	36782584	CDS_Zap70	0.902925	-0.272425	0.272425	0.000383287	0.6866	0.5317	0.0689477	0.9245	0.8929	0.0145223	-0.2063	0.0403894	105.25	71	67	53	135	107
chr1	36781789	36781790	+	36779151	36782584	CDS_Zap70	0.902925	-0.272425	0.272425	0.000383287	0.6866	0.5317	0.0689477	0.9245	0.8929	0.0145223	-0.2063	0.0403894	105.25	71	67	53	135	107
chr5	142814034	142814035	+	142725980	142815201	CDS_Tnrc18	0.359175	-0.271125	0.271125	0.000602898	0.1331	0.061	0.032097	0.4194	0.28	0.0596583	-0.1469	0.0631309	251.5	173.5	102	62	323	279
chr5	142814034	142814035	+	142755372	142815201	CDS_Tnrc18	0.359175	-0.271125	0.271125	0.000602898	0.1331	0.061	0.032097	0.4194	0.28	0.0596583	-0.1469	0.0631309	251.5	173.5	102	62	323	279
chr5	142814034	142814035	+	142813002	142815001	N-shore	0.359175	-0.271125	0.271125	0.000602898	0.1331	0.061	0.032097	0.4194	0.28	0.0596583	-0.1469	0.0631309	251.5	173.5	102	62	323	279
chr15	11383946	11383947	+	11383662	11384009	3UTR_Tars	0.94765	-0.270425	0.270425	0.000432683	0.8065	0.6119	0.0876619	0.9661	0.9223	0.0191905	-0.1158	0.04554	186.75	163	124	118	251	206
chr15	11383946	11383947	+	11383928	11384129	CGIs	0.94765	-0.270425	0.270425	0.000432683	0.8065	0.6119	0.0876619	0.9661	0.9223	0.0191905	-0.1158	0.04554	186.75	163	124	118	251	206
chr19	37693175	37693176	+	37685679	37693307	CDS_Cyp26c1	0.6647	0.26925	0.26925	0.000214946	0.9493	0.9024	0.0216306	0.7313	0.6029	0.0526151	0.1711	0.0227634	198	77	131	30	296	134
chr19	37693175	37693176	+	37692843	37693403	CGIs	0.6647	0.26925	0.26925	0.000214946	0.9493	0.9024	0.0216306	0.7313	0.6029	0.0526151	0.1711	0.0227634	198	77	131	30	296	134
chr11	77777655	77777656	+	77775734	77777734	Promoter_Myo18a	0.443088	-0.262624	0.262624	0.000892752	0.205888	0.163436	0.0180655	0.484375	0.39493	0.0411922	-0.189042	0.0926305	95.5	72.75	68	49	109	119
chr11	77777655	77777656	+	77777315	77864835	CDS_Myo18a	0.443088	-0.262624	0.262624	0.000892752	0.205888	0.163436	0.0180655	0.484375	0.39493	0.0411922	-0.189042	0.0926305	95.5	72.75	68	49	109	119
chr5	35275566	35275567	+	35274829	35276828	S-shore	0.34975	-0.258975	0.258975	0.000309086	0.0992	0.0763	0.0100015	0.4211	0.2821	0.0609454	-0.1829	0.0326544	102.25	38.5	74	24	131	53
chr4	136148716	136148717	+	NA	NA	NA	0.294575	-0.2581	0.2581	0.000547602	0.0714	0.0147	0.026573	0.3235	0.25	0.0341752	-0.1786	0.0573994	52.75	51	14	20	70	94
chr4	62699637	62699638	+	62619733	62702245	CDS_Rgs3	0.289875	-0.2555	0.2555	0.000780269	0.0614	0.0175	0.0205154	0.3571	0.1452	0.0980787	-0.0838	0.0813576	81.25	43.5	51	35	114	62
chr4	62699637	62699638	+	62689498	62702245	CDS_Rgs3	0.289875	-0.2555	0.2555	0.000780269	0.0614	0.0175	0.0205154	0.3571	0.1452	0.0980787	-0.0838	0.0813576	81.25	43.5	51	35	114	62
chr8	114774548	114774549	+	114439771	115351826	CDS_Wwox	0.913075	-0.253425	0.253425	0.000851339	0.7097	0.6269	0.0352481	0.9492	0.8788	0.0350567	-0.1691	0.0884978	58.75	73.25	43	59	67	89
chr17	46629031	46629032	+	46565334	46629322	CDS_Ptk7	0.078675	0.2509	0.2509	0.000485053	0.4138	0.2606	0.0788201	0.0909	0.0667	0.0130016	0.1697	0.050956	90.25	50.25	53	22	142	90
chr17	46629031	46629032	+	46628812	46629565	CGIs	0.078675	0.2509	0.2509	0.000485053	0.4138	0.2606	0.0788201	0.0909	0.0667	0.0130016	0.1697	0.050956	90.25	50.25	53	22	142	90
chr17	46629031	46629032	+	46629004	46630504	Promoter_Ptk7	0.078675	0.2509	0.2509	0.000485053	0.4138	0.2606	0.0788201	0.0909	0.0667	0.0130016	0.1697	0.050956	90.25	50.25	53	22	142	90
chr17	46629024	46629025	+	46565334	46629322	CDS_Ptk7	0.0871591	0.24936	0.24936	0.000591637	0.352635	0.317772	0.014773	0.142876	0.0624953	0.0375241	0.174896	0.0619835	135.5	67.75	107	42	207	106
chr17	46629024	46629025	+	46628812	46629565	CGIs	0.0871591	0.24936	0.24936	0.000591637	0.352635	0.317772	0.014773	0.142876	0.0624953	0.0375241	0.174896	0.0619835	135.5	67.75	107	42	207	106
chr17	46629024	46629025	+	46629004	46630504	Promoter_Ptk7	0.0871591	0.24936	0.24936	0.000591637	0.352635	0.317772	0.014773	0.142876	0.0624953	0.0375241	0.174896	0.0619835	135.5	67.75	107	42	207	106
chr12	112670818	112670819	+	112654623	112671561	CDS_Akt1	0.31465	-0.248375	0.248375	0.000907832	0.0862	0.0349	0.0227995	0.3577	0.2026	0.0749361	-0.1164	0.0941316	397.5	222	372	137	440	268
chr12	112670818	112670819	+	112654697	112671561	CDS_Akt1	0.31465	-0.248375	0.248375	0.000907832	0.0862	0.0349	0.0227995	0.3577	0.2026	0.0749361	-0.1164	0.0941316	397.5	222	372	137	440	268
chr12	112670818	112670819	+	112669671	112671670	S-shore	0.31465	-0.248375	0.248375	0.000907832	0.0862	0.0349	0.0227995	0.3577	0.2026	0.0749361	-0.1164	0.0941316	397.5	222	372	137	440	268
chr14	33237564	33237565	+	33217059	33369578	CDS_Arhgap22	0.653025	0.2365	0.2365	0.000810929	0.9091	0.8571	0.0227298	0.7143	0.5882	0.0524291	0.1428	0.0844542	19.75	23	10	14	37	33
chr9	21245008	21245009	+	21243925	21245128	CDS_S1pr5	0.050125	0.23005	0.23005	0.000480994	0.3148	0.2071	0.0498119	0.0698	0.027	0.0213609	0.1373	0.0505382	95.25	38	54	27	140	45
chr9	21245008	21245009	+	21244070	21245179	CGIs	0.050125	0.23005	0.23005	0.000480994	0.3148	0.2071	0.0498119	0.0698	0.027	0.0213609	0.1373	0.0505382	95.25	38	54	27	140	45
chr9	21245008	21245009	+	21244397	21246396	S-shore	0.050125	0.23005	0.23005	0.000480994	0.3148	0.2071	0.0498119	0.0698	0.027	0.0213609	0.1373	0.0505382	95.25	38	54	27	140	45
chr11	68495257	68495258	+	68473807	68496250	CDS_Pik3r5	0.936023	-0.225118	0.225118	0.00032756	0.7536	0.6207	0.0620744	0.9524	0.9231	0.012411	-0.1695	0.0345705	48.75	32.25	29	26	69	42
chr2	13010908	13010909	+	13009487	13011486	N-shore	0	0.223825	0.223825	1.43873e-08	0.3472	0.1333	0.0969642	0	0	0	0.1333	1.45767e-05	51	21.25	30	14	72	38
chr2	13010908	13010909	+	13009969	13011291	CGIs	0	0.223825	0.223825	1.43873e-08	0.3472	0.1333	0.0969642	0	0	0	0.1333	1.45767e-05	51	21.25	30	14	72	38
chr2	13010908	13010909	+	13010364	13011864	Promoter_C1ql3	0	0.223825	0.223825	1.43873e-08	0.3472	0.1333	0.0969642	0	0	0	0.1333	1.45767e-05	51	21.25	30	14	72	38
chr17	46629052	46629053	+	46565334	46629322	CDS_Ptk7	0.051425	0.212825	0.212825	0.000158827	0.3019	0.2	0.0443515	0.0638	0.0426	0.00951783	0.1362	0.0168609	89.5	52.25	53	22	141	93
chr17	46629052	46629053	+	46628812	46629565	CGIs	0.051425	0.212825	0.212825	0.000158827	0.3019	0.2	0.0443515	0.0638	0.0426	0.00951783	0.1362	0.0168609	89.5	52.25	53	22	141	93
chr17	46629052	46629053	+	46629004	46630504	Promoter_Ptk7	0.051425	0.212825	0.212825	0.000158827	0.3019	0.2	0.0443515	0.0638	0.0426	0.00951783	0.1362	0.0168609	89.5	52.25	53	22	141	93
chr17	46629121	46629122	+	46565334	46629322	CDS_Ptk7	0.060625	0.21062	0.21062	0.000831268	0.31568	0.2218	0.0388642	0.1	0.0331	0.0282922	0.1218	0.0864845	377.75	161.25	260	39	487	330
chr17	46629121	46629122	+	46628812	46629565	CGIs	0.060625	0.21062	0.21062	0.000831268	0.31568	0.2218	0.0388642	0.1	0.0331	0.0282922	0.1218	0.0864845	377.75	161.25	260	39	487	330
chr17	46629121	46629122	+	46629004	46630504	Promoter_Ptk7	0.060625	0.21062	0.21062	0.000831268	0.31568	0.2218	0.0388642	0.1	0.0331	0.0282922	0.1218	0.0864845	377.75	161.25	260	39	487	330
chr14	20116403	20116404	+	NA	NA	NA	0.278411	-0.201347	0.201347	0.00055491	0.109084	0.0588235	0.0220068	0.307662	0.25	0.0269718	-0.140916	0.0581556	55	27	51	13	57	42
chr5	100557064	100557065	+	100556490	100562733	CDS_Plac8	0.293875	-0.2005	0.2005	0.000676575	0.1136	0.069	0.0187368	0.3232	0.2703	0.0218575	-0.1567	0.0707976	58	61.5	29	37	88	99
chr8	129147317	129147318	+	129072443	129183618	CDS_Ccdc7b	1	-0.189397	0.189397	2.69895e-09	0.862114	0.75	0.0494633	1	1	0	-0.137886	1.44166e-05	28.25	19.5	12	13	43	29
chr8	129147317	129147318	+	129136587	129183618	CDS_Ccdc7b	1	-0.189397	0.189397	2.69895e-09	0.862114	0.75	0.0494633	1	1	0	-0.137886	1.44166e-05	28.25	19.5	12	13	43	29
chr19	9753989	9753990	+	NA	NA	NA	0.9289	-0.182525	0.182525	0.000539711	0.7792	0.716	0.0280768	0.9412	0.9048	0.0167734	-0.1256	0.0566013	111.25	41.25	81	21	154	68
chr19	44740424	44740425	+	44739179	44741178	N-shore	0.1769	-0.1769	0.1769	1.22833e-08	0	0	0	0.25	0.0909	0.0667764	-0.0909	1.44397e-05	27.25	17.5	13	11	37	24
chr10	128949184	128949185	+	128933988	128957851	CDS_Itga7	0.824875	0.175125	0.175125	8.19884e-09	1	1	0	0.9	0.75	0.0624905	0.1	1.44166e-05	26.75	17	14	10	37	25
chr3	129215069	129215070	+	129203946	129218897	CDS_Pitx2	0.194	-0.169425	0.169425	0.000159804	0.0338	0.0193	0.0068607	0.25	0.1212	0.0543451	-0.0874	0.0169617	394.25	30.25	309	14	517	66
chr3	129215069	129215070	+	129213678	129215677	N-shore	0.194	-0.169425	0.169425	0.000159804	0.0338	0.0193	0.0068607	0.25	0.1212	0.0543451	-0.0874	0.0169617	394.25	30.25	309	14	517	66
chr3	129215069	129215070	+	129214576	129218897	CDS_Pitx2	0.194	-0.169425	0.169425	0.000159804	0.0338	0.0193	0.0068607	0.25	0.1212	0.0543451	-0.0874	0.0169617	394.25	30.25	309	14	517	66
chr3	129215069	129215070	+	129214629	129216628	S-shore	0.194	-0.169425	0.169425	0.000159804	0.0338	0.0193	0.0068607	0.25	0.1212	0.0543451	-0.0874	0.0169617	394.25	30.25	309	14	517	66
chr3	129215069	129215070	+	129214678	129218897	CDS_Pitx2	0.194	-0.169425	0.169425	0.000159804	0.0338	0.0193	0.0068607	0.25	0.1212	0.0543451	-0.0874	0.0169617	394.25	30.25	309	14	517	66
chr4	139535602	139535603	+	139530547	139603236	5UTR_Iffo2	0	0.166975	0.166975	2.27927e-09	0.2222	0.1304	0.0408108	0	0	0	0.1304	1.44166e-05	23.25	19.75	14	11	29	35
chr5	30596463	30596464	+	30588316	30622837	CDS_Kcnk3	1	-0.16635	0.16635	1.64089e-08	0.918	0.75	0.0685869	1	1	0	-0.082	1.46648e-05	40.75	15	18	13	61	19
chr17	74047679	74047680	+	74017705	74047827	CDS_Srd5a2	0	0.165075	0.165075	3.0924e-09	0.2174	0.125	0.0449041	0	0	0	0.125	1.44166e-05	23.5	23.75	16	16	32	35
chr17	74047679	74047680	+	74047416	74048916	Promoter_Srd5a2	0	0.165075	0.165075	3.0924e-09	0.2174	0.125	0.0449041	0	0	0	0.125	1.44166e-05	23.5	23.75	16	16	32	35
chr17	74047679	74047680	+	74047455	74047922	CGIs	0	0.165075	0.165075	3.0924e-09	0.2174	0.125	0.0449041	0	0	0	0.125	1.44166e-05	23.5	23.75	16	16	32	35
chr17	84186537	84186538	+	84185601	84188714	CGIs	0.211325	-0.162475	0.162475	0.000686699	0.0593	0.0323	0.0124125	0.2727	0.1558	0.047852	-0.0965	0.0718326	268.25	100.5	151	33	341	210
chr17	84186537	84186538	+	84185752	84187694	CDS_Zfp36l2	0.211325	-0.162475	0.162475	0.000686699	0.0593	0.0323	0.0124125	0.2727	0.1558	0.047852	-0.0965	0.0718326	268.25	100.5	151	33	341	210
chr6	42593534	42593535	+	42587481	42597276	CDS_Tcaf3	1	-0.15685	0.15685	5.82082e-08	0.9412	0.7647	0.0778561	1	1	0	-0.0588	2.05748e-05	18.5	31	10	26	30	42
chr11	115797384	115797385	+	115777353	115798347	CDS_2310067B10Rik	1	-0.15275	0.15275	9.9227e-08	0.9444	0.7143	0.0961933	1	1	0	-0.0556	2.6355e-05	17.25	16.5	14	12	22	25
chr5	63959383	63959384	+	63924737	63968733	CDS_Rell1	0.7898	0.152175	0.152175	0.000744091	0.9571	0.918	0.0172898	0.8154	0.7674	0.0200853	0.1026	0.077638	52.5	60	17	29	70	86
chr6	54943624	54943625	+	54924936	54949632	CDS_Nod1	1	-0.151021	0.151021	5.28271e-08	0.9434	0.7647	0.0732581	1	1	0	-0.0566	1.97311e-05	35.25	15.75	17	11	53	23
chr6	54943624	54943625	+	54941914	54943913	N-shore	1	-0.151021	0.151021	5.28271e-08	0.9434	0.7647	0.0732581	1	1	0	-0.0566	1.97311e-05	35.25	15.75	17	11	53	23
chr17	46628960	46628961	+	46565334	46629322	CDS_Ptk7	0	0.149354	0.149354	3.31815e-09	0.191491	0.09998	0.0388976	0	0	0	0.09998	1.44166e-05	101.75	31.75	47	24	135	37
chr17	46628960	46628961	+	46628812	46629565	CGIs	0	0.149354	0.149354	3.31815e-09	0.191491	0.09998	0.0388976	0	0	0	0.09998	1.44166e-05	101.75	31.75	47	24	135	37
chr12	111671932	111671933	+	111669562	111671958	CDS_Ckb	0	0.139685	0.139685	1.56713e-08	0.2222	0.0784549	0.0623506	0	0	0	0.0784549	1.45913e-05	43	22.25	20	10	74	37
chr12	111671932	111671933	+	111670537	111672509	CGIs	0	0.139685	0.139685	1.56713e-08	0.2222	0.0784549	0.0623506	0	0	0	0.0784549	1.45913e-05	43	22.25	20	10	74	37
chr12	111671932	111671933	+	111671838	111673338	Promoter_Ckb	0	0.139685	0.139685	1.56713e-08	0.2222	0.0784549	0.0623506	0	0	0	0.0784549	1.45913e-05	43	22.25	20	10	74	37
chr17	74047636	74047637	+	74017705	74047827	CDS_Srd5a2	0	0.13965	0.13965	4.60452e-08	0.2174	0.0667	0.0740009	0	0	0	0.0667	1.87248e-05	23.25	24.25	15	17	32	36
chr17	74047636	74047637	+	74047416	74048916	Promoter_Srd5a2	0	0.13965	0.13965	4.60452e-08	0.2174	0.0667	0.0740009	0	0	0	0.0667	1.87248e-05	23.25	24.25	15	17	32	36
chr17	74047636	74047637	+	74047455	74047922	CGIs	0	0.13965	0.13965	4.60452e-08	0.2174	0.0667	0.0740009	0	0	0	0.0667	1.87248e-05	23.25	24.25	15	17	32	36
chr5	28458013	28458014	+	28457778	28459206	CGIs	0	0.138875	0.138875	5.61475e-08	0.2444	0.0625	0.0803179	0	0	0	0.0625	2.03319e-05	37.25	20.75	16	11	45	29
chr5	28458013	28458014	+	28457854	28466763	CDS_Shh	0	0.138875	0.138875	5.61475e-08	0.2444	0.0625	0.0803179	0	0	0	0.0625	2.03319e-05	37.25	20.75	16	11	45	29
chr5	28458013	28458014	+	28457872	28459871	N-shore	0	0.138875	0.138875	5.61475e-08	0.2444	0.0625	0.0803179	0	0	0	0.0625	2.03319e-05	37.25	20.75	16	11	45	29
chr7	98111334	98111335	+	98051626	98117733	CDS_Myo7a	1	-0.138481	0.138481	7.62697e-09	0.895518	0.77777	0.0564087	1	1	0	-0.104482	1.44166e-05	38.5	15	19	11	67	20
chr7	98111334	98111335	+	98111294	98111558	CGIs	1	-0.138481	0.138481	7.62697e-09	0.895518	0.77777	0.0564087	1	1	0	-0.104482	1.44166e-05	38.5	15	19	11	67	20
chr7	140956477	140956478	+	140955461	140956961	Promoter_Ifitm2	0	0.1363	0.1363	1.49505e-08	0.2353	0.0909	0.0670302	0	0	0	0.0909	1.45767e-05	40.75	21.75	17	15	60	37
chr17	26792039	26792040	+	26781092	26792137	CDS_Bnip1	1	-0.1355	0.1355	9.8747e-10	0.875	0.8485	0.0118713	1	1	0	-0.125	1.44166e-05	42.75	39.75	33	23	51	86
chr3	96527451	96527452	+	96526514	96528690	CDS_Hfe2	0.169762	-0.135392	0.135392	0.000172584	0.0367156	0.0285371	0.00389963	0.20985	0.141765	0.029299	-0.105049	0.0183087	505.25	227	315	111	654	381
chr18	5114597	5114598	+	5046638	5118432	CDS_Svil	1	-0.134775	0.134775	5.8703e-08	0.9474	0.8082	0.0684219	1	1	0	-0.0526	2.06256e-05	49.75	31	21	13	73	42
chr1	186968169	186968170	+	186967389	186968306	CGIs	1	-0.13395	0.13395	4.44413e-09	0.898	0.8	0.0446068	1	1	0	-0.102	1.44166e-05	67.75	41.5	45	20	98	62
chr1	186968169	186968170	+	186967875	186969858	CDS_D1Pas1	1	-0.13395	0.13395	4.44413e-09	0.898	0.8	0.0446068	1	1	0	-0.102	1.44166e-05	67.75	41.5	45	20	98	62
chr8	119430475	119430476	+	NA	NA	NA	0	0.133875	0.133875	1.15977e-08	0.2128	0.0789	0.0566834	0	0	0	0.0789	1.44166e-05	53.75	32.25	31	24	76	54
chr4	44574982	44574983	+	44531505	44710408	CDS_Pax5	1	-0.13375	0.13375	5.64639e-09	0.8966	0.7931	0.0491362	1	1	0	-0.1034	1.44166e-05	25.75	17.5	17	12	29	24
chr13	104816953	104816954	+	104815028	104817027	N-shore	0	0.133575	0.133575	1.22874e-07	0.2667	0.05	0.0932551	0	0	0	0.05	2.92271e-05	27.25	15.25	15	12	40	18
chr13	104816953	104816954	+	104815738	104817738	Promoter_Srek1ip1	0	0.133575	0.133575	1.22874e-07	0.2667	0.05	0.0932551	0	0	0	0.05	2.92271e-05	27.25	15.25	15	12	40	18
chr13	104816953	104816954	+	104816453	104817953	Promoter_Cwc27	0	0.133575	0.133575	1.22874e-07	0.2667	0.05	0.0932551	0	0	0	0.05	2.92271e-05	27.25	15.25	15	12	40	18
chr13	104816953	104816954	+	104816729	104816953	5UTR_Cwc27	0	0.133575	0.133575	1.22874e-07	0.2667	0.05	0.0932551	0	0	0	0.05	2.92271e-05	27.25	15.25	15	12	40	18
chr12	111998765	111998766	+	111971641	112068280	CDS_Tdrd9	1	-0.131944	0.131944	6.56086e-08	0.946664	0.775524	0.0741679	1	1	0	-0.053336	2.15844e-05	47.25	27.5	13	10	75	54
chr19	10041796	10041797	+	10040047	10042047	Promoter_Fads3	0	0.131175	0.131175	1.59969e-09	0.1667	0.1154	0.0240367	0	0	0	0.1154	1.44166e-05	59.75	29.75	24	19	85	51
chr19	10041796	10041797	+	10041235	10042048	CGIs	0	0.131175	0.131175	1.59969e-09	0.1667	0.1154	0.0240367	0	0	0	0.1154	1.44166e-05	59.75	29.75	24	19	85	51
chr19	10041796	10041797	+	10041731	10057936	CDS_Fads3	0	0.131175	0.131175	1.59969e-09	0.1667	0.1154	0.0240367	0	0	0	0.1154	1.44166e-05	59.75	29.75	24	19	85	51
chr8	111890099	111890100	+	111889798	111890986	CDS_Chst5	0	0.13015	0.13015	6.1341e-09	0.1724	0.0781	0.0405213	0	0	0	0.0781	1.44166e-05	43.25	23.25	29	13	64	50
chr8	111890099	111890100	+	111889938	111890869	CGIs	0	0.13015	0.13015	6.1341e-09	0.1724	0.0781	0.0405213	0	0	0	0.0781	1.44166e-05	43.25	23.25	29	13	64	50
chr6	84358318	84358319	+	NA	NA	NA	1	-0.13005	0.13005	6.29846e-08	0.9444	0.7692	0.0761385	1	1	0	-0.0556	2.11992e-05	14	18.5	11	13	18	30
chr14	33680649	33680650	+	NA	NA	NA	0.871803	0.128197	0.128197	4.284e-09	1	1	0	0.904738	0.812519	0.0409605	0.0952619	1.44166e-05	42	57.75	22	32	76	83
chr1	188675652	188675653	+	188263033	188964928	CDS_Ush2a	0	0.127732	0.127732	9.56358e-08	0.2	0.0455	0.0711542	0	0	0	0.0455	2.58819e-05	34	19	20	12	44	24
chr10	34481595	34481596	+	NA	NA	NA	1	-0.12765	0.12765	1.5314e-06	0.9787	0.7857	0.0994495	1	1	0	-0.0213	0.00018323	27.75	23.25	14	12	47	39
chr2	4649166	4649167	+	4624445	4651981	CDS_Prpf18	1	-0.1274	0.1274	2.78515e-07	0.9697	0.8	0.0707588	1	1	0	-0.0303	4.83898e-05	23.5	21.5	14	14	33	40
chr9	108082737	108082738	+	108080478	108084935	CDS_Mst1	0.963275	-0.12725	0.12725	0.000872626	0.8551	0.8033	0.0226241	0.9792	0.9444	0.015085	-0.0893	0.090634	69	56.75	58	34	88	73
chr16	75765008	75765009	+	75757780	75766759	CDS_Hspa13	1	-0.126575	0.126575	3.46904e-09	0.9091	0.825	0.035332	1	1	0	-0.0909	1.44166e-05	25.25	23	11	11	40	33
chr16	75765008	75765009	+	75764681	75766680	N-shore	1	-0.126575	0.126575	3.46904e-09	0.9091	0.825	0.035332	1	1	0	-0.0909	1.44166e-05	25.25	23	11	11	40	33
chr17	84726603	84726604	+	84705415	84790513	CDS_Lrpprc	0.873775	0.126225	0.126225	1.79903e-08	1	1	0	0.9286	0.7857	0.0614282	0.0714	1.47603e-05	27	34.5	11	14	44	45
chr8	18198442	18198443	+	NA	NA	NA	1	-0.125525	0.125525	9.94132e-09	0.9091	0.7917	0.0554961	1	1	0	-0.0909	1.44166e-05	32	23.5	19	16	44	32
chr11	60140148	60140149	+	60105012	60185110	5UTR_Rai1	0	0.125225	0.125225	2.81813e-08	0.191	0.0722	0.0611675	0	0	0	0.0722	1.58555e-05	80.75	58.5	27	25	110	88
chr11	60140148	60140149	+	60138581	60140581	Promoter_Rai1	0	0.125225	0.125225	2.81813e-08	0.191	0.0722	0.0611675	0	0	0	0.0722	1.58555e-05	80.75	58.5	27	25	110	88
chr11	60140148	60140149	+	60138708	60140707	N-shore	0	0.125225	0.125225	2.81813e-08	0.191	0.0722	0.0611675	0	0	0	0.0722	1.58555e-05	80.75	58.5	27	25	110	88
chr11	60140148	60140149	+	60139740	60140546	CGIs	0	0.125225	0.125225	2.81813e-08	0.191	0.0722	0.0611675	0	0	0	0.0722	1.58555e-05	80.75	58.5	27	25	110	88
chr11	60140148	60140149	+	60140081	60185110	5UTR_Rai1	0	0.125225	0.125225	2.81813e-08	0.191	0.0722	0.0611675	0	0	0	0.0722	1.58555e-05	80.75	58.5	27	25	110	88
chr8	26978981	26978982	+	26976644	26979925	CGIs	0	0.124093	0.124093	1.22959e-09	0.13748	0.108929	0.0149385	0	0	0	0.108929	1.44166e-05	78.25	24	44	11	101	35
chr8	26978981	26978982	+	26977353	26980094	CDS_Zfp703	0	0.124093	0.124093	1.22959e-09	0.13748	0.108929	0.0149385	0	0	0	0.108929	1.44166e-05	78.25	24	44	11	101	35
chr8	26978981	26978982	+	26978388	26981462	3UTR_Zfp703	0	0.124093	0.124093	1.22959e-09	0.13748	0.108929	0.0149385	0	0	0	0.108929	1.44166e-05	78.25	24	44	11	101	35
chr1	89877130	89877131	+	89455429	89888894	CDS_Agap1	1	-0.12395	0.12395	3.15526e-09	0.9091	0.8485	0.0313699	1	1	0	-0.0909	1.44166e-05	28.75	23.5	20	11	33	29
chr2	118847243	118847244	+	NA	NA	NA	1	-0.12395	0.12395	2.43762e-08	0.9286	0.7826	0.0655116	1	1	0	-0.0714	1.55193e-05	21.25	30.25	14	17	25	51
chr4	65155817	65155818	+	65124541	65351725	CDS_Pappa	0.8762	0.1238	0.1238	4.07923e-08	1	1	0	0.9375	0.8095	0.0642388	0.0625	1.79029e-05	24.75	28.5	14	16	34	53
chr6	116650715	116650716	+	116638237	116661904	CDS_Rassf4	0	0.123166	0.123166	3.06263e-09	0.170744	0.09997	0.0333659	0	0	0	0.09997	1.44166e-05	38	23.5	30	12	41	37
chr6	116650715	116650716	+	116649183	116651183	Promoter_8430408G22Rik	0	0.123166	0.123166	3.06263e-09	0.170744	0.09997	0.0333659	0	0	0	0.09997	1.44166e-05	38	23.5	30	12	41	37
chr6	116650715	116650716	+	116650683	116651696	5UTR_8430408G22Rik	0	0.123166	0.123166	3.06263e-09	0.170744	0.09997	0.0333659	0	0	0	0.09997	1.44166e-05	38	23.5	30	12	41	37
chr9	108580054	108580055	+	108579087	108597564	CDS_P4htm	1	-0.12165	0.12165	3.04991e-08	0.9388	0.7857	0.0653663	1	1	0	-0.0612	1.62446e-05	27.25	20.75	10	14	49	27
chr8	20557775	20557776	+	20557688	20557946	CGIs	0	0.121506	0.121506	4.57108e-09	0.1818	0.0943	0.0405213	0	0	0	0.0943	1.44166e-05	89	32.5	53	16	135	52
chr16	43750412	43750413	+	NA	NA	NA	1	-0.11955	0.11955	6.9754e-08	0.9545	0.8182	0.0627574	1	1	0	-0.0455	2.23384e-05	20	18.5	11	14	25	23
chr13	65259227	65259228	+	65257751	65259750	N-shore	0.041219	0.119469	0.119469	0.000724516	0.189285	0.138514	0.0215296	0.0595048	0.0312469	0.0127614	0.0790094	0.0756598	199.75	81	125	32	296	149
chr13	65259227	65259228	+	65259084	65259501	CGIs	0.041219	0.119469	0.119469	0.000724516	0.189285	0.138514	0.0215296	0.0595048	0.0312469	0.0127614	0.0790094	0.0756598	199.75	81	125	32	296	149
chr14	121606639	121606640	+	121543502	121698313	CDS_Dock9	1	-0.1181	0.1181	2.44311e-08	0.9355	0.7941	0.0615647	1	1	0	-0.0645	1.55193e-05	25.75	27.25	11	13	34	37
chr14	121606639	121606640	+	121543502	121797615	CDS_Dock9	1	-0.1181	0.1181	2.44311e-08	0.9355	0.7941	0.0615647	1	1	0	-0.0645	1.55193e-05	25.75	27.25	11	13	34	37
chr14	121606639	121606640	+	121543624	121738462	CDS_Dock9	1	-0.1181	0.1181	2.44311e-08	0.9355	0.7941	0.0615647	1	1	0	-0.0645	1.55193e-05	25.75	27.25	11	13	34	37
chr3	121249672	121249673	+	121235237	121263316	5UTR_Tmem56	1	-0.116977	0.116977	3.44205e-08	0.95	0.818182	0.0541274	1	1	0	-0.05	1.69114e-05	18.5	16.25	11	13	27	23
chr4	150333700	150333701	+	150281915	150406338	5UTR_Rere	1	-0.11595	0.11595	1.28846e-06	0.9722	0.7692	0.099222	1	1	0	-0.0278	0.000157911	25	21.75	12	12	36	26
chr5	125081727	125081728	+	125018166	125109958	CDS_Ncor2	0	0.1159	0.1159	1.46559e-07	0.2143	0.0476	0.0781811	0	0	0	0.0476	3.24123e-05	30.25	24.5	14	16	51	31
chr5	125081727	125081728	+	125018166	125124874	CDS_Ncor2	0	0.1159	0.1159	1.46559e-07	0.2143	0.0476	0.0781811	0	0	0	0.0476	3.24123e-05	30.25	24.5	14	16	51	31
chr5	52934574	52934575	+	NA	NA	NA	1	-0.1157	0.1157	2.9398e-08	0.9333	0.7857	0.0667159	1	1	0	-0.0667	1.59968e-05	15.5	20.25	11	11	22	31
chr19	3580944	3580945	+	NA	NA	NA	0.88475	0.11525	0.11525	7.44806e-08	1	1	0	0.9412	0.766	0.0807287	0.0588	2.30015e-05	48.5	39.25	20	28	67	51
chr5	128269191	128269192	+	127783761	128432364	CDS_Tmem132d	1	-0.11505	0.11505	1.13574e-08	0.931	0.8276	0.0458765	1	1	0	-0.069	1.44166e-05	59.5	30.25	29	16	87	62
chr11	94500009	94500010	+	94499474	94500974	Promoter_Epn3	0	0.114503	0.114503	1.00703e-08	0.187488	0.0810811	0.0495914	0	0	0	0.0810811	1.44166e-05	53	20.25	16	11	93	40
chr11	94500009	94500010	+	94499808	94500041	CGIs	0	0.114503	0.114503	1.00703e-08	0.187488	0.0810811	0.0495914	0	0	0	0.0810811	1.44166e-05	53	20.25	16	11	93	40
chr18	86395434	86395435	+	86393451	86395451	Promoter_Neto1	0	0.1145	0.1145	1.6289e-07	0.2222	0.0377	0.0780285	0	0	0	0.0377	3.4359e-05	36	11.25	18	10	53	13
chr18	86395434	86395435	+	86394951	86395881	5UTR_Neto1	0	0.1145	0.1145	1.6289e-07	0.2222	0.0377	0.0780285	0	0	0	0.0377	3.4359e-05	36	11.25	18	10	53	13
chr18	86395434	86395435	+	86395212	86395673	CGIs	0	0.1145	0.1145	1.6289e-07	0.2222	0.0377	0.0780285	0	0	0	0.0377	3.4359e-05	36	11.25	18	10	53	13
chr9	75232183	75232184	+	75230513	75232513	Promoter_Myo5c	0	0.113975	0.113975	5.19659e-09	0.1429	0.0758	0.034243	0	0	0	0.0758	1.44166e-05	38.5	17.75	14	10	66	24
chr9	75232183	75232184	+	75231948	75232337	CGIs	0	0.113975	0.113975	5.19659e-09	0.1429	0.0758	0.034243	0	0	0	0.0758	1.44166e-05	38.5	17.75	14	10	66	24
chr9	75232183	75232184	+	75232148	75304082	CDS_Myo5c	0	0.113975	0.113975	5.19659e-09	0.1429	0.0758	0.034243	0	0	0	0.0758	1.44166e-05	38.5	17.75	14	10	66	24
chr18	82758839	82758840	+	NA	NA	NA	1	-0.113877	0.113877	1.89e-07	0.961538	0.8214	0.07283	1	1	0	-0.0384615	3.77676e-05	27	20.75	23	10	31	43
chr11	72051351	72051352	+	72051015	72051352	CGIs	0	0.113525	0.113525	2.32323e-08	0.1667	0.0534	0.0484587	0	0	0	0.0534	1.53408e-05	107.75	43	36	32	194	52
chr11	72051351	72051352	+	72051054	72135675	CDS_Pitpnm3	0	0.113525	0.113525	2.32323e-08	0.1667	0.0534	0.0484587	0	0	0	0.0534	1.53408e-05	107.75	43	36	32	194	52
chr1	89690162	89690163	+	89455429	89888894	CDS_Agap1	0.864547	0.113335	0.113335	0.000733101	0.981457	0.975782	0.00269664	0.927559	0.815365	0.0552413	0.0482224	0.0765303	122.5	111.5	93	65	165	189
chr3	27371717	27371718	+	27369767	27371766	N-shore	0	0.113155	0.113155	2.1425e-07	0.187497	0.038475	0.0748131	0	0	0	0.038475	4.08612e-05	38	31.75	18	18	52	41
chr3	27371717	27371718	+	27369850	27371850	Promoter_Ghsr	0	0.113155	0.113155	2.1425e-07	0.187497	0.038475	0.0748131	0	0	0	0.038475	4.08612e-05	38	31.75	18	18	52	41
chr3	27371717	27371718	+	27371350	27371795	5UTR_Ghsr	0	0.113155	0.113155	2.1425e-07	0.187497	0.038475	0.0748131	0	0	0	0.038475	4.08612e-05	38	31.75	18	18	52	41
chr18	77288749	77288750	+	77281957	77441869	CDS_Loxhd1	1	-0.113025	0.113025	6.29251e-09	0.9259	0.8462	0.0368707	1	1	0	-0.0741	1.44166e-05	23.5	17.5	11	12	30	22
chr8	65335359	65335360	+	NA	NA	NA	1	-0.11215	0.11215	6.30409e-09	0.9302	0.8462	0.0357817	1	1	0	-0.0698	1.44166e-05	25	22	13	11	43	30
chr11	89114738	89114739	+	NA	NA	NA	1	-0.11178	0.11178	8.08957e-08	0.956522	0.82145	0.0623494	1	1	0	-0.0434783	2.3881e-05	22.75	21.25	13	13	28	30
chr6	124860928	124860929	+	124858668	124861685	CDS_Gpr162	1	-0.111775	0.111775	4.97979e-08	0.9474	0.8	0.0646414	1	1	0	-0.0526	1.92415e-05	56.5	31.5	15	19	102	41
chr6	124860928	124860929	+	124859153	124861152	N-shore	1	-0.111775	0.111775	4.97979e-08	0.9474	0.8	0.0646414	1	1	0	-0.0526	1.92415e-05	56.5	31.5	15	19	102	41
chr6	124860928	124860929	+	124859583	124861582	S-shore	1	-0.111775	0.111775	4.97979e-08	0.9474	0.8	0.0646414	1	1	0	-0.0526	1.92415e-05	56.5	31.5	15	19	102	41
chr17	55730018	55730019	+	NA	NA	NA	1	-0.111625	0.111625	2.55937e-07	0.9615	0.75	0.0942205	1	1	0	-0.0385	4.58801e-05	26.25	33	16	16	37	53
chr11	75776346	75776347	+	75771931	75795893	CDS_Doc2b	1	-0.111521	0.111521	1.65884e-08	0.9412	0.8261	0.0478483	1	1	0	-0.0588	1.47378e-05	37.75	28.75	23	20	51	33
chr4	43984628	43984629	+	43983594	43985361	CDS_Ccin	1	-0.11125	0.11125	3.55853e-07	0.9655	0.75	0.0956231	1	1	0	-0.0345	5.72186e-05	25.75	19.25	12	13	32	28
chr19	17214989	17214990	+	16956256	17220814	CDS_Prune2	1	-0.111228	0.111228	4.55966e-09	0.923108	0.842126	0.0339051	1	1	0	-0.0768923	1.44166e-05	36	19.75	19	10	49	29
chr18	36380640	36380641	+	36366533	36393308	CDS_Cystm1	1	-0.1111	0.1111	9.64171e-08	0.9636	0.8333	0.0561218	1	1	0	-0.0364	2.5943e-05	38.75	30.75	29	27	55	37
chr12	111286957	111286958	+	NA	NA	NA	1	-0.111	0.111	3.61468e-07	0.9615	0.8	0.0813808	1	1	0	-0.0385	5.7858e-05	20.75	24	10	16	26	35
chr5	66026840	66026841	+	66019205	66027258	CDS_Rbm47	1	-0.110825	0.110825	7.20265e-07	0.9804	0.8358	0.0631813	1	1	0	-0.0196	9.78936e-05	51.25	46.25	22	33	67	54
chr5	66026840	66026841	+	66026483	66027191	CGIs	1	-0.110825	0.110825	7.20265e-07	0.9804	0.8358	0.0631813	1	1	0	-0.0196	9.78936e-05	51.25	46.25	22	33	67	54
chr8	111933545	111933546	+	111913931	111933766	CDS_Tmem231	0	0.110425	0.110425	2.79818e-07	0.2222	0.0364	0.0835138	0	0	0	0.0364	4.85416e-05	67.5	28.25	18	15	110	41
chr8	111933545	111933546	+	111933291	111934791	Promoter_Tmem231	0	0.110425	0.110425	2.79818e-07	0.2222	0.0364	0.0835138	0	0	0	0.0364	4.85416e-05	67.5	28.25	18	15	110	41
chr8	111933545	111933546	+	111933341	111933810	CGIs	0	0.110425	0.110425	2.79818e-07	0.2222	0.0364	0.0835138	0	0	0	0.0364	4.85416e-05	67.5	28.25	18	15	110	41
chr12	14929879	14929880	+	NA	NA	NA	1	-0.10995	0.10995	7.53641e-09	0.9355	0.8571	0.0353761	1	1	0	-0.0645	1.44166e-05	45	17	21	13	68	22
chr9	75610756	75610757	+	75597336	75611325	5UTR_Tmod2	0	0.10962	0.10962	1.80116e-06	0.1818	0.0161226	0.0815039	0	0	0	0.0161226	0.000211231	30.5	13.25	15	10	62	17
chr9	75610756	75610757	+	75610732	75611346	CGIs	0	0.10962	0.10962	1.80116e-06	0.1818	0.0161226	0.0815039	0	0	0	0.0161226	0.000211231	30.5	13.25	15	10	62	17
chr17	47410506	47410507	+	47410250	47410753	CGIs	0	0.109475	0.109475	6.69093e-09	0.1304	0.0625	0.0316033	0	0	0	0.0625	1.44166e-05	40	25.75	16	16	50	36
chr4	9818830	9818831	+	NA	NA	NA	1	-0.109	0.109	3.51357e-07	0.9714	0.7949	0.0762483	1	1	0	-0.0286	5.67401e-05	45.75	48	35	37	55	56
chr9	105830181	105830182	+	NA	NA	NA	1	-0.1089	0.1089	3.89731e-07	0.9706	0.7805	0.0825766	1	1	0	-0.0294	6.10534e-05	35	38.5	15	29	50	42
chr15	58028919	58028920	+	58022365	58034200	CDS_9130401M01Rik	1	-0.108661	0.108661	5.82907e-08	0.944472	0.826083	0.0605076	1	1	0	-0.0555278	2.05748e-05	33.5	19.25	23	14	41	22
chr2	105143984	105143985	+	105126796	105172344	CDS_Wt1	1	-0.10815	0.10815	7.46538e-08	0.9535	0.8125	0.0637396	1	1	0	-0.0465	2.30088e-05	37.25	29.75	16	18	46	47
chr7	35156699	35156700	+	NA	NA	NA	1	-0.107975	0.107975	4.73297e-09	0.9259	0.8485	0.0327358	1	1	0	-0.0741	1.44166e-05	24.75	15.5	18	12	33	23
chr7	11115596	11115597	+	NA	NA	NA	1	-0.10785	0.10785	1.73589e-08	0.9444	0.8333	0.0458293	1	1	0	-0.0556	1.47603e-05	38.25	26	30	16	51	42
chr3	123173386	123173387	+	123079718	123236007	CDS_Synpo2	1	-0.1075	0.1075	1.76689e-08	0.9394	0.825	0.0495125	1	1	0	-0.0606	1.47603e-05	28.75	20.5	18	10	40	33
chr10	4267217	4267218	+	4266518	4357931	CDS_Akap12	0	0.107469	0.107469	5.28292e-09	0.1613	0.0816184	0.0367087	0	0	0	0.0816184	1.44166e-05	28.25	12.75	10	10	49	19
chr12	31111866	31111867	+	NA	NA	NA	1	-0.10725	0.10725	1.11843e-08	0.9375	0.84	0.0417491	1	1	0	-0.0625	1.44166e-05	30	27	16	13	45	56
chr4	46507425	46507426	+	46506891	46536080	CDS_Trim14	0	0.10715	0.10715	2.07445e-09	0.1308	0.0822	0.020037	0	0	0	0.0822	1.44166e-05	84.25	42.25	67	22	107	56
chr4	46507425	46507426	+	46506931	46507525	CGIs	0	0.10715	0.10715	2.07445e-09	0.1308	0.0822	0.020037	0	0	0	0.0822	1.44166e-05	84.25	42.25	67	22	107	56
chr11	97537103	97537104	+	97512513	97574989	CDS_Srcin1	0	0.107125	0.107125	8.98254e-09	0.1731	0.0769	0.0446322	0	0	0	0.0769	1.44166e-05	47	30.5	13	13	63	40
chr4	137248889	137248890	+	NA	NA	NA	1	-0.107025	0.107025	4.88005e-07	0.9767	0.8214	0.0682709	1	1	0	-0.0233	7.20606e-05	29	27.5	21	21	43	40
chr8	97448072	97448073	+	NA	NA	NA	1	-0.106867	0.106867	1.13866e-07	0.9677	0.857143	0.0504503	1	1	0	-0.0323	2.81361e-05	29	16.5	21	12	41	30
chr18	52488328	52488329	+	52465719	52490628	CDS_Srfbp1	1	-0.10655	0.10655	1.62804e-07	0.9583	0.8125	0.0703106	1	1	0	-0.0417	3.43527e-05	24.5	24.25	16	14	37	34
chr5	136135639	136135640	+	136123174	136135951	CDS_Lrwd1	0.1063	-0.1063	0.1063	1.35237e-07	0	0	0	0.1667	0.04	0.0653067	-0.04	3.09955e-05	32.75	28.25	11	19	48	36
chr5	136135639	136135640	+	136135574	136137074	Promoter_Lrwd1	0.1063	-0.1063	0.1063	1.35237e-07	0	0	0	0.1667	0.04	0.0653067	-0.04	3.09955e-05	32.75	28.25	11	19	48	36
chr5	136135639	136135640	+	136135638	136136273	CGIs	0.1063	-0.1063	0.1063	1.35237e-07	0	0	0	0.1667	0.04	0.0653067	-0.04	3.09955e-05	32.75	28.25	11	19	48	36
chr14	110887620	110887621	+	NA	NA	NA	1	-0.106	0.106	1.67879e-07	0.9608	0.7931	0.0747542	1	1	0	-0.0392	3.49582e-05	47.25	21.5	29	11	60	33
chr7	100042286	100042287	+	100042177	100042396	CGIs	0	0.105775	0.105775	1.11382e-07	0.1905	0.037	0.0642633	0	0	0	0.037	2.78224e-05	43.25	25.5	21	10	71	36
chr12	106990981	106990982	+	NA	NA	NA	0.89425	0.10575	0.10575	1.27824e-06	1	1	0	0.9722	0.7826	0.092226	0.0278	0.000156846	40.5	36.25	27	23	46	55
chr8	111468577	111468578	+	111450843	111521981	CDS_Wdr59	0.8944	0.1056	0.1056	1.70965e-08	1	1	0	0.9362	0.8214	0.050869	0.0638	1.47603e-05	19.25	30	16	20	22	47
chr6	30568771	30568772	+	30566875	30568875	Promoter_Cpa4	0.8691	0.10535	0.10535	0.000906144	0.9848	0.963	0.00892244	0.9091	0.8235	0.0387085	0.0539	0.0939724	50	39.25	40	22	66	74
chr6	30568771	30568772	+	30568393	30590967	CDS_Cpa4	0.8691	0.10535	0.10535	0.000906144	0.9848	0.963	0.00892244	0.9091	0.8235	0.0387085	0.0539	0.0939724	50	39.25	40	22	66	74
chr9	45055688	45055689	+	45055242	45074783	CDS_Mpzl3	0	0.105207	0.105207	2.00327e-08	0.186079	0.0645	0.0548047	0	0	0	0.0645	1.49685e-05	33.25	26	23	16	43	48
chr15	30733562	30733563	+	30173126	31027672	CDS_Ctnnd2	0.8948	0.1052	0.1052	8.56685e-08	1	1	0	0.9583	0.8	0.0671138	0.0417	2.45429e-05	32	26.25	28	22	34	34
chr10	83337448	83337449	+	83316610	83337817	5UTR_Slc41a2	0	0.104497	0.104497	4.39063e-08	0.183123	0.0535893	0.0588188	0	0	0	0.0535893	1.84909e-05	75	21.25	26	16	112	26
chr10	83337448	83337449	+	83337154	83337977	CGIs	0	0.104497	0.104497	4.39063e-08	0.183123	0.0535893	0.0588188	0	0	0	0.0535893	1.84909e-05	75	21.25	26	16	112	26
chr10	83337448	83337449	+	83337317	83338817	Promoter_Slc41a2	0	0.104497	0.104497	4.39063e-08	0.183123	0.0535893	0.0588188	0	0	0	0.0535893	1.84909e-05	75	21.25	26	16	112	26
chr17	56642873	56642874	+	56628188	56664355	CDS_Catsperd	1	-0.104	0.104	4.90639e-09	0.9355	0.875	0.0276814	1	1	0	-0.0645	1.44166e-05	24.75	20.75	16	10	33	28
chr7	25330745	25330746	+	25317506	25364590	CDS_Megf8	1	-0.103925	0.103925	4.68067e-08	0.96	0.8605	0.045519	1	1	0	-0.04	1.88617e-05	41.5	30.25	25	13	68	41
chr2	72493239	72493240	+	NA	NA	NA	0	0.1033	0.1033	1.90487e-07	0.1379	0.0274	0.0517206	0	0	0	0.0274	3.79045e-05	60.5	43.25	44	10	73	67
chr2	172659788	172659789	+	NA	NA	NA	1	-0.103225	0.103225	4.6578e-09	0.9333	0.8649	0.0284166	1	1	0	-0.0667	1.44166e-05	28.5	17.75	20	10	37	26
chr4	81575874	81575875	+	NA	NA	NA	1	-0.103175	0.103175	4.57827e-08	0.9444	0.8125	0.0606738	1	1	0	-0.0556	1.86798e-05	31.5	34	18	21	48	42
chr5	130144250	130144251	+	130143387	130145387	Promoter_Kctd7	0	0.103125	0.103125	2.14561e-08	0.1493	0.0588	0.0463243	0	0	0	0.0588	1.49957e-05	67.5	47.75	34	29	103	73
chr5	130144250	130144251	+	130144210	130145203	CGIs	0	0.103125	0.103125	2.14561e-08	0.1493	0.0588	0.0463243	0	0	0	0.0588	1.49957e-05	67.5	47.75	34	29	103	73
chr15	9542611	9542612	+	NA	NA	NA	0.897375	0.102625	0.102625	8.79297e-07	1	1	0	0.9818	0.814	0.0692331	0.0182	0.000114546	40.25	39.25	28	26	47	55
chr9	99227378	99227379	+	NA	NA	NA	1	-0.1022	0.1022	2.94015e-09	0.9286	0.875	0.0223763	1	1	0	-0.0714	1.44166e-05	33	21.75	24	14	42	39
chr1	65186617	65186618	+	65185184	65187184	Promoter_Pikfyve	0	0.10215	0.10215	2.48442e-07	0.1935	0.0294	0.0694658	0	0	0	0.0294	4.50089e-05	51	20	31	10	72	24
chr1	65186617	65186618	+	65185979	65187479	Promoter_Idh1	0	0.10215	0.10215	2.48442e-07	0.1935	0.0294	0.0694658	0	0	0	0.0294	4.50089e-05	51	20	31	10	72	24
chr1	65186617	65186618	+	65186379	65187053	CGIs	0	0.10215	0.10215	2.48442e-07	0.1935	0.0294	0.0694658	0	0	0	0.0294	4.50089e-05	51	20	31	10	72	24
chr1	35866675	35866676	+	NA	NA	NA	0.89795	0.10205	0.10205	1.12601e-06	1	1	0	0.9787	0.7857	0.0868181	0.0213	0.000140808	25.5	28.5	11	14	39	47
chr4	45802809	45802810	+	45802463	45804023	CDS_Aldh1b1	1	-0.10195	0.10195	3.08781e-08	0.9524	0.8333	0.0494866	1	1	0	-0.0476	1.62866e-05	27.75	24	18	12	38	42
chr6	35258717	35258718	+	NA	NA	NA	1	-0.10135	0.10135	2.40787e-08	0.9333	0.814	0.0566948	1	1	0	-0.0667	1.54544e-05	45.75	35	25	25	60	45
chr15	100761796	100761797	+	100760246	100762246	Promoter_Slc4a8	0	0.101281	0.101281	6.59323e-09	0.134632	0.0652174	0.0324645	0	0	0	0.0652174	1.44166e-05	65.25	24.5	24	12	104	38
chr15	100761796	100761797	+	100761580	100762240	CGIs	0	0.101281	0.101281	6.59323e-09	0.134632	0.0652174	0.0324645	0	0	0	0.0652174	1.44166e-05	65.25	24.5	24	12	104	38
chr15	100761796	100761797	+	100761746	100761928	5UTR_Slc4a8	0	0.101281	0.101281	6.59323e-09	0.134632	0.0652174	0.0324645	0	0	0	0.0652174	1.44166e-05	65.25	24.5	24	12	104	38
chr10	76541021	76541022	+	76531660	76553068	CDS_Lss	1	-0.101187	0.101187	1.9207e-07	0.952367	0.7667	0.0884173	1	1	0	-0.0476333	3.80664e-05	48.25	26.75	30	12	70	36
chr9	75004366	75004367	+	74953814	75031668	CDS_Fam214a	1	-0.100782	0.100782	2.48795e-07	0.972225	0.810822	0.0665127	1	1	0	-0.027775	4.50202e-05	31.75	17	21	11	37	21
chr9	75004366	75004367	+	74976239	75031668	CDS_Fam214a	1	-0.100782	0.100782	2.48795e-07	0.972225	0.810822	0.0665127	1	1	0	-0.027775	4.50202e-05	31.75	17	21	11	37	21
chr4	115056882	115056883	+	115054925	115056925	Promoter_Tal1	0	0.100544	0.100544	3.29805e-09	0.117616	0.0675405	0.0224198	0	0	0	0.0675405	1.44166e-05	84.25	32.25	51	13	111	64
chr4	115056882	115056883	+	115056310	115058310	Promoter_Tal1	0	0.100544	0.100544	3.29805e-09	0.117616	0.0675405	0.0224198	0	0	0	0.0675405	1.44166e-05	84.25	32.25	51	13	111	64
chr4	115056882	115056883	+	115056381	115057895	CGIs	0	0.100544	0.100544	3.29805e-09	0.117616	0.0675405	0.0224198	0	0	0	0.0675405	1.44166e-05	84.25	32.25	51	13	111	64
chr4	115056882	115056883	+	115056425	115063129	5UTR_Tal1	0	0.100544	0.100544	3.29805e-09	0.117616	0.0675405	0.0224198	0	0	0	0.0675405	1.44166e-05	84.25	32.25	51	13	111	64
chr5	91844655	91844656	+	NA	NA	NA	1	-0.100525	0.100525	1.26994e-07	0.9655	0.8125	0.0638606	1	1	0	-0.0345	2.98699e-05	22	22	12	12	31	33
