# Supplementary material for: Alterations in the hepatocyte epigenetic landscape in steatosis
Source: Epigenetics Chromatin. 2023 Jul 6;16:30. doi: 10.1186/s13072-023-00504-8 (PMC10324225; doi:10.1186/s13072-023-00504-8)
Supplement: Supplementary file 6 — Additional file 6. Excel file with Accession IDs of all sequence data used in the study. [file 13072_2023_504_MOESM6_ESM.xlsx]

## Sheet: ENA IDs Control
In case that multiple Run Accession IDs are listed with an entry, then several runs from a biological replicate have been produced
Condition	Assay	ENA Run Accession(s)	Biosample Accession
Control Hepatocyte	DNA methylation (RRBS)	ERR2562377,ERR2562378,ERR2562379	SAMEA1064192
Control Hepatocyte	RNA-seq	ERR2562008	SAMEA1064192
Control Hepatocyte	DNAse1-seq	ERR2561597,ERR2561598,ERR2561599,ERR2561600,ERR2561601,ERR2561602,ERR2561603	SAMEA1064192
Control Hepatocyte	ChIP-seq Input	ERR2561479,ERR2561480	SAMEA1064192
Control Hepatocyte	H3K36me3 ChIP-Seq	ERR2561790,ERR2561791	SAMEA1064192
Control Hepatocyte	H3K27ac ChIP-Seq	ERR2561679,ERR2561680	SAMEA1064192
Control Hepatocyte	H3K27me3 ChIP-Seq	ERR2561734,ERR2561735	SAMEA1064192
Control Hepatocyte	H3K4me1 ChIP-Seq	ERR2561847,ERR2561848	SAMEA1064192
Control Hepatocyte	H3K4me3 ChIP-Seq	ERR2561904,ERR2561905	SAMEA1064192
Control Hepatocyte	H3K9me3 ChIP-Seq	ERR2561956,ERR2561957,ERR2562157	SAMEA1064192
Control Hepatocyte	DNA methylation (RRBS)	ERR2562372,ERR2562373,ERR2562374	SAMEA1064190
Control Hepatocyte	RNA-seq		SAMEA1064190
Control Hepatocyte	DNAse1-seq	ERR2561604,ERR2561605	SAMEA1064190
Control Hepatocyte	ChIP-seq Input	ERR2561481,ERR2561482,ERR2561483	SAMEA1064190
Control Hepatocyte	H3K36me3 ChIP-Seq	ERR2561792,ERR2561792	SAMEA1064190
Control Hepatocyte	H3K27ac ChIP-Seq	ERR2561681,ERR2561682	SAMEA1064190
Control Hepatocyte	H3K27me3 ChIP-Seq	ERR2561736,ERR2561737,ERR2561738	SAMEA1064190
Control Hepatocyte	H3K4me1 ChIP-Seq	ERR2561849,ERR2561850	SAMEA1064190
Control Hepatocyte	H3K4me3 ChIP-Seq	ERR2561906,ERR2561907	SAMEA1064190
Control Hepatocyte	H3K9me3 ChIP-Seq	ERR2561958,ERR2561959,ERR2561960	SAMEA1064190

## Sheet: ENA IDs LDC-diet
In case that multiple Run Accession IDs are listed with an entry, then several runs from a biological replicate have been produced
Condition	Assay	ENA Run Accession(s)	Biosample Accession
LC-Diet Hepatocyte	DNA methylation (RRBS)	ERR2562387,ERR2562388,ERR2562389	SAMEA1064196
LC-Diet Hepatocyte	RNA-seq	ERR2562004	SAMEA1064196
LC-Diet Hepatocyte	DNAse1-seq	ERR2561594,ERR2561595,ERR2561596	SAMEA1064196
LC-Diet Hepatocyte	ChIP-seq Input	ERR2561475,ERR2561476	SAMEA1064196
LC-Diet Hepatocyte	H3K36me3 ChIP-Seq	ERR2561786,ERR2561787	SAMEA1064196
LC-Diet Hepatocyte	H3K27ac ChIP-Seq	ERR2561675,ERR2561676	SAMEA1064196
LC-Diet Hepatocyte	H3K27me3 ChIP-Seq	ERR2561730,ERR2561731	SAMEA1064196
LC-Diet Hepatocyte	H3K4me1 ChIP-Seq	ERR2561842,ERR2561843	SAMEA1064196
LC-Diet Hepatocyte	H3K4me3 ChIP-Seq	ERR2561900,ERR2561901	SAMEA1064196
LC-Diet Hepatocyte	H3K9me3 ChIP-Seq	ERR2561952,ERR2561953,ERR2562159	SAMEA1064196
LC-Diet Hepatocyte	DNA methylation (RRBS)	ERR2562402, ERR2562403	SAMEA1064202
LC-Diet Hepatocyte	RNA-seq	ERR2561998	SAMEA1064202
LC-Diet Hepatocyte	DNAse1-seq	ERR2561588,ERR2561589	SAMEA1064202
LC-Diet Hepatocyte	ChIP-seq Input	ERR2561467,ERR2561468	SAMEA1064202
LC-Diet Hepatocyte	H3K36me3 ChIP-Seq	ERR2561780,ERR2561781	SAMEA1064202
LC-Diet Hepatocyte	H3K27ac ChIP-Seq	ERR2561668,ERR2561669	SAMEA1064202
LC-Diet Hepatocyte	H3K27me3 ChIP-Seq	ERR2561724,ERR2561725	SAMEA1064202
LC-Diet Hepatocyte	H3K4me1 ChIP-Seq	ERR2561835,ERR2561836	SAMEA1064202
LC-Diet Hepatocyte	H3K4me3 ChIP-Seq	ERR2561894,ERR2561895	SAMEA1064202
LC-Diet Hepatocyte	H3K9me3 ChIP-Seq	ERR2561946,ERR2561947,ERR2562162	SAMEA1064202

## Sheet: Y and MA hepatocytes RRBS
GEO: GSE231727
Accession IDs	Assay	Age
GSM7299695	DNA methylation (RRBS)	40 wks
GSM7299696	DNA methylation (RRBS)	40 wks
GSM7299697	DNA methylation (RRBS)	40 wks
GSM7299698	DNA methylation (RRBS)	40 wks
GSM7299699	DNA methylation (RRBS)	10 wks
GSM7299700	DNA methylation (RRBS)	10 wks
GSM7299701	DNA methylation (RRBS)	10 wks
GSM7299702	DNA methylation (RRBS)	10 wks
